# Supplementary material for: Integrated Transcriptomic and Metabolomic Analyses Reveal the Importance of the Terpenoid, Fatty Acid, and Flavonoid Pathways in Rice Cell Death and Defense
Source: Plants (Basel). 2025 Feb 21;14(5):665. doi: 10.3390/plants14050665 (PMC11901969; doi:10.3390/plants14050665)
Supplement: Supplementary file 1 [file plants-14-00665-s001.zip]

Archive with 7 entries (7 files):
- Suppl Figures 1 and 2.pptx
- Table S1_Transcriptomic Data_DEGs_SDS2-ACT vs Kitaake.xlsx
- Table S2-Metabolite up- and down-regulated data for volcano plot-REVISED.xlsx
- Table S3 Up-regulated metabolites-1.xlsx
- Table S4 Up-regulated metabolites-2.xlsx
- Table S5 Down-regulated metabolites-1.xlsx
- Table S6 Down-regulated metabolites-2.xlsx
