# Supplementary material for: Integrated Transcriptomic and Metabolomic Analyses Reveal the Importance of the Terpenoid, Fatty Acid, and Flavonoid Pathways in Rice Cell Death and Defense
Source: Plants (Basel). 2025 Feb 21;14(5):665. doi: 10.3390/plants14050665 (PMC11901969; doi:10.3390/plants14050665)
Supplement: Supplementary file 1 [file plants-14-00665-s001.zip › Table S1_Transcriptomic Data_DEGs_SDS2-ACT vs Kitaake.xlsx]

## Sheet: 1119 Up_regulated DEGs
Genes	WT_1	WT_2	WT_3	SDS2-ACT_1	SDS2-ACT_2	SDS2-ACT_3	WT_mean	SDS2_ACT_mean	pvalue	-log10(pvalue)	FC	log2FC	DEG	Annotation	Description	Locus_ID	RAP-DB Gene Symbol Synonym(s)	CGSNL Gene Symbol	Oryzabase Gene Symbol Synonym(s)	GO	InterPro	Transcript evidence	ORF evidence	Curation Date	Literature PMID	Subcellular location
LOC_Os03g02470	0.09	0	0	38.706	38.112	35.028	0.03	37.282	0.000928472	3.03223	1242.73	10.2793	Up_regulation	protein|expressed protein	Conserved hypothetical protein.	Os03g0115800	NA	NA	NA	NA	NA	AK102606 (DDBJ, Best hit)	B9FAG0 (UniProt)	NA	NA	NA
LOC_Os10g11250	0	0.026	0	4.327	5.437	4.448	0.00866667	4.73733	0.00545971	2.26283	546.615	9.09438	Up_regulation	protein|transposon protein, putative, CACTA, En/Spm sub-class, expressed	NA	NA	NA	NA	NA	NA	NA	NA	NA	NA	NA	NA
LOC_Os08g08130	0.725	0.919	0	126.431	108.969	160.486	0.548	131.962	0.0129691	1.88709	240.807	7.91173	Up_regulation	protein|transposon protein, putative, Pong sub-class, expressed	Homeodomain-like domain containing protein.	Os08g0178900	NA	MSL29	OsMSL29	NA	SANT/Myb domain (IPR001005), Homeobox-like domain superfamily (IPR009057)	AK107646 (DDBJ, Secondary hit)	A2ZU86 (UniProt)	NA	NA	NA
LOC_Os01g65110	0	0.426	0	25.46	28.729	24.9	0.142	26.363	0.00182772	2.73809	185.655	7.53648	Up_regulation	protein|POT family protein, expressed	Similar to Peptide transporter PTR2-B.	Os01g0871600	NA	NA	OsPOT, POT, OsIROPT1, IROPT1	Biological Process: transmembrane transport (GO:0055085), Cellular Component: membrane (GO:0016020), Molecular Function: transmembrane transporter activity (GO:0022857)	Proton-dependent oligopeptide transporter family (IPR000109), MFS transporter superfamily (IPR036259)	AK103248 (DDBJ, Best hit)	B6SWT0 (UniProt)	NA	NA	NA
LOC_Os07g48790	0	0.14	0	4.939	6.816	3.888	0.0466667	5.21433	0.0260866	1.58358	111.736	6.80395	Up_regulation	protein|SNF1-related protein kinase regulatory subunit beta-1, putative, expressed	Similar to SNF1 kinase complex anchoring protein (Fragment).	Os07g0687300	NA	NA	NA	Molecular Function: protein binding (GO:0005515)	Association with the SNF1 complex (ASC) domain (IPR006828), Immunoglobulin-like fold (IPR013783), Immunoglobulin E-set (IPR014756), AMP-activated protein kinase, glycogen-binding domain (IPR032640), ASC domain superfamily (IPR037256), SNF1-related protein kinase regulatory subunit beta (IPR043554)	AK073043 (DDBJ, Best hit)	NP_001149540.1 (RefSeq)	NA	NA	NA
LOC_Os10g34920	0	0.083	0	2.308	3.381	2.336	0.0276667	2.675	0.0168499	1.7734	96.6867	6.59525	Up_regulation	protein|secretory protein, putative, expressed	Similar to Secretory protein.	Os10g0490900	NA	NA	NA	NA	Uncharacterised protein family, basic secretory protein (IPR007541)	CT835760 (DDBJ, Best hit)	B6TDW7 (UniProt)	NA	NA	NA
LOC_Os01g36850	0.347	0.664	0	36.997	23.118	35.66	0.337	31.925	0.018869	1.72425	94.7329	6.56579	Up_regulation	protein|transposon protein, putative, Pong sub-class, expressed	Homeodomain-like domain containing protein.	Os01g0549300	NA	MSL04	OsMSL04, MSL4	NA	SANT/Myb domain (IPR001005), Homeobox-like domain superfamily (IPR009057)	AK107646 (DDBJ, Best hit)	A2XU62 (UniProt)	NA	NA	NA
LOC_Os10g20610	0	0.05	0	1.544	1.325	1.562	0.0166667	1.477	0.00184669	2.73361	88.62	6.46956	Up_regulation	protein|laccase-15 precursor, putative, expressed	Cupredoxin domain containing protein.	Os10g0346300	NA	LAC17	OsLAC17	Molecular Function: copper ion binding (GO:0005507), Molecular Function: oxidoreductase activity (GO:0016491)	Multicopper oxidase, second cupredoxin domain (IPR001117), Multicopper oxidase, copper-binding site (IPR002355), Cupredoxin (IPR008972), Multicopper oxidase, C-terminal (IPR011706), Multicopper oxidase-like, N-terminal (IPR011707), Multicopper oxidases, conserved site (IPR033138), Laccase, second cupredoxin domain (IPR034285), Laccase, first cupredoxin domain (IPR034288), Laccase, third cupredoxi…	AK110474 (DDBJ, Best hit)	Q339K6 (UniProt)	NA	NA	NA
LOC_Os11g44500	0	0.051	0	1.421	1.63	1.201	0.017	1.41733	0.00689629	2.16138	83.3725	6.3815	Up_regulation	protein|protein kinase domain containing protein, expressed	Similar to Protein kinase domain containing protein, expressed.	Os11g0667000	NA	RLCK346	OsRLCK346	Biological Process: cell surface receptor signaling pathway (GO:0007166), Biological Process: protein phosphorylation (GO:0006468), Molecular Function: ATP binding (GO:0005524), Molecular Function: protein kinase activity (GO:0004672), Molecular Function: protein serine/threonine kinase activity (GO:0004674)	Protein kinase domain (IPR000719), Serine/threonine-protein kinase, active site (IPR008271), Protein kinase-like domain superfamily (IPR011009), Adaptor protein Cbl, N-terminal domain superfamily (IPR036537), Serine/threonine-protein kinase-like protein CCR1-4 (IPR044815), MCAfunc domain (IPR045766)	AK335447 (DDBJ)	Q2QZX6 (UniProt)	NA	NA	NA
LOC_Os03g52390	0	0.359	0.465	23.552	25.651	13.827	0.274667	21.01	0.0293393	1.53255	76.4927	6.25725	Up_regulation	protein|PIII1 - Proteinase inhibitor II family protein precursor, expressed	Similar to Proteinase inhibitor type II CEVI57 precursor.	Os03g0734300	NA	NA	NA	Molecular Function: serine-type endopeptidase inhibitor activity (GO:0004867)	Proteinase inhibitor I20 (IPR003465)	AK105387 (DDBJ, Best hit)	A2XLR0 (UniProt)	NA	NA	NA
LOC_Os01g71760	0.143	0	0.104	5.294	6.827	6.557	0.0823333	6.226	0.00555217	2.25554	75.6194	6.24069	Up_regulation	protein|amino acid permease family protein, putative, expressed	Similar to amino acid transporter.	Os01g0945700	NA	NA	OsBAT6	Biological Process: transmembrane transport (GO:0055085), Cellular Component: membrane (GO:0016020), Molecular Function: transmembrane transporter activity (GO:0022857)	Amino acid/polyamine transporter I (IPR002293)	EU971869 (DDBJ)	XP_002311477.1 (RefSeq)	NA	NA	NA
LOC_Os10g21350	0	0	0.042	1.199	0.795	1.005	0.014	0.999667	0.0127707	1.89379	71.4048	6.15795	Up_regulation	protein|retrotransposon protein, putative, unclassified, expressed	NA	NA	NA	NA	NA	NA	NA	NA	NA	NA	NA	NA
LOC_Os01g63610	0	0.034	0	0.485	1.004	0.933	0.0113333	0.807333	0.0386469	1.41289	71.2353	6.15452	Up_regulation	protein|retrotransposon protein, putative, unclassified, expressed	NA	NA	NA	NA	NA	NA	NA	NA	NA	NA	NA	NA
LOC_Os04g03210	0	0	0.119	2.604	2.989	2.314	0.0396667	2.63567	0.00428494	2.36806	66.4454	6.0541	Up_regulation	protein|receptor kinase, putative, expressed	Similar to OSIGBa0137A06.2 protein.	Os04g0122200	NA	NA	NA	Biological Process: protein phosphorylation (GO:0006468), Molecular Function: ATP binding (GO:0005524), Molecular Function: protein binding (GO:0005515), Molecular Function: protein kinase activity (GO:0004672)	Protein kinase domain (IPR000719), Leucine-rich repeat (IPR001611), Leucine-rich repeat, typical subtype (IPR003591), Serine/threonine-protein kinase, active site (IPR008271), Protein kinase-like domain superfamily (IPR011009), Leucine-rich repeat-containing N-terminal, plant-type (IPR013210), Protein kinase, ATP binding site (IPR017441), Leucine-rich repeat domain superfamily (IPR032675)	DQ119305 (DDBJ)	Q01N23 (UniProt)	NA	NA	NA
LOC_Os12g05860	0	0.065	0	1.867	1.536	0.908	0.0216667	1.437	0.0366024	1.43649	66.3231	6.05144	Up_regulation	protein|Cupin domain containing protein, expressed	Germin-like protein 12-2, Disease resistance	Os12g0154800	GLP12-2, OsGLP12-2	GLP12-2	OsGLP12-2	Molecular Function: manganese ion binding (GO:0030145)	Germin (IPR001929), Cupin 1 (IPR006045), RmlC-like cupin domain superfamily (IPR011051), RmlC-like jelly roll fold (IPR014710), Germin, manganese binding site (IPR019780)	Inferred from literature	Q2QXJ2 (UniProt)	2009-05-25	19011003	NA
LOC_Os02g36020	0	0.018	0.038	1.659	1.019	0.99	0.0186667	1.22267	0.0310719	1.50763	65.5	6.03342	Up_regulation	protein|transposon protein, putative, CACTA, En/Spm sub-class, expressed	Ent-kaurene synthase (KS) like diterpene synthase	Os02g0568700	OsKSL12	NA	OsTPS5, TPS5	NA	NA	Inferred from literature	Inferred from literature	2021-07-14	34244709	chloroplast (GO:0009507) [N-terminal 108 amino acids]
LOC_Os10g02250	0	0.038	0	0.734	1.133	0.518	0.0126667	0.795	0.0485053	1.31421	62.7632	5.97185	Up_regulation	protein|OsWAK95 - OsWAK receptor-like protein kinase, expressed	Similar to Protein kinase domain containing protein, expressed.	Os10g0111400	NA	WAK95	OsWAK95	Biological Process: cell surface receptor signaling pathway (GO:0007166), Biological Process: protein phosphorylation (GO:0006468), Molecular Function: ATP binding (GO:0005524), Molecular Function: calcium ion binding (GO:0005509), Molecular Function: polysaccharide binding (GO:0030247), Molecular Function: protein kinase activity (GO:0004672)	EGF-type aspartate/asparagine hydroxylation site (IPR000152), Protein kinase domain (IPR000719), EGF-like domain (IPR000742), EGF-like calcium-binding domain (IPR001881), Serine/threonine-protein kinase, active site (IPR008271), Protein kinase-like domain superfamily (IPR011009), Protein kinase, ATP binding site (IPR017441), EGF-like calcium-binding, conserved site (IPR018097), Wall-associated re…	AK366431 (DDBJ)	Q7XGR2 (UniProt)	NA	NA	NA
LOC_Os03g45960	0	0.128	0.302	9.497	11.526	5.203	0.143333	8.742	0.0436417	1.3601	60.9907	5.93052	Up_regulation	protein|thaumatin, putative, expressed	Similar to Alpha-amylase/trypsin inhibitor (Antifungal protein).	Os03g0661600	NA	NA	OsPR5, PR5	NA	Thaumatin family (IPR001938), Thaumatin, conserved site (IPR017949), Osmotin/thaumatin-like superfamily (IPR037176)	AK058637 (DDBJ, Best hit)	O04364 (UniProt)	NA	NA	NA
LOC_Os07g02990	0	0.058	0	0.803	1	1.49	0.0193333	1.09767	0.0330662	1.48062	56.7759	5.82721	Up_regulation	protein|expressed protein	Protein of unknown function DUF1719, Oryza sativa family protein.	Os07g0121100	NA	NA	NA	NA	Protein of unknown function DUF1719 (IPR013181)	AK102706 (DDBJ, Best hit)	B8B6T9 (UniProt)	NA	NA	NA
LOC_Os11g26570	0	0.091	0	1.478	1.567	1.935	0.0303333	1.66	0.00547767	2.2614	54.7253	5.77414	Up_regulation	protein|dehydrin, putative, expressed	Similar to Dehydrin DHN1 (M3) (RAB-17 protein).	Os11g0451700	NA	DHN6	OsLEA25, LEA25, OsEnS-143, OsRAB21, RAB21, Rab17, OsRab17	Biological Process: response to water (GO:0009415)	Dehydrin (IPR000167), Dehydrin, conserved site (IPR030513)	CT828256 (DDBJ, Best hit)	NP_001067838.1 (RefSeq)	NA	NA	NA
LOC_Os04g10060	0	0.256	0.193	8.699	9.686	6.13	0.149667	8.17167	0.016603	1.77981	54.5991	5.77081	Up_regulation	protein|ent-kaurene synthase, chloroplast precursor, putative, expressed	9-beta-pimara-7, 15-diene synthase, Momilactone phytoalexins biosynthesis, Defense response	Os04g0179700	OsKS4, OsKSL4, OsDTS2	KS4	OsKS4, KS4, KSL4, OsKSL4, DTS2, OsDTS2, OsTPS16, TPS16, TPS8, OsTPS8	Biological Process: diterpenoid biosynthetic process (GO:0016102), Molecular Function: lyase activity (GO:0016829), Molecular Function: magnesium ion binding (GO:0000287), Molecular Function: terpene synthase activity (GO:0010333)	Terpene synthase, N-terminal domain (IPR001906), Terpene synthase, metal-binding domain (IPR005630), Terpenoid cyclases/protein prenyltransferase alpha-alpha toroid (IPR008930), Isoprenoid synthase domain superfamily (IPR008949), Terpene synthase, N-terminal domain superfamily (IPR036965), Terpene cyclases, class 1, plant (IPR044814)	AK119327	Q0JEZ8	2018-06-20	28857222, 23621683, 15388982, 15299118	NA
LOC_Os12g36310	0	0.018	0	0.395	0.222	0.28	0.006	0.299	0.0274105	1.56208	49.8333	5.63904	Up_regulation	protein|expressed protein	NA	NA	NA	NA	NA	NA	NA	NA	NA	NA	NA	NA
LOC_Os09g31250	0	1.792	0	25.619	30.154	33.117	0.597333	29.63	0.00344375	2.46297	49.6038	5.63238	Up_regulation	protein|transposon protein, putative, unclassified, expressed	NA	NA	NA	NA	NA	NA	NA	NA	NA	NA	NA	NA
LOC_Os10g03660	0	0.014	0	0.233	0.19	0.238	0.00466667	0.220333	0.00266496	2.57431	47.2143	5.56115	Up_regulation	protein|OsFBX345 - F-box domain containing protein, expressed	F-box domain, cyclin-like domain containing protein.	Os10g0125300	NA	NA	OsFbox509, Os_F0258, OsADF, ADF, OsFBX345, FBX345	Molecular Function: protein binding (GO:0005515)	F-box domain (IPR001810), Leucine-rich repeat domain superfamily (IPR032675), F-box-like domain superfamily (IPR036047)	AK241977 (DDBJ, Best hit)	Q94LJ7 (UniProt)	NA	NA	NA
LOC_Os01g57510	0.228	0	0.187	5.841	7.207	6.442	0.138333	6.49667	0.00304351	2.51663	46.9639	5.55348	Up_regulation	protein|receptor protein kinase, putative, expressed	S-Domain receptor like kinase-15	Os01g0784200	SDRLK-15	SDRLK15	SDRLK-15, OsSDRLK-15, OsSDRLK15	Biological Process: protein phosphorylation (GO:0006468), Biological Process: recognition of pollen (GO:0048544), Molecular Function: ATP binding (GO:0005524), Molecular Function: protein kinase activity (GO:0004672), Molecular Function: protein serine/threonine kinase activity (GO:0004674)	Protein kinase domain (IPR000719), S-locus glycoprotein domain (IPR000858), Serine-threonine/tyrosine-protein kinase, catalytic domain (IPR001245), Bulb-type lectin domain (IPR001480), PAN/Apple domain (IPR003609), Serine/threonine-protein kinase, active site (IPR008271), Protein kinase-like domain superfamily (IPR011009), S-locus receptor kinase, C-terminal (IPR021820), S-receptor-like serine/th…	tplb0037d20 (Wheat FLcDNA)	NP_001044460.1 (RefSeq)	2021-03-29	33777532	NA
LOC_Os10g31120	0.141	0	0.26	6.031	7.917	3.903	0.133667	5.95033	0.0370227	1.43153	44.5162	5.47626	Up_regulation	protein|transposon protein, putative, Pong sub-class, expressed	NA	NA	NA	NA	NA	NA	NA	NA	NA	NA	NA	NA
LOC_Os12g01900	0	0.011	0.034	0.84	0.602	0.546	0.015	0.662667	0.0178295	1.74886	44.1778	5.46525	Up_regulation	protein|retrotransposon protein, putative, unclassified, expressed	Protein of unknown function DUF2985 domain containing protein.	Os12g0109700	NA	NA	NA	NA	Protein of unknown function DUF2985 (IPR021369)	AK058609 (DDBJ, Best hit)	Q2QYQ5 (UniProt)	NA	NA	NA
LOC_Os04g48200	0	0.213	0	3.636	3.616	1.895	0.071	3.049	0.0338826	1.47002	42.9437	5.42437	Up_regulation	protein|cytochrome P450, putative, expressed	Cytochrome P450 family protein.	Os04g0570500	NA	NA	DWF1, DIM/DWF1, DIM	Molecular Function: heme binding (GO:0020037), Molecular Function: iron ion binding (GO:0005506), Molecular Function: monooxygenase activity (GO:0004497), Molecular Function: oxidoreductase activity, acting on paired donors, with incorporation or reduction of molecular oxygen (GO:0016705)	Cytochrome P450 (IPR001128), Cytochrome P450, E-class, group IV (IPR002403), Cytochrome P450, conserved site (IPR017972), Cytochrome P450 superfamily (IPR036396)	AK103336 (DDBJ, Best hit)	Q712G4 (UniProt)	NA	NA	NA
LOC_Os04g27430	0	0.062	0	0.839	0.995	0.824	0.0206667	0.886	0.00150476	2.82253	42.871	5.42193	Up_regulation	protein|terpene synthase, putative, expressed	Sesquiterpene synthase, Brown planthopper (BPH) resistance	Os04g0342100	OsSTPS2	STPS	OsSTPS, OsSTPS2, STPS2, OsEBFS, EBFS, TPS5, OsTPS5	Molecular Function: lyase activity (GO:0016829), Molecular Function: magnesium ion binding (GO:0000287), Molecular Function: terpene synthase activity (GO:0010333)	Terpene synthase, N-terminal domain (IPR001906), Terpene synthase, metal-binding domain (IPR005630), Terpenoid cyclases/protein prenyltransferase alpha-alpha toroid (IPR008930), Isoprenoid synthase domain superfamily (IPR008949), Terpene synthase, N-terminal domain superfamily (IPR036965)	Inferred from literature	Inferred from literature	2019-04-11	30888525	NA
LOC_Os08g13420	0	0.107	0.137	2.951	4.064	3.16	0.0813333	3.39167	0.00965805	2.01511	41.7008	5.382	Up_regulation	protein|S-domain receptor-like protein kinase, putative, expressed	S-Domain receptor like kinase-56	Os08g0230800	SDRLK-56	SDRLK56	OsLecRK paralog, SDRLK-56, OsSDRLK-56, OsSDRLK56	Biological Process: recognition of pollen (GO:0048544)	EGF-like domain (IPR000742), S-locus glycoprotein domain (IPR000858), Bulb-type lectin domain (IPR001480), Bulb-type lectin domain superfamily (IPR036426)	AK243571 (DDBJ, Best hit)	NP_001175447.1 (RefSeq)	2021-03-29	33777532	NA
LOC_Os12g30824	0	0.018	0	0.231	0.314	0.189	0.006	0.244667	0.0205791	1.68657	40.7778	5.34971	Up_regulation	protein|terpene synthase, putative, expressed	Ent-sandaracopimara-8(14), 15-diene synthase, Response to Chilo suppressalis larvae infesting	Os12g0491800	OsTPS21	KSL10	OsKSL10, KS10, OsKS10, OsTPS33, TPS33, TPS21, OsTPS21	Molecular Function: lyase activity (GO:0016829), Molecular Function: magnesium ion binding (GO:0000287), Molecular Function: terpene synthase activity (GO:0010333)	Terpene synthase, N-terminal domain (IPR001906), Terpene synthase, metal-binding domain (IPR005630), Terpenoid cyclases/protein prenyltransferase alpha-alpha toroid (IPR008930), Isoprenoid synthase domain superfamily (IPR008949), Terpene synthase, N-terminal domain superfamily (IPR036965)	AK072461	Q2QQJ5	2023-07-12	35668795	NA
LOC_Os07g48800	0.362	0.216	0.514	16.594	17.369	10.237	0.364	14.7333	0.0237035	1.62519	40.4762	5.339	Up_regulation	protein|VQ domain containing protein, putative, expressed	Similar to VQ motif family protein, expressed.	Os07g0687400	NA	VQ31	OsVQ31	Biological Process: positive regulation of DNA-binding transcription factor activity (GO:0051091)	VQ (IPR008889), Sigma factor binding protein 1/2 (IPR039335)	CT836093 (DDBJ, Best hit)	Q10M91 (UniProt)	NA	NA	NA
LOC_Os04g58090	0	0	0.178	2.305	3.306	1.512	0.0593333	2.37433	0.0451514	1.34533	40.0169	5.32254	Up_regulation	protein|harpin-induced protein 1 domain containing protein, expressed	Harpin-induced 1 domain containing protein.	Os04g0677300	NA	NA	NA	NA	Late embryogenesis abundant protein, LEA_2 subgroup (IPR004864)	AK108084 (DDBJ, Best hit)	Q259J1 (UniProt)	NA	NA	NA
LOC_Os08g02990	0	0	0.045	0.452	0.63	0.692	0.015	0.591333	0.0124301	1.90552	39.4222	5.30094	Up_regulation	protein|retrotransposon protein, putative, unclassified, expressed	Similar to cDNA, clone: J065032N17, full insert sequence.	Os08g0123900	NA	NA	NA	Biological Process: protein phosphorylation (GO:0006468), Cellular Component: membrane (GO:0016020), Molecular Function: ATP binding (GO:0005524), Molecular Function: carbohydrate binding (GO:0030246), Molecular Function: protein kinase activity (GO:0004672)	Protein kinase domain (IPR000719), Myelin P0 protein-related (IPR000920), Legume lectin domain (IPR001220), Protein kinase-like domain superfamily (IPR011009), Concanavalin A-like lectin/glucanase domain superfamily (IPR013320), Protein kinase, ATP binding site (IPR017441)	ab initio prediction	B7F8F0 (UniProt)	NA	NA	NA
LOC_Os07g03710	0	0.176	1.053	14.983	19.838	12.635	0.409667	15.8187	0.0166175	1.77943	38.6135	5.27103	Up_regulation	protein|SCP-like extracellular protein, expressed	Pathogenesis-related 1a protein, Regulation of abiotic stress responses	Os07g0129200	PR1A, OsPR1a, OsPR-1a, PR1a, OsPR1#074, OsPR1-74, PR-1a, OsSCP, SCP	PR1A	OsPR1a, OsPR-1a, PR1a, OsPR1#074, OsPR1-74, PR-1a, OsSCP, SCP, OsPR1, OsPR1b, PR1alpha, OsPR1alpha	Cellular Component: extracellular region (GO:0005576)	Cysteine-rich secretory protein-related (IPR001283), Venom allergen 5-like (IPR002413), CAP domain (IPR014044), Allergen V5/Tpx-1-related, conserved site (IPR018244), CAP superfamily (IPR035940)	Inferred from literature	Q6YSF8	2016-11-25	27486471	NA
LOC_Os02g42450	0	0.075	0	0.95	1.306	0.613	0.025	0.956333	0.0413178	1.38386	38.2533	5.25751	Up_regulation	protein|RIPER1 - Ripening-related family protein precursor, expressed	Similar to OSIGBa0135K14.7 protein.	Os02g0637000	NA	NA	NA	NA	RlpA-like domain superfamily (IPR036908), Kiwellin-like (IPR039271)	AK243280 (DDBJ, Best hit)	Q01LQ5 (UniProt)	NA	NA	NA
LOC_Os12g36860	0.613	0.094	0	7.133	11.275	7.545	0.235667	8.651	0.0217812	1.66192	36.7086	5.19805	Up_regulation	protein|pathogenesis-related protein 10, putative, expressed	Pathogenesis-related protein PR-10c, Nonfunctional pseudogene	Os12g0555300	RPR10c	NA	PR10, OsPR10C, PR10C	Biological Process: defense response (GO:0006952)	Bet v I/Major latex protein (IPR000916), START-like domain superfamily (IPR023393)	XM_015763319	Q2QNS9	2022-06-08	11437261	NA
LOC_Os12g24650	0	0.082	0.523	6.593	9.289	6.023	0.201667	7.30167	0.0174909	1.75719	36.2066	5.17818	Up_regulation	protein|leucine aminopeptidase, chloroplast precursor, putative, expressed	Similar to predicted protein.	Os12g0434400	NA	NA	NA	Biological Process: protein metabolic process (GO:0019538), Biological Process: proteolysis (GO:0006508), Cellular Component: cytoplasm (GO:0005737), Molecular Function: manganese ion binding (GO:0030145), Molecular Function: metal ion binding (GO:0046872), Molecular Function: metalloaminopeptidase activity (GO:0070006)	Peptidase M17, leucyl aminopeptidase, C-terminal (IPR000819), Peptidase M17, leucyl aminopeptidase, N-terminal (IPR008283), Peptidase M17, leucine aminopeptidase/peptidase B (IPR011356), Peptidase M17, leucine aminopeptidase (IPR023042), Macro domain-like (IPR043472)	AK354623 (DDBJ)	NP_179997.1 (RefSeq)	NA	NA	NA
LOC_Os12g34390	0	0.07	0	0.982	0.935	0.579	0.0233333	0.832	0.0209725	1.67835	35.6571	5.15612	Up_regulation	protein|expressed protein	NA	NA	NA	NA	NA	NA	NA	NA	NA	NA	NA	NA
LOC_Os05g14820	0	0	0.161	2.371	1.924	1.412	0.0536667	1.90233	0.0186967	1.72824	35.4472	5.1476	Up_regulation	protein|transmembrane amino acid transporter protein, putative, expressed	Lysine and histidine transporter 3	Os05g0237800	OsLHT3	LHT8	OsLHT8, OsLHT3, LHT3	NA	Amino acid transporter, transmembrane domain (IPR013057)	XM_015783330, Inferred from literature	Q60EU1	2023-03-15	36840165	plasma membrane (GO:0005886)
LOC_Os04g25590	0.014	0	0	0.094	0.155	0.203	0.00466667	0.150667	0.0410521	1.38666	32.2857	5.01282	Up_regulation	protein|transposon protein, putative, CACTA, En/Spm sub-class, expressed	NA	NA	NA	NA	NA	NA	NA	NA	NA	NA	NA	NA
LOC_Os04g18770	0	0	0.266	2.601	3.923	2.008	0.0886667	2.844	0.036932	1.4326	32.0752	5.00339	Up_regulation	protein|retrotransposon protein, putative, unclassified, expressed	NA	NA	NA	NA	NA	NA	NA	NA	NA	NA	NA	NA
LOC_Os07g30590	0.413	0	0.773	14.068	15.869	8.014	0.395333	12.6503	0.0345948	1.46099	31.9992	4.99996	Up_regulation	protein|LTPL55 - Protease inhibitor/seed storage/LTP family protein precursor, putative, expressed	Plant lipid transfer protein/Par allergen family protein.	Os07g0489000	NA	NA	OsLTPG20, OsLTPg20	Biological Process: lipid transport (GO:0006869), Molecular Function: lipid binding (GO:0008289)	Plant non-specific lipid-transfer protein/Par allergen (IPR000528), Bifunctional inhibitor/plant lipid transfer protein/seed storage helical domain (IPR016140), Bifunctional inhibitor/plant lipid transfer protein/seed storage helical domain superfamily (IPR036312), Alpha-Amylase Inhibitors (AAI), Lipid Transfer (LT) and Seed Storage (SS) Protein (IPR043325)	AK242242 (DDBJ, Best hit)	A2YLE0 (UniProt)	NA	NA	NA
LOC_Os07g38250	0.084	0.05	0	1.357	1.5	1.396	0.0446667	1.41767	6.52078e-05	4.1857	31.7388	4.98818	Up_regulation	protein|expressed protein	L-type lectin receptor-like kinase, Negative regulation of copper stress tolerance	Os07g0569800	OsCORK1	NA	NA	Biological Process: protein phosphorylation (GO:0006468), Molecular Function: ATP binding (GO:0005524), Molecular Function: carbohydrate binding (GO:0030246), Molecular Function: protein kinase activity (GO:0004672)	Protein kinase domain (IPR000719), Legume lectin domain (IPR001220), Serine/threonine-protein kinase, active site (IPR008271), Protein kinase-like domain superfamily (IPR011009), Concanavalin A-like lectin/glucanase domain superfamily (IPR013320), Protein kinase, ATP binding site (IPR017441), Legume lectin, beta chain, Mn/Ca-binding site (IPR019825)	AK108637, XM_015790028	Q7XIH4, Q0D5B8	2023-09-04	37544174	NA
LOC_Os09g20500	0.09	0	0	0.634	1.016	1.095	0.03	0.915	0.0211071	1.67557	30.5	4.93074	Up_regulation	protein|transporter, putative, expressed	Major facilitator superfamily protein.	Os09g0371200	NA	NA	NA	Biological Process: transmembrane transport (GO:0055085), Molecular Function: transmembrane transporter activity (GO:0022857)	Major facilitator superfamily (IPR011701), Major facilitator superfamily domain (IPR020846), MFS transporter superfamily (IPR036259), Protein spinster-like (IPR044770)	AK243115 (DDBJ, Best hit)	NP_196581.1 (RefSeq)	NA	NA	NA
LOC_Os11g31540	0.343	4.521	0	44.059	65.797	37.589	1.62133	49.1483	0.0278594	1.55503	30.3135	4.92189	Up_regulation	protein|BRASSINOSTEROID INSENSITIVE 1-associated receptor kinase 1 precursor, putative, expressed	Sorghum bicolor leucine-rich repeat-containing extracellular glycoprotein precursor.	Os11g0514500	NA	NA	NA	Molecular Function: protein binding (GO:0005515)	Leucine-rich repeat (IPR001611), Leucine-rich repeat-containing N-terminal, plant-type (IPR013210), Leucine-rich repeat domain superfamily (IPR032675)	AK243599 (DDBJ, Best hit)	NP_001147358.1 (RefSeq)	NA	NA	NA
LOC_Os01g71340	3.992	10.366	8.386	218.339	284.771	184.158	7.58133	229.089	0.0170023	1.76949	30.2176	4.91731	Up_regulation	protein|glycosyl hydrolases family 17, putative, expressed	Similar to Glucan endo-1, 3-beta-glucosidase GII precursor (EC 3.2.1.39) ((1->3)- beta-glucan endohydrolase GII) ((1->3)-beta-glucanase isoenzyme GII) (Beta-1, 3-endoglucanase GII).	Os01g0940700	NA	NA	OsPR2, PR2, OsGlu1, Glu1	Biological Process: carbohydrate metabolic process (GO:0005975), Molecular Function: hydrolase activity, hydrolyzing O-glycosyl compounds (GO:0004553)	Glycoside hydrolase family 17 (IPR000490), Glycoside hydrolase superfamily (IPR017853), Glycoside hydrolase family 17, plant (IPR044965)	AK060802 (DDBJ, Best hit)	GeneMark	NA	NA	NA
LOC_Os05g33160	0	0.405	0	3.932	4.825	3.343	0.135	4.03333	0.00742858	2.12909	29.8765	4.90094	Up_regulation	protein|inactive receptor kinase At1g27190 precursor, putative, expressed	Leucine-rich repeat, N-terminal domain containing protein.	Os05g0399800	NA	NA	NA	Molecular Function: protein binding (GO:0005515)	Leucine-rich repeat (IPR001611), Leucine-rich repeat-containing N-terminal, plant-type (IPR013210), Leucine-rich repeat domain superfamily (IPR032675)	AK242225 (DDBJ, Best hit)	Q9LSI9 (UniProt)	NA	NA	NA
LOC_Os02g36190	0.927	7.442	0.524	73.295	126.667	65.199	2.96433	88.387	0.0456812	1.34026	29.8168	4.89805	Up_regulation	protein|cytochrome P450, putative, expressed	Cytochrome P450 family protein.	Os02g0570700	NA	CYP71Z7	Oscyp71Z7	Molecular Function: heme binding (GO:0020037), Molecular Function: iron ion binding (GO:0005506), Molecular Function: monooxygenase activity (GO:0004497), Molecular Function: oxidoreductase activity, acting on paired donors, with incorporation or reduction of molecular oxygen (GO:0016705)	Cytochrome P450 (IPR001128), Cytochrome P450, E-class, group I (IPR002401), Cytochrome P450, conserved site (IPR017972), Cytochrome P450 superfamily (IPR036396)	AK070167 (DDBJ, Best hit)	Q7XE29 (UniProt)	NA	NA	NA
LOC_Os05g06014	0	0.099	0	0.912	0.847	1.114	0.033	0.957667	0.00298785	2.52464	29.0202	4.85899	Up_regulation	protein|expressed protein	Conserved hypothetical protein.	Os05g0152201	NA	NA	NA	NA	NA	AK241159 (DDBJ, Best hit)	NP_001174222.1 (RefSeq)	NA	NA	NA
LOC_Os07g03015	0	0.058	0	0.635	0.518	0.53	0.0193333	0.561	0.000984056	3.00698	29.0172	4.85884	Up_regulation	protein|expressed protein	NA	NA	NA	NA	NA	NA	NA	NA	NA	NA	NA	NA
LOC_Os06g51050	0	1.564	0.142	19.098	18.991	11.144	0.568667	16.411	0.0232861	1.6329	28.8587	4.85094	Up_regulation	protein|CHIT7 - Chitinase family protein precursor, expressed	Pathogenesis related (PR)-3 chitinase 3, Resistance against sheath blight pathogen	Os06g0726100	OsCHI11, Cht3	CHT3	Cht3*, Cht3, Cht-3, CH6, OsChia1c, CHI7, OsCHI11, CHI11, OsPR3, PR3	Biological Process: carbohydrate metabolic process (GO:0005975), Biological Process: cell wall macromolecule catabolic process (GO:0016998), Biological Process: chitin catabolic process (GO:0006032), Molecular Function: chitin binding (GO:0008061), Molecular Function: chitinase activity (GO:0004568)	Glycoside hydrolase, family 19, catalytic (IPR000726), Chitin-binding, type 1 (IPR001002), Glycoside hydrolase, family 19 (IPR016283), Chitin-binding, type 1, conserved site (IPR018371), Lysozyme-like domain superfamily (IPR023346), Endochitinase-like superfamily (IPR036861)	AK061280	P24626	2020-07-20	26350069, 16936841	NA
LOC_Os07g35480	0.148	0.266	0.17	6.089	3.578	7.14	0.194667	5.60233	0.0359893	1.44383	28.7791	4.84695	Up_regulation	protein|glucan endo-1,3-beta-glucosidase precursor, putative, expressed	Beta-glucanase 3, Positive regulation of the resistance to sheath blight	Os07g0539100	OsBGL3	GNS11	Gns11, OsGns11, OsBGL3, BGL3	Biological Process: carbohydrate metabolic process (GO:0005975), Molecular Function: hydrolase activity, hydrolyzing O-glycosyl compounds (GO:0004553)	Glycoside hydrolase family 17 (IPR000490), X8 domain (IPR012946), Glycoside hydrolase superfamily (IPR017853), Glycoside hydrolase family 17, plant (IPR044965)	AK067173	Q6YVU7	2023-06-28	37314350	NA
LOC_Os08g24300	0	1.665	0.85	25.028	26.118	16.727	0.838333	22.6243	0.0160575	1.79432	26.9873	4.75421	Up_regulation	protein|expressed protein	Conserved hypothetical protein.	Os08g0331800	NA	NA	NA	NA	NA	AK243688 (DDBJ, Best hit)	NP_001175522.1 (RefSeq)	NA	NA	NA
LOC_Os01g16160	0.051	0	0	0.507	0.433	0.427	0.017	0.455667	0.000337907	3.4712	26.8039	4.74437	Up_regulation	protein|retrotransposon protein, putative, unclassified, expressed	NA	NA	NA	NA	NA	NA	NA	NA	NA	NA	NA	NA
LOC_Os10g38360	0.447	0.443	0.472	8.864	16.289	10.596	0.454	11.9163	0.0362157	1.4411	26.2474	4.7141	Up_regulation	protein|glutathione S-transferase, putative, expressed	Glutathione S-transferase, Regulation of leaf senescence	Os10g0527800	OsGSTU12	GSTU12	OsGSTU12, OsGSTU6.2, GSTU6.2	Biological Process: glutathione metabolic process (GO:0006749), Molecular Function: glutathione transferase activity (GO:0004364)	Glutathione S-transferase, N-terminal (IPR004045), Glutathione S-transferase, C-terminal-like (IPR010987), Thioredoxin-like superfamily (IPR036249), Glutathione S-transferase, C-terminal domain superfamily (IPR036282), Glutathione transferase family (IPR040079), Glutathione S-transferase Omega/Tau-like (IPR045073), Glutathione S-transferases Tau, C-terminal alpha helical domain, plant (IPR045074)	AK063773	Q945W6	2020-06-09	32509751	NA
LOC_Os04g34180	0.115	0.205	0.317	5.304	6.266	4.443	0.212333	5.33767	0.00970613	2.01295	25.1381	4.65181	Up_regulation	protein|expressed protein	NA	NA	NA	NA	NA	NA	NA	NA	NA	NA	NA	NA
LOC_Os12g34022	0.079	0	0	0.545	0.694	0.71	0.0263333	0.649667	0.0019416	2.71184	24.6709	4.62474	Up_regulation	protein|retrotransposon protein, putative, unclassified, expressed	NA	NA	NA	NA	NA	NA	NA	NA	NA	NA	NA	NA
LOC_Os04g56030	0	0.305	0.267	5.255	5.942	2.832	0.190667	4.67633	0.0402511	1.39522	24.5262	4.61625	Up_regulation	protein|glycine-rich cell wall structural protein precursor, putative, expressed	Eggshell protein family protein.	Os04g0654400	NA	NA	NA	NA	NA	AK107905 (DDBJ, Best hit)	Q01KL7 (UniProt)	NA	NA	NA
LOC_Os05g14370	0.205	0	0	2.06	1.487	1.395	0.0683333	1.64733	0.0107709	1.96775	24.1073	4.5914	Up_regulation	protein|WRKY82, expressed	NA	NA	NA	NA	NA	NA	NA	NA	NA	NA	NA	NA
LOC_Os05g27630	0.143	0	0	0.66	1.533	1.25	0.0476667	1.14767	0.0464043	1.33344	24.0769	4.58958	Up_regulation	protein|retrotransposon protein, putative, Ty1-copia subclass, expressed	NA	NA	NA	NA	NA	NA	NA	NA	NA	NA	NA	NA
LOC_Os07g03790	0	0.044	0	0.187	0.415	0.437	0.0146667	0.346333	0.0493116	1.30705	23.6136	4.56155	Up_regulation	protein|lectin-like receptor kinase 7, putative, expressed	Similar to lectin-like receptor kinase 7.	Os07g0129900	NA	NA	NA	Biological Process: protein phosphorylation (GO:0006468), Molecular Function: ATP binding (GO:0005524), Molecular Function: carbohydrate binding (GO:0030246), Molecular Function: protein kinase activity (GO:0004672)	Protein kinase domain (IPR000719), Legume lectin domain (IPR001220), Serine/threonine-protein kinase, active site (IPR008271), Protein kinase-like domain superfamily (IPR011009), Concanavalin A-like lectin/glucanase domain superfamily (IPR013320)	tplb0022b01 (Wheat FLcDNA)	NP_001147990.1 (RefSeq)	NA	NA	NA
LOC_Os11g31530	0.267	2.663	1.665	39.776	41.58	26.863	1.53167	36.073	0.015852	1.79992	23.5515	4.55775	Up_regulation	protein|BRASSINOSTEROID INSENSITIVE 1-associated receptor kinase 1 precursor, putative, expressed	Small leucine rich repeat (LRR) protein, Cell elongation activity, Regulation of lamina inclination and grain size	Os11g0514400	OsBDG1	NA	OsBDG1, BDG1	Molecular Function: protein binding (GO:0005515)	Leucine-rich repeat (IPR001611), Leucine-rich repeat-containing N-terminal, plant-type (IPR013210), Leucine-rich repeat domain superfamily (IPR032675)	EU956026 (maize)	A0A0P0Y2U8	2020-07-13	28769958	cytoplasm (GO:0005737), nucleus (GO:0005634)
LOC_Os12g24050	0.146	0.009	0	1.015	1.134	1.455	0.0516667	1.20133	0.00705989	2.1512	23.2516	4.53926	Up_regulation	protein|retrotransposon protein, putative, unclassified, expressed	NA	NA	NA	NA	NA	NA	NA	NA	NA	NA	NA	NA
LOC_Os04g10160	0.131	0.71	0.365	8.369	12.854	6.51	0.402	9.24433	0.0415106	1.38184	22.9959	4.5233	Up_regulation	protein|cytochrome P450, putative, expressed	Similar to Cytochrome P450 99A2.	Os04g0180400	NA	CYP99A2	OsCYP99A2	Molecular Function: heme binding (GO:0020037), Molecular Function: iron ion binding (GO:0005506), Molecular Function: monooxygenase activity (GO:0004497), Molecular Function: oxidoreductase activity, acting on paired donors, with incorporation or reduction of molecular oxygen (GO:0016705)	Cytochrome P450 (IPR001128), Cytochrome P450, E-class, group I (IPR002401), Cytochrome P450, conserved site (IPR017972), Cytochrome P450 superfamily (IPR036396)	AK071546 (DDBJ, Best hit)	Q7X7X4 (UniProt)	NA	NA	NA
LOC_Os06g24490	0.098	0	0	0.792	0.811	0.528	0.0326667	0.710333	0.010578	1.97559	21.7449	4.44261	Up_regulation	protein|expressed protein	Protein of unknown function DUF679 family protein.	Os06g0352200	NA	NA	NA	NA	Protein DMP (IPR007770)	AK071746 (DDBJ, Best hit)	A2YCQ7 (UniProt)	NA	NA	NA
LOC_Os03g16960	0.188	0	0.382	4.395	5.235	2.654	0.19	4.09467	0.0335672	1.47409	21.5509	4.42967	Up_regulation	protein|cysteine-rich repeat secretory protein 55 precursor, putative, expressed	Protein of unknown function DUF26 domain containing protein.	Os03g0277700	NA	NA	NA	NA	Gnk2-homologous domain (IPR002902), Gnk2-homologous domain superfamily (IPR038408)	AK061148 (DDBJ, Best hit)	B6SUE5 (UniProt)	NA	NA	NA
LOC_Os03g42520	0.671	0	0	5.841	5.262	3.002	0.223667	4.70167	0.0290153	1.53737	21.0209	4.39375	Up_regulation	protein|expressed protein	Conserved hypothetical protein.	Os03g0623100	NA	NA	OsEnS-49	NA	NA	AK063716 (DDBJ, Best hit)	Q75LF1 (UniProt)	NA	NA	NA
LOC_Os09g40022	0	0.064	0	0.48	0.382	0.483	0.0213333	0.448333	0.000925281	3.03373	21.0156	4.39339	Up_regulation	protein|retrotransposon protein, putative, Ty3-gypsy subclass	NA	NA	NA	NA	NA	NA	NA	NA	NA	NA	NA	NA
LOC_Os10g09300	0.175	0.206	0	2.779	1.613	3.453	0.127	2.615	0.0419183	1.3776	20.5906	4.36391	Up_regulation	protein|retrotransposon protein, putative, Ty3-gypsy subclass, expressed	NA	NA	NA	NA	NA	NA	NA	NA	NA	NA	NA	NA
LOC_Os04g17660	1.409	2.494	2.071	39.137	35.718	48.008	1.99133	40.9543	0.00834655	2.07849	20.5663	4.36221	Up_regulation	protein|rhodanese-like domain containing protein, putative, expressed	Similar to senescence-associated protein DIN1.	Os04g0249600	NA	HAC1;2	OsStr6, STR6, OsRhST, RLD, OsHAC1;2	Molecular Function: catalytic activity (GO:0003824)	Rhodanese-like domain (IPR001763), Rhodanese-like domain superfamily (IPR036873), Rhodanese-like domain-containing protein STR17/STR18/HARC1-like (IPR044684)	AK069432 (DDBJ, Best hit)	NP_001152690.1 (RefSeq)	NA	NA	NA
LOC_Os01g52740	0.191	0	0	1.287	0.81	1.716	0.0636667	1.271	0.0375376	1.42553	19.9634	4.31928	Up_regulation	protein|expressed protein	Conserved hypothetical protein.	Os01g0727600	NA	S40-10	OsS40-10	NA	NA	AK243270 (DDBJ, Best hit)	A2ZXG0 (UniProt)	NA	NA	NA
LOC_Os12g31860	0	0.19	0.033	1.164	2.005	1.134	0.0743333	1.43433	0.0367236	1.43506	19.296	4.27023	Up_regulation	protein|ureide permease, putative, expressed	Allantoin transporter, Ureide metabolism, Nitrogen molecular sensor	Os12g0503000	OsUPS1	UPS1	OsUPS1	Biological Process: nitrogen compound transport (GO:0071705), Cellular Component: membrane (GO:0016020), Molecular Function: transmembrane transporter activity (GO:0022857)	Ureide permease (IPR009834), Ureide permease, plant (IPR030189)	AK069916, AK061376, AK109368	Q2QQ90	2018-05-15	29720986	NA
LOC_Os01g06310	0	0.119	0	0.822	0.832	0.591	0.0396667	0.748333	0.00424996	2.37162	18.8655	4.23768	Up_regulation	protein|glycine-rich cell wall structural protein precursor, putative, expressed	Conserved hypothetical protein.	Os01g0155800	NA	NA	NA	NA	NA	AK241045 (DDBJ, Best hit)	NP_001042067.1 (RefSeq)	NA	NA	NA
LOC_Os04g51160	0.741	0	0	5.547	5.253	3.153	0.247	4.651	0.0197834	1.7037	18.83	4.23496	Up_regulation	protein|transposon protein, putative, unclassified, expressed	Homodimeric diiron-carboxylate protein, Cyanide-resistant respiration in mitochondria, Reactive oxygen species (ROS) scavenging	Os04g0600300	AOX1B, AOX1b, OsAOX1b	AOX1B	AOX1b, OsAOX1b	Molecular Function: alternative oxidase activity (GO:0009916)	Alternative oxidase (IPR002680), Alternative oxidase superfamily (IPR038659)	AK107376 (DDBJ)	O82766 (UniProt)	2009-06-05	17086445, 14503001, 16457775	NA
LOC_Os12g43410	0	0.392	0	2.056	2.46	2.795	0.130667	2.437	0.00179706	2.74544	18.6505	4.22114	Up_regulation	protein|thaumatin, putative, expressed	Thaumatin-like protein.	Os12g0629600	NA	NA	PR5-1	NA	Thaumatin family (IPR001938), Thaumatin, conserved site (IPR017949), Osmotin/thaumatin-like superfamily (IPR037176)	P31110 (UniProt)	P31110 (UniProt)	NA	NA	NA
LOC_Os09g28440	0.179	0.107	0	1.315	1.664	2.246	0.0953333	1.74167	0.0228553	1.64101	18.2692	4.19134	Up_regulation	protein|AP2 domain containing protein, expressed	AP2/ERF transcription factor, Regulation of the internode elongation	Os09g0457900	ERF102, OsERF#102, OsERF102, AP2/EREBP#123, AP2/EREBP123, OsEATB, EATB	ERF102	OsERF#102, OsERF102, AP2/EREBP#123, AP2/EREBP123, OsEATB, EATB	Biological Process: ethylene-activated signaling pathway (GO:0009873), Biological Process: regulation of DNA-templated transcription (GO:0006355), Molecular Function: DNA binding (GO:0003677), Molecular Function: DNA-binding transcription factor activity (GO:0003700)	AP2/ERF domain (IPR001471), DNA-binding domain superfamily (IPR016177), AP2/ERF domain superfamily (IPR036955), Ethylene-responsive transcription factor (IPR044808)	EU622934 (9311, indica), AK067195	B2MV91, Q67U00	2015-08-25	21753115	NA
LOC_Os08g38800	0.827	0	0.809	9.601	10.957	9.296	0.545333	9.95133	0.000456434	3.34062	18.2482	4.18968	Up_regulation	protein|retrotransposon protein, putative, unclassified, expressed	Myb/SANT-like domain domain containing protein.	Os08g0496700	NA	NA	NA	NA	NA	BT042069 (DDBJ)	A3BUG6 (UniProt)	NA	NA	NA
LOC_Os04g44250	0	0.06	0.278	2.05	2.239	1.873	0.112667	2.054	0.00018467	3.7336	18.2308	4.1883	Up_regulation	protein|cytokinin-O-glucosyltransferase 3, putative, expressed	NA	NA	NA	NA	NA	NA	NA	NA	NA	NA	NA	NA
LOC_Os11g28470	0.139	0	0	0.875	0.636	0.988	0.0463333	0.833	0.00798336	2.09781	17.9784	4.16819	Up_regulation	protein|expressed protein	NB-ARC domain containing protein.	Os11g0474500	NA	NA	NA	Molecular Function: ADP binding (GO:0043531)	NB-ARC (IPR002182), P-loop containing nucleoside triphosphate hydrolase (IPR027417), Disease resistance, N-terminal (IPR041118)	ab initio prediction	NP_001176536.1 (RefSeq)	NA	NA	NA
LOC_Os01g03360	0.508	2.703	0	20.358	23.443	11.889	1.07033	18.5633	0.0310629	1.50776	17.3435	4.11632	Up_regulation	protein|BBTI5 - Bowman-Birk type bran trypsin inhibitor precursor, expressed	Bowman-Birk inhibitor, Defense response	Os01g0124401	RBBI3-3, OsBBPI	RBBI3-3	RBBI3-3, OsBBPI, BBPI, IBP1.2, OsIBP1.2	Cellular Component: extracellular region (GO:0005576), Molecular Function: serine-type endopeptidase inhibitor activity (GO:0004867)	Proteinase inhibitor I12, Bowman-Birk (IPR000877), Bowman-Birk type proteinase inhibitor (IPR035995)	AK243607	Q0JR25	2021-12-10	12972663	NA
LOC_Os11g03300	4.579	1.631	4.756	81.458	65.215	41.62	3.65533	62.7643	0.0353442	1.45168	17.1706	4.10187	Up_regulation	protein|NAC domain transcription factor, putative, expressed	NAC-domain protein, Drought tolerance	Os11g0126900	NAC122, OsNAC10, ONAC122, NAC122	NAC122	OsNAC10, NAC10, ONAC122, NAC122, OsSNAC10, SNAC10	Biological Process: regulation of DNA-templated transcription (GO:0006355), Molecular Function: DNA binding (GO:0003677)	NAC domain (IPR003441), NAC domain superfamily (IPR036093)	AK069257 (Genbank)	Q0IUZ3 (UniProt)	2010-06-25	20335401	NA
LOC_Os03g10100	0.342	0.142	1.627	12.235	13.531	9.836	0.703667	11.8673	0.00371149	2.43045	16.865	4.07596	Up_regulation	protein|transporter family protein, putative, expressed	Monosaccharide transporter (PLT subfamily), PLT protein 7, Response to SA and GA treatments	Os03g0197200	OsPLT7	PLT7	OsPLT7	Biological Process: transmembrane transport (GO:0055085), Cellular Component: membrane (GO:0016020), Molecular Function: transmembrane transporter activity (GO:0022857)	Sugar/inositol transporter (IPR003663), Major facilitator, sugar transporter-like (IPR005828), Sugar transporter, conserved site (IPR005829), Major facilitator superfamily domain (IPR020846), MFS transporter superfamily (IPR036259)	AK073216, Inferred from literature	B9F5Q0	2023-09-15	30897847	NA
LOC_Os12g27220	10.321	22.882	3.03	218.429	263.746	126.159	12.0777	202.778	0.0398291	1.3998	16.7895	4.06949	Up_regulation	protein|transferase family protein, putative, expressed	NA	NA	NA	NA	NA	NA	NA	NA	NA	NA	NA	NA
LOC_Os01g40260	2.751	0.956	2.271	33.006	45.027	21.462	1.99267	33.165	0.0437054	1.35947	16.6435	4.05689	Up_regulation	protein|WRKY77, expressed	WRKY transcription factor 77, Resistance to the bacterial pathogen, Disease resistance	Os01g0584900	OsWRKY77	WRKY77	OsWRKY77, WRKY-77	Biological Process: regulation of DNA-templated transcription (GO:0006355), Molecular Function: DNA-binding transcription factor activity (GO:0003700), Molecular Function: sequence-specific DNA binding (GO:0043565)	WRKY domain (IPR003657), WRKY domain superfamily (IPR036576), WRKY transcription factor, plant (IPR044810)	AK108522	Q94D50	2022-08-25	23061987, 24764503	nucleus (GO:0005634)
LOC_Os11g10710	1.025	0.854	1.483	13.887	23.623	18.348	1.12067	18.6193	0.0244692	1.61138	16.6145	4.05437	Up_regulation	protein|protein kinase domain containing protein, expressed	Similar to Protein kinase domain containing protein, expressed.	Os11g0213000	NA	RLCK318	OsWD40-188, OsRLCK318	Biological Process: protein phosphorylation (GO:0006468), Molecular Function: ATP binding (GO:0005524), Molecular Function: protein kinase activity (GO:0004672)	Protein kinase domain (IPR000719), Serine/threonine-protein kinase, active site (IPR008271), Protein kinase-like domain superfamily (IPR011009), Protein kinase, ATP binding site (IPR017441)	AK241128 (DDBJ, Best hit)	B9V0H3 (UniProt)	NA	NA	NA
LOC_Os03g37140	0	0	0.091	0.614	0.444	0.453	0.0303333	0.503667	0.00433111	2.3634	16.6044	4.05349	Up_regulation	protein|expressed protein	Conserved hypothetical protein.	Os03g0569000	NA	NA	NA	NA	NA	AK064455 (DDBJ, Best hit)	Q10I08 (UniProt)	NA	NA	NA
LOC_Os07g03040	0.207	0.142	0.15	1.917	3.344	2.681	0.166333	2.64733	0.0262758	1.58044	15.9158	3.99239	Up_regulation	protein|expressed protein	Protein of unknown function DUF1719, Oryza sativa family protein.	Os07g0122000	NA	NA	NA	NA	Protein of unknown function DUF1719 (IPR013181)	AK102508 (DDBJ, Best hit)	B8B6U3 (UniProt)	NA	NA	NA
LOC_Os08g04250	0.293	0	0	1.579	1.547	1.508	0.0976667	1.54467	0.00331858	2.47905	15.8157	3.98329	Up_regulation	protein|cysteine-rich repeat secretory protein 55 precursor, putative, expressed	Protein of unknown function DUF26 domain containing protein.	Os08g0136800	NA	NA	NA	NA	Gnk2-homologous domain (IPR002902), Gnk2-homologous domain superfamily (IPR038408)	AK063306 (DDBJ, Best hit)	O82551 (UniProt)	NA	NA	NA
LOC_Os06g48810	0.271	0.111	0.641	6.402	4.943	4.512	0.341	5.28567	0.0091285	2.0396	15.5005	3.95424	Up_regulation	protein|OsHKT2;1 - Na+ transporter, expressed	Ion transporter , Na+/K+ symport	Os06g0701700	HKT1, OsHKT1, OsHKT2;1, Ni (Nipponbare)-OsHKT1, Po (Pokkali)-HKT1, OsHKT1;1	HKT1	OsHKT1, OsHKT2;1, HKT2;1, Ni (Nipponbare)-OsHKT1, Po (Pokkali)-HKT1, OsHKT1;1, HKT1;1	Biological Process: monoatomic cation transport (GO:0006812), Biological Process: transmembrane transport (GO:0055085), Molecular Function: monoatomic cation transmembrane transporter activity (GO:0008324)	Cation transporter (IPR003445)	AB061311 (DDBJ)	Q0D9S3 (UniProt)	2009-08-25	11489190, 12795699, 16809061, 19482918	NA
LOC_Os12g41780	0.309	0.539	0.477	7.441	6.057	6.792	0.441667	6.76333	0.00320091	2.49473	15.3132	3.9367	Up_regulation	protein|glycosyl transferase family 17 protein, putative, expressed	Glycosyl transferase, family 17 protein.	Os12g0611900	NA	NA	NA	Biological Process: protein N-linked glycosylation (GO:0006487), Cellular Component: membrane (GO:0016020), Molecular Function: beta-1, 4-mannosylglycoprotein 4-beta-N-acetylglucosaminyltransferase activity (GO:0003830)	Glycosyl transferase, family 17 (IPR006813)	AK101128 (DDBJ, Best hit)	NP_973449.1 (RefSeq)	NA	NA	NA
LOC_Os01g58280	2.634	13.474	2.545	95.436	120.768	53.742	6.21767	89.982	0.046195	1.3354	14.472	3.85519	Up_regulation	protein|OsSub8 - Putative Subtilisin homologue, expressed	Similar to Subtilase.	Os01g0795200	NA	SUB8	OsSub8	Biological Process: proteolysis (GO:0006508), Molecular Function: serine-type endopeptidase activity (GO:0004252), Molecular Function: serine-type peptidase activity (GO:0008236)	Peptidase S8/S53 domain (IPR000209), Peptidase S8 propeptide/proteinase inhibitor I9 (IPR010259), Peptidase S8, subtilisin-related (IPR015500), Peptidase S8, subtilisin, Ser-active site (IPR023828), Peptidase S8/S53 domain superfamily (IPR036852), Peptidase S8 propeptide/proteinase inhibitor I9 superfamily (IPR037045), Subtilisin-like protease, fibronectin type-III domain (IPR041469), Subtilisin-…	AK066488 (DDBJ, Best hit)	Q9FVC7 (UniProt)	NA	NA	NA
LOC_Os04g34170	1.802	2.083	0.938	20.173	20.322	28.408	1.60767	22.9677	0.0146891	1.833	14.2863	3.83656	Up_regulation	protein|retrotransposon protein, putative, unclassified, expressed	Similar to Hydroxyproline-rich glycoprotein.	Os04g0418800	NA	NA	NA	NA	NA	AK064039 (DDBJ, Best hit)	Q7XQY2 (UniProt)	NA	NA	NA
LOC_Os07g44830	0.453	0.12	0	1.965	3.437	2.655	0.191	2.68567	0.0199248	1.70061	14.0611	3.81364	Up_regulation	protein|proline-rich family protein, putative, expressed	Similar to plectin-related.	Os07g0642800	NA	NA	NA	Biological Process: actin filament organization (GO:0007015), Biological Process: regulation of stomatal movement (GO:0010119), Molecular Function: actin binding (GO:0003779)	Stomatal closure-related actin-binding protein, coiled-coil domain (IPR032009), Stomatal closure-related actin-binding protein, actin-binding domain (IPR032012), Stomatal closure-related actin-binding protein (IPR039640), Stomatal closure-related actin-binding protein, PH domain (IPR041144)	AK073689 (DDBJ, Best hit)	NP_850085.1 (RefSeq)	NA	NA	NA
LOC_Os07g23640	10.176	15.2	10.375	190.176	176.014	130.707	11.917	165.632	0.0127877	1.89321	13.8988	3.79689	Up_regulation	protein|retrotransposon protein, putative, Ty3-gypsy subclass, expressed	Proline-rich glycoprotein, ABA-dependent inhibition of root growth	Os07g0418600	OsRePRP2.2	NA	OsRePRP2.2, RePRP2.2	NA	NA	AK105956	Q8H5X2	2014-05-20	23886623	NA
LOC_Os07g18240	0.231	0.042	0.206	2.336	2.761	1.396	0.159667	2.16433	0.0357505	1.44672	13.5553	3.76079	Up_regulation	protein|lectin-like receptor kinase, putative, expressed	Similar to lectin-like receptor kinase 7.	Os07g0283125	NA	NA	NA	Biological Process: protein phosphorylation (GO:0006468), Molecular Function: ATP binding (GO:0005524), Molecular Function: carbohydrate binding (GO:0030246), Molecular Function: protein kinase activity (GO:0004672)	Protein kinase domain (IPR000719), Legume lectin domain (IPR001220), Serine/threonine-protein kinase, active site (IPR008271), Protein kinase-like domain superfamily (IPR011009), Concanavalin A-like lectin/glucanase domain superfamily (IPR013320), Protein kinase, ATP binding site (IPR017441)	AK249356 (DDBJ)	Q6YWI8 (UniProt)	NA	NA	NA
LOC_Os11g37700	1.346	6.871	2.318	43.2	65.867	33.616	3.51167	47.561	0.0403704	1.39394	13.5437	3.75955	Up_regulation	protein|pleiotropic drug resistance protein, putative, expressed	Similar to PDR-like ABC transporter.	Os11g0587600	NA	PDR3	OsABCG48, OsPDR3	Cellular Component: membrane (GO:0016020), Molecular Function: ABC-type transporter activity (GO:0140359), Molecular Function: ATP binding (GO:0005524), Molecular Function: ATP hydrolysis activity (GO:0016887)	ABC transporter-like, ATP-binding domain (IPR003439), AAA+ ATPase domain (IPR003593), ABC-2 type transporter, transmembrane domain (IPR013525), P-loop containing nucleoside triphosphate hydrolase (IPR027417), ABC-transporter, N-terminal domain (IPR029481), ATP-binding cassette transporter, PDR-like subfamily G, domain 1 (IPR034001), ABC transporter family G domain (IPR043926)	AK121517 (DDBJ, Best hit)	Q8GU84 (UniProt)	NA	NA	NA
LOC_Os10g34940	0.622	1.333	0.808	11.133	15.969	10.172	0.921	12.4247	0.0221905	1.65383	13.4904	3.75386	Up_regulation	protein|expressed protein	Conserved hypothetical protein.	Os10g0491400	NA	NA	NA	NA	NA	AK063103 (DDBJ, Best hit)	Q337I2 (UniProt)	NA	NA	NA
LOC_Os07g29960	0.523	2.114	2.533	25.27	26.494	17.716	1.72333	23.16	0.0127693	1.89383	13.4391	3.74836	Up_regulation	protein|cytochrome P450, putative, expressed	Similar to Cytochrome P450.	Os07g0482900	NA	NA	NA	Molecular Function: heme binding (GO:0020037), Molecular Function: iron ion binding (GO:0005506), Molecular Function: monooxygenase activity (GO:0004497), Molecular Function: oxidoreductase activity, acting on paired donors, with incorporation or reduction of molecular oxygen (GO:0016705)	Cytochrome P450 (IPR001128), Cytochrome P450 superfamily (IPR036396)	FP099672 (DDBJ)	Q712G4 (UniProt)	NA	NA	NA
LOC_Os07g05365	0.886	1.046	1.906	17.413	18.889	14.631	1.27933	16.9777	0.0041789	2.37894	13.2707	3.73017	Up_regulation	protein|photosystem II 10 kDa polypeptide, chloroplast precursor, putative, expressed	Similar to Photosystem II 10 kDa polypeptide, chloroplast.	Os07g0147550	NA	NA	OsPsbR2, PsbR2	Biological Process: photosynthesis (GO:0015979), Cellular Component: photosystem II (GO:0009523), Cellular Component: photosystem II oxygen evolving complex (GO:0009654), Cellular Component: thylakoid membrane (GO:0042651)	Photosystem II PsbR (IPR006814)	CT837962 (DDBJ, Best hit)	Q40070 (UniProt)	NA	NA	NA
LOC_Os04g57720	0	0.609	0.445	3.183	6.606	4.11	0.351333	4.633	0.0486475	1.31294	13.1869	3.72103	Up_regulation	protein|OsRR6 type-A response regulator, expressed	A-type response regulator, Cytokinin signaling	Os04g0673300	RR6, OsRR6, rr6, Rra6, OsRRA6	RR6	OsRR6, rr6, Rra6, OsRRA6	Biological Process: cytokinin-activated signaling pathway (GO:0009736), Biological Process: phosphorelay signal transduction system (GO:0000160)	Signal transduction response regulator, receiver domain (IPR001789), CheY-like superfamily (IPR011006), Two-component response regulator ARR-like (IPR045279)	AK059734 (Genbank), AB249653 (Genbank), BR000315 (Genbank)	Q7XQA6 (UniProt)	2010-04-22	16919402, 16472405, 17293362	NA
LOC_Os12g43450	2.063	2.51	0.996	24.677	22.661	24.706	1.85633	24.0147	3.53346e-05	4.4518	12.9366	3.69339	Up_regulation	protein|thaumatin family domain containing protein, expressed	Thaumatin, pathogenesis-related family protein.	Os12g0630200	NA	NA	NA	NA	Thaumatin family (IPR001938), Osmotin/thaumatin-like superfamily (IPR037176)	AK287683 (DDBJ, Best hit)	Q946Y9 (UniProt)	NA	NA	NA
LOC_Os06g46740	0	0	0.315	1.797	1.308	0.969	0.105	1.358	0.0214108	1.66937	12.9333	3.69302	Up_regulation	protein|early nodulin 20 precursor, putative, expressed	Cupredoxin domain containing protein.	Os06g0681200	NA	ENODL18	OsENODL18, OsELA3, ELA3, EN20, OsEN20	Molecular Function: electron transfer activity (GO:0009055)	Phytocyanin domain (IPR003245), Cupredoxin (IPR008972), Phytocyanin-like (IPR039391), Early nodulin-like protein domain (IPR041846)	AK107980 (DDBJ, Best hit)	Q4KXE1 (UniProt)	NA	NA	NA
LOC_Os09g38840	0.181	0.057	0.249	1.435	2.509	2.266	0.162333	2.07	0.025024	1.60164	12.7515	3.6726	Up_regulation	protein|OsWAK90 - OsWAK receptor-like protein kinase, expressed	Wall-associated kinase, Rice blast resistance	Os09g0561500	WAK90, OsWAK90	WAK90	OsWAK90	Biological Process: cell surface receptor signaling pathway (GO:0007166), Biological Process: protein phosphorylation (GO:0006468), Molecular Function: ATP binding (GO:0005524), Molecular Function: calcium ion binding (GO:0005509), Molecular Function: polysaccharide binding (GO:0030247), Molecular Function: protein kinase activity (GO:0004672)	EGF-type aspartate/asparagine hydroxylation site (IPR000152), Protein kinase domain (IPR000719), EGF-like domain (IPR000742), Serine-threonine/tyrosine-protein kinase, catalytic domain (IPR001245), EGF-like calcium-binding domain (IPR001881), Serine/threonine-protein kinase, active site (IPR008271), Protein kinase-like domain superfamily (IPR011009), Protein kinase, ATP binding site (IPR017441), …	NM_001070467	Q653D0	2016-01-26	26772971	NA
LOC_Os07g18230	0.614	0	0.234	2.721	5.111	2.896	0.282667	3.576	0.044257	1.35402	12.6509	3.66117	Up_regulation	protein|lectin-like receptor kinase, putative, expressed	Concanavalin A-like lectin/glucanase, subgroup domain containing protein.	Os07g0283050	NA	NA	NA	Biological Process: protein phosphorylation (GO:0006468), Molecular Function: ATP binding (GO:0005524), Molecular Function: carbohydrate binding (GO:0030246), Molecular Function: protein kinase activity (GO:0004672)	Protein kinase domain (IPR000719), Legume lectin domain (IPR001220), Serine/threonine-protein kinase, active site (IPR008271), Protein kinase-like domain superfamily (IPR011009), Concanavalin A-like lectin/glucanase domain superfamily (IPR013320), Protein kinase, ATP binding site (IPR017441)	BT041367 (DDBJ)	NP_001147473.1 (RefSeq)	NA	NA	NA
LOC_Os01g47830	0	0	0.201	0.807	1.082	0.627	0.067	0.838667	0.0142288	1.84683	12.5174	3.64586	Up_regulation	protein|retrotransposon protein, putative, unclassified, expressed	NA	NA	NA	NA	NA	NA	NA	NA	NA	NA	NA	NA
LOC_Os12g18060	0	0.024	0	0.066	0.095	0.138	0.008	0.0996667	0.0351483	1.4541	12.4583	3.63904	Up_regulation	protein|retrotransposon protein, putative, Ty3-gypsy subclass, expressed	NA	NA	NA	NA	NA	NA	NA	NA	NA	NA	NA	NA
LOC_Os03g38880	0	0.073	0	0.254	0.285	0.362	0.0243333	0.300333	0.00306119	2.51411	12.3425	3.62556	Up_regulation	protein|retrotransposon protein, putative, unclassified, expressed	NA	NA	NA	NA	NA	NA	NA	NA	NA	NA	NA	NA
LOC_Os08g24200	0.459	0.555	0.861	6.52	8.221	8.165	0.625	7.63533	0.00464651	2.33287	12.2165	3.61076	Up_regulation	protein|expressed protein	Conserved hypothetical protein.	Os08g0331000	NA	NA	NA	NA	NA	AK243239 (DDBJ, Best hit)	NP_001061563.2 (RefSeq)	NA	NA	NA
LOC_Os03g20680	1.167	0.086	0.217	5.474	3.844	8.441	0.49	5.91967	0.0488757	1.31091	12.081	3.59466	Up_regulation	protein|late embryogenesis abundant protein 1, putative, expressed	Late embryogenesis abundant (LEA) protein, Abiotic stress tolerance	Os03g0322900	LEA17, OsLEA17, OsLEA3-2, LEA3-2	LEA17	OsLEA17, OsLEA3-2, LEA3-2, LEA1	NA	Late embryogenesis abundant protein, LEA_4 subgroup (IPR004238)	JQ043381 (Zhonghua 11)	A3AHG5	2017-02-16	23024799	nucleus (GO:0005634)
LOC_Os04g53060	0	0	0.195	0.803	0.816	0.733	0.065	0.784	0.00348091	2.45831	12.0615	3.59234	Up_regulation	protein|NBS-LRR disease resistance protein, putative, expressed	Conserved hypothetical protein.	Os04g0621900	NA	NA	NA	NA	NA	AK288361 (DDBJ, Best hit)	Q2QSF8 (UniProt)	NA	NA	NA
LOC_Os01g04580	0.214	0	0.08	0.961	1.575	0.938	0.098	1.158	0.0283604	1.54729	11.8163	3.56271	Up_regulation	protein|Ser/Thr protein kinase, putative, expressed	Serine/threonine protein kinase domain containing protein.	Os01g0138400	NA	NA	NA	Biological Process: protein phosphorylation (GO:0006468), Molecular Function: ATP binding (GO:0005524), Molecular Function: polysaccharide binding (GO:0030247), Molecular Function: protein kinase activity (GO:0004672)	Protein kinase domain (IPR000719), Serine-threonine/tyrosine-protein kinase, catalytic domain (IPR001245), Serine/threonine-protein kinase, active site (IPR008271), Protein kinase-like domain superfamily (IPR011009), Protein kinase, ATP binding site (IPR017441), Wall-associated receptor kinase, galacturonan-binding domain (IPR025287), Wall-associated receptor kinase, C-terminal (IPR032872), Rust …	AK110482 (DDBJ, Best hit)	A5JS88 (UniProt)	NA	NA	NA
LOC_Os01g51790	0.142	0.043	0	0.613	0.608	0.964	0.0616667	0.728333	0.0201995	1.69466	11.8108	3.56204	Up_regulation	protein|expressed protein	Pentatricopeptide repeat domain containing protein.	Os01g0715700	NA	NA	NA	Molecular Function: protein binding (GO:0005515), Molecular Function: zinc ion binding (GO:0008270)	Pentatricopeptide repeat (IPR002885), Tetratricopeptide-like helical domain superfamily (IPR011990), DYW domain (IPR032867), E motif (IPR046848)	AK373046 (DDBJ)	NP_001044065.2 (RefSeq)	NA	NA	NA
LOC_Os07g11770	0.161	0	0.17	1.034	1.837	1.005	0.110333	1.292	0.0445035	1.35161	11.71	3.54967	Up_regulation	protein|expressed protein	Conserved hypothetical protein.	Os07g0217800	NA	NA	NA	NA	NA	AK108654 (DDBJ, Best hit)	B9FW71 (UniProt)	NA	NA	NA
LOC_Os11g07160	0.179	0	0	0.883	0.583	0.628	0.0596667	0.698	0.0073187	2.13557	11.6983	3.54823	Up_regulation	protein|receptor protein kinase CLAVATA1 precursor, putative, expressed	NA	NA	NA	NA	NA	NA	NA	NA	NA	NA	NA	NA
LOC_Os02g16940	1.419	1.59	1.218	15.741	17.246	16.118	1.409	16.3683	0.000514405	3.28869	11.617	3.53816	Up_regulation	protein|OsSub13 - Putative Subtilisin homologue, expressed	Similar to Subtilase.	Os02g0269600	NA	SUB13	OsSub13	Biological Process: proteolysis (GO:0006508), Molecular Function: serine-type endopeptidase activity (GO:0004252), Molecular Function: serine-type peptidase activity (GO:0008236)	Peptidase S8/S53 domain (IPR000209), Peptidase S8 propeptide/proteinase inhibitor I9 (IPR010259), Peptidase S8, subtilisin-related (IPR015500), Peptidase S8, subtilisin, Ser-active site (IPR023828), Cucumisin-like catalytic domain (IPR034197), Peptidase S8/S53 domain superfamily (IPR036852), Peptidase S8 propeptide/proteinase inhibitor I9 superfamily (IPR037045), Subtilisin-like protease, fibrone…	ab initio prediction	Q9FVC7 (UniProt)	NA	NA	NA
LOC_Os02g56860	0	0	0.28	1.076	0.897	1.264	0.0933333	1.079	0.00234834	2.62924	11.5607	3.53116	Up_regulation	protein|3-ketoacyl-CoA synthase, putative, expressed	Thiolase-like, subgroup domain containing protein.	Os02g0813600	NA	NA	KCS	Biological Process: fatty acid biosynthetic process (GO:0006633), Cellular Component: membrane (GO:0016020), Molecular Function: acyltransferase activity (GO:0016746), Molecular Function: acyltransferase activity, transferring groups other than amino-acyl groups (GO:0016747)	Very-long-chain 3-ketoacyl-CoA synthase (IPR012392), FAE1/Type III polyketide synthase-like protein (IPR013601), Beta-ketoacyl-[acyl-carrier-protein] synthase III, C-terminal (IPR013747), Thiolase-like (IPR016039)	AK107210 (DDBJ, Best hit)	A2XAX6 (UniProt)	NA	NA	NA
LOC_Os03g11020	0	0	0.153	0.447	0.833	0.488	0.051	0.589333	0.0333911	1.47637	11.5556	3.53051	Up_regulation	protein|PPR repeat containing protein, expressed	Pentatricopeptide repeat domain containing protein.	Os03g0208600	NA	NA	NA	Molecular Function: protein binding (GO:0005515)	Pentatricopeptide repeat (IPR002885), Tetratricopeptide-like helical domain superfamily (IPR011990)	AK107638 (DDBJ, Best hit)	NP_171744.1 (RefSeq)	NA	NA	NA
LOC_Os03g57950	0	0.055	0.187	1.26	0.72	0.774	0.0806667	0.918	0.0299704	1.52331	11.3802	3.50845	Up_regulation	protein|type I inositol-1,4,5-trisphosphate 5-phosphatase, putative, expressed	Similar to type I inositol-1, 4,5-trisphosphate 5-phosphatase CVP2.	Os03g0793600	NA	NA	NA	Biological Process: phosphatidylinositol dephosphorylation (GO:0046856), Molecular Function: inositol-polyphosphate 5-phosphatase activity (GO:0004445), Molecular Function: phosphatase activity (GO:0016791)	Inositol polyphosphate-related phosphatase (IPR000300), Endonuclease/exonuclease/phosphatase superfamily (IPR036691), Inositol polyphosphate 5-phosphatase, plant (IPR045849)	BT085886 (DDBJ)	NP_001151627.1 (RefSeq)	NA	NA	NA
LOC_Os08g04560	0.228	0.114	0	0.8	1.338	1.747	0.114	1.295	0.0433954	1.36256	11.3596	3.50585	Up_regulation	protein|decarboxylase, putative, expressed	Tryptophan decarboxylase, Key enzyme of serotonin biosynthesis	Os08g0140500	TDC3	TDC3	OsTDC3, OsTDC5	Biological Process: amino acid metabolic process (GO:0006520), Biological Process: carboxylic acid metabolic process (GO:0019752), Molecular Function: carbon-carbon lyase activity (GO:0016830), Molecular Function: carboxy-lyase activity (GO:0016831), Molecular Function: pyridoxal phosphate binding (GO:0030170)	Pyridoxal phosphate-dependent decarboxylase (IPR002129), Aromatic-L-amino-acid decarboxylase (IPR010977), Pyridoxal phosphate-dependent transferase, major domain (IPR015421), Pyridoxal phosphate-dependent transferase, small domain (IPR015422), Pyridoxal phosphate-dependent transferase (IPR015424), Pyridoxal-phosphate binding site (IPR021115)	Inferred from literature	Q6YZ18	2018-10-29	29363563	NA
LOC_Os12g37620	0.09	0	0	0.366	0.411	0.245	0.03	0.340667	0.00996449	2.00154	11.3556	3.50533	Up_regulation	protein|expressed protein	Hypothetical conserved gene.	Os12g0563300	NA	NA	NA	NA	SGNH hydrolase superfamily (IPR036514)	AK359303 (DDBJ)	XP_002883649.1 (RefSeq)	NA	NA	NA
LOC_Os09g04240	0	0.02	0.016	0.172	0.135	0.101	0.012	0.136	0.0193294	1.71378	11.3333	3.5025	Up_regulation	protein|retrotransposon protein, putative, unclassified, expressed	NA	NA	NA	NA	NA	NA	NA	NA	NA	NA	NA	NA
LOC_Os06g51060	1.511	4.494	3.87	40.819	39.26	30.776	3.29167	36.9517	0.00527747	2.27757	11.2258	3.48875	Up_regulation	protein|CHIT8 - Chitinase family protein precursor, expressed	Similar to Chitinase 1.	Os06g0726200	NA	CHT1	Cht1*(Chi1), Ch16, Cht1, CHT-1, CH16, RC24, OsChia1a, OsChia1, Chi1, Cht1*, Chi-1, Cht-1, Cht1, RCC1, OsCht-1, PR3	Biological Process: carbohydrate metabolic process (GO:0005975), Biological Process: cell wall macromolecule catabolic process (GO:0016998), Biological Process: chitin catabolic process (GO:0006032), Molecular Function: chitin binding (GO:0008061), Molecular Function: chitinase activity (GO:0004568)	Glycoside hydrolase, family 19, catalytic (IPR000726), Chitin-binding, type 1 (IPR001002), Glycoside hydrolase, family 19 (IPR016283), Chitin-binding, type 1, conserved site (IPR018371), Lysozyme-like domain superfamily (IPR023346), Endochitinase-like superfamily (IPR036861)	AK061042 (DDBJ, Best hit), AK099339 (DDBJ, Best hit), AK104020 (DDBJ, Best hit), AK105798 (DDBJ, Best hit)	Q42993 (UniProt)	NA	NA	NA
LOC_Os12g03050	0.63	0.374	1.116	8.67	9.166	5.887	0.706667	7.90767	0.0161207	1.79262	11.1901	3.48415	Up_regulation	protein|no apical meristem protein, putative, expressed	No apical meristem (NAM) protein domain containing protein.	Os12g0123800	NA	ONAC300	ONAC077, NAC77, OsNAC77, NAC300, OsNAC300, ONAC132, NAC132, OsNAC132, DLN250, OsDLN250	Biological Process: regulation of DNA-templated transcription (GO:0006355), Molecular Function: DNA binding (GO:0003677)	NAC domain (IPR003441), NAC domain superfamily (IPR036093)	AK287666 (DDBJ, Best hit)	Q5CD17 (UniProt)	NA	NA	NA
LOC_Os09g13800	0.156	0.139	0	1.073	1.131	1.096	0.0983333	1.1	0.000967635	3.01429	11.1864	3.48368	Up_regulation	protein|retrotransposon protein, putative, Ty1-copia subclass, expressed	NA	NA	NA	NA	NA	NA	NA	NA	NA	NA	NA	NA
LOC_Os11g41770	0.515	0	0.542	5.542	2.526	3.75	0.352333	3.93933	0.0498273	1.30253	11.1807	3.48294	Up_regulation	protein|expressed protein	Hypothetical protein.	Os11g0636050	NA	NA	NA	Biological Process: transposition (GO:0032196)	Autonomous transposable element EN-1 mosaic protein (IPR039266)	AK241146 (DDBJ, Secondary hit)	GeneMark	NA	NA	NA
LOC_Os07g35380	0.713	0	0.21	3.237	3.783	3.292	0.307667	3.43733	0.000409057	3.38822	11.1723	3.48185	Up_regulation	protein|TKL_IRAK_DUF26-lc.16 - DUF26 kinases have homology to DUF26 containing loci, expressed	Hypothetical conserved gene.	Os07g0538300	NA	NA	NA	NA	Gnk2-homologous domain (IPR002902), Gnk2-homologous domain superfamily (IPR038408)	AK241204 (DDBJ, Best hit)	Q6YVV7 (UniProt)	NA	NA	NA
LOC_Os08g24750	0.084	0.569	0.308	3.551	4.446	2.698	0.320333	3.565	0.0175305	1.75621	11.129	3.47626	Up_regulation	protein|xyloglucan fucosyltransferase, putative, expressed	Xyloglucan fucosyltransferase family protein.	Os08g0334900	NA	NA	NA	Biological Process: cell wall biogenesis (GO:0042546), Cellular Component: membrane (GO:0016020), Molecular Function: galactoside 2-alpha-L-fucosyltransferase activity (GO:0008107)	Xyloglucan fucosyltransferase (IPR004938)	AK060562 (DDBJ, Best hit)	A2YU28 (UniProt)	NA	NA	NA
LOC_Os07g33580	0.961	1.972	2.815	17.854	28.615	16.665	1.916	21.0447	0.0350712	1.45505	10.9836	3.45729	Up_regulation	protein|cytochrome P450, putative, expressed	Similar to taxane 10-beta-hydroxylase.	Os07g0519600	NA	NA	NA	Molecular Function: heme binding (GO:0020037), Molecular Function: iron ion binding (GO:0005506), Molecular Function: monooxygenase activity (GO:0004497), Molecular Function: oxidoreductase activity, acting on paired donors, with incorporation or reduction of molecular oxygen (GO:0016705)	Cytochrome P450 (IPR001128), Cytochrome P450, E-class, group I (IPR002401), Cytochrome P450, conserved site (IPR017972), Cytochrome P450 superfamily (IPR036396)	ab initio prediction	NP_001148316.1 (RefSeq)	NA	NA	NA
LOC_Os02g49480	3.976	5.83	7.526	65.853	71.547	49.918	5.77733	62.4393	0.0112723	1.94799	10.8076	3.43398	Up_regulation	protein|helix-loop-helix DNA-binding domain containing protein, expressed	Helix-loop-helix DNA-binding domain containing protein.	Os02g0726700	NA	BHLH34	OsbHLH034, bHLH034	Biological Process: DNA-templated transcription (GO:0006351), Molecular Function: DNA-binding transcription factor activity (GO:0003700), Molecular Function: protein dimerization activity (GO:0046983)	Myc-type, basic helix-loop-helix (bHLH) domain (IPR011598), Helix-loop-helix DNA-binding domain superfamily (IPR036638), Transcription factor BIM1/2/3 (IPR044295)	AK068228 (DDBJ, Best hit)	B9F2H5 (UniProt)	NA	NA	NA
LOC_Os12g26940	0.091	0.063	0.12	1.249	0.648	1.046	0.0913333	0.981	0.0361862	1.44146	10.7409	3.42504	Up_regulation	protein|CHASE domain containing protein, expressed	Receptor-like serine/threonine kinase, Cytokinin signaling	Os12g0454800	CRL4, CHARK, S/T kinase, OsCRL4, OsHKL1, OsCDP	CRL4	CHARK, S/T kinase, OsCRL4, OsHKL1, OsCDP	Biological Process: protein phosphorylation (GO:0006468), Molecular Function: ATP binding (GO:0005524), Molecular Function: protein kinase activity (GO:0004672)	Protein kinase domain (IPR000719), CHASE domain (IPR006189), Serine/threonine-protein kinase, active site (IPR008271), Protein kinase-like domain superfamily (IPR011009), CHASE domain superfamily (IPR042240)	AK122032 (Genbank)	Q2QRN7 (UniProt)	2009-09-14	16919402	NA
LOC_Os05g33340	0.018	0.011	0.011	0.162	0.085	0.182	0.0133333	0.143	0.0474737	1.32355	10.725	3.42291	Up_regulation	protein|transposon protein, putative, CACTA, En/Spm sub-class, expressed	NA	NA	NA	NA	NA	NA	NA	NA	NA	NA	NA	NA
LOC_Os11g14510	0	0	0.04	0.133	0.146	0.148	0.0133333	0.142333	0.00563999	2.24872	10.675	3.41616	Up_regulation	protein|transposon protein, putative, unclassified, expressed	Ankyrin repeat domain containing protein.	Os11g0251200	NA	NA	NA	Molecular Function: protein binding (GO:0005515)	Ankyrin repeat (IPR002110), PGG domain (IPR026961), Ankyrin repeat-containing domain superfamily (IPR036770)	ab initio prediction	B9GA75 (UniProt)	NA	NA	NA
LOC_Os12g36100	0.026	0.015	0	0.133	0.107	0.192	0.0136667	0.144	0.0271386	1.56641	10.5366	3.39734	Up_regulation	protein|kinesin-4, putative, expressed	Kinesin-14 family member, Non-processive, minus-end-directed motor protein that transports actin filaments along microtubules, Organization of the cytoskeletal architecture, Cell elongation and division	Os12g0547500	OsKCH1	NA	OsKCH1, KCH1, OsKCH, KCH, O12	Biological Process: microtubule-based movement (GO:0007018), Molecular Function: ATP binding (GO:0005524), Molecular Function: microtubule binding (GO:0008017), Molecular Function: microtubule motor activity (GO:0003777), Molecular Function: protein binding (GO:0005515)	Calponin homology domain (IPR001715), Kinesin motor domain (IPR001752), P-loop containing nucleoside triphosphate hydrolase (IPR027417), Kinesin-like protein (IPR027640), CH domain superfamily (IPR036872), Kinesin motor domain superfamily (IPR036961)	AK065586	Q0IMS9	2018-04-23	27250543, 19561334	NA
LOC_Os06g11450	0.23	0	0.192	1.386	1.62	1.42	0.140667	1.47533	0.000197379	3.7047	10.4882	3.39069	Up_regulation	protein|zinc finger, C3HC4 type domain containing protein, expressed	Zinc finger, RING-type domain containing protein.	Os06g0218300	NA	RING342	OsRING342	NA	Zinc finger, RING-type (IPR001841), Zinc finger, RING/FYVE/PHD-type (IPR013083)	AK108491 (DDBJ, Best hit)	Q69QB2 (UniProt)	NA	NA	NA
LOC_Os09g09540	0.479	1.09	0.708	8.847	9.032	5.844	0.759	7.90767	0.0178934	1.74731	10.4185	3.38108	Up_regulation	protein|transposon protein, putative, unclassified, expressed	Zinc finger, SWIM-type domain containing protein.	Os09g0268600	NA	NA	NA	Molecular Function: zinc ion binding (GO:0008270)	Zinc finger, PMZ-type (IPR006564), Zinc finger, SWIM-type (IPR007527)	AK100020 (DDBJ, Best hit)	A2YZ62 (UniProt)	NA	NA	NA
LOC_Os07g10850	1.481	2.108	0.827	14.05	14.264	17.385	1.472	15.233	0.00296698	2.52769	10.3485	3.37135	Up_regulation	protein|retrotransposon protein, putative, unclassified, expressed	NA	NA	NA	NA	NA	NA	NA	NA	NA	NA	NA	NA
LOC_Os04g05560	0	0.317	0.181	2.044	2.012	1.076	0.166	1.71067	0.0316249	1.49997	10.3052	3.3653	Up_regulation	protein|kinase, putative, expressed	NA	NA	NA	NA	NA	NA	NA	NA	NA	NA	NA	NA
LOC_Os12g43430	27.661	76.933	24.763	416.645	583.743	327.161	43.119	442.516	0.0286968	1.54217	10.2627	3.35934	Up_regulation	protein|thaumatin, putative, expressed	NA	NA	NA	NA	NA	NA	NA	NA	NA	NA	NA	NA
LOC_Os07g33780	17.851	18.468	13.267	151.206	229.202	128.135	16.5287	169.514	0.0373679	1.4275	10.2558	3.35837	Up_regulation	protein|pleiotropic drug resistance protein 5, putative, expressed	ATP binding cassette (ABC)-type transporter, Cadmium tolerance	Os07g0522500	OsABCG43, PDR5, OsABCG43/PDR5	PDR5	ABCG43, OsABCG43, ABCG43/PDR5, OsPDR5	Cellular Component: membrane (GO:0016020), Molecular Function: ABC-type transporter activity (GO:0140359), Molecular Function: ATP binding (GO:0005524), Molecular Function: ATP hydrolysis activity (GO:0016887)	ABC transporter-like, ATP-binding domain (IPR003439), AAA+ ATPase domain (IPR003593), ABC-2 type transporter, transmembrane domain (IPR013525), Plant PDR ABC transporter associated (IPR013581), P-loop containing nucleoside triphosphate hydrolase (IPR027417), ABC-transporter, N-terminal domain (IPR029481), ATP-binding cassette transporter, PDR-like subfamily G, domain 1 (IPR034001), ATP-binding ca…	AK105311 (truncated), XM_015791089	Q8GU86	2021-06-22	21670506	NA
LOC_Os10g38040	0.453	0	0.419	2.453	3.316	3.167	0.290667	2.97867	0.00267355	2.57291	10.2477	3.35723	Up_regulation	protein|lysM domain containing protein, putative, expressed	LysM domain-containing protein, Embryo sac development	Os10g0524300	OsEMSA1	EMSA1	OsEMSA1	NA	LysM domain (IPR018392), LysM domain superfamily (IPR036779)	AK063244, KX503265 (LiyuB)	Q8H095	2017-12-14	28979272	NA
LOC_Os03g08580	0.077	0	0	0.288	0.148	0.353	0.0256667	0.263	0.0433015	1.3635	10.2468	3.35709	Up_regulation	protein|expressed protein	Conserved hypothetical protein.	Os03g0184100	NA	NA	NA	Biological Process: regulation of circadian rhythm (GO:0042752), Biological Process: response to cold (GO:0009409)	Cold-regulated protein 27/28 (IPR044678)	AK067400 (DDBJ, Best hit)	A2XDA2 (UniProt)	NA	NA	NA
LOC_Os12g34092	0	0	0.153	0.456	0.763	0.347	0.051	0.522	0.0478229	1.32036	10.2353	3.35548	Up_regulation	protein|ribosomal protein S2, putative, expressed	NA	NA	NA	NA	NA	NA	NA	NA	NA	NA	NA	NA
LOC_Os03g39210	0	0	0.089	0.298	0.279	0.327	0.0296667	0.301333	0.00448043	2.34868	10.1573	3.34445	Up_regulation	protein|retrotransposon protein, putative, unclassified, expressed	NA	NA	NA	NA	NA	NA	NA	NA	NA	NA	NA	NA
LOC_Os06g29270	0.061	0.07	0	0.273	0.494	0.556	0.0436667	0.441	0.0367654	1.43456	10.0992	3.33617	Up_regulation	protein|retrotransposon protein, putative, unclassified, expressed	NA	NA	NA	NA	NA	NA	NA	NA	NA	NA	NA	NA
LOC_Os02g20360	6.635	5.207	4.675	53.569	71.016	41.209	5.50567	55.2647	0.0284184	1.5464	10.0378	3.32737	Up_regulation	protein|tyrosine aminotransferase, putative, expressed	Nicotianamine aminotransferase, Response to iron deficiency, Biosynthesis of mugineic acid family phytosiderophores	Os02g0306401	OsNAAT1	NAAT1	OsNAAT1	Biological Process: amino acid metabolic process (GO:0006520), Biological Process: biosynthetic process (GO:0009058), Molecular Function: pyridoxal phosphate binding (GO:0030170), Molecular Function: transaminase activity (GO:0008483)	Aminotransferase, class I/classII (IPR004839), Tyrosine/nicotianamine aminotransferase (IPR005958), Pyridoxal phosphate-dependent transferase, major domain (IPR015421), Pyridoxal phosphate-dependent transferase, small domain (IPR015422), Pyridoxal phosphate-dependent transferase (IPR015424)	AB182275	A0A0P0VI36	2021-03-04	18034312	NA
LOC_Os12g05290	0.346	0.754	0.313	4.755	4.11	5.288	0.471	4.71767	0.0023637	2.62641	10.0163	3.32427	Up_regulation	protein|retrotransposon protein, putative, unclassified, expressed	NA	NA	NA	NA	NA	NA	NA	NA	NA	NA	NA	NA
LOC_Os08g24480	1.86	3.642	1.483	21.655	22.653	25.41	2.32833	23.2393	0.000332285	3.47849	9.9811	3.3192	Up_regulation	protein|HAT family dimerisation domain containing protein, identical, putative, expressed	NA	NA	NA	NA	NA	NA	NA	NA	NA	NA	NA	NA
LOC_Os01g52130	0.874	0.022	0.944	8.073	3.94	5.858	0.613333	5.957	0.0397577	1.40058	9.7125	3.27984	Up_regulation	protein|sulfate transporter, putative, expressed	Sulfate transporter protein, Resistance to rice blast and bacterial leaf streak; Susceptibility gene	Os01g0719300	OsSULTR3;6	SULTR3;6	OsSultr3;6, OsSul3;6, OsSULTR3;6	Biological Process: sulfate transport (GO:0008272), Biological Process: transmembrane transport (GO:0055085), Cellular Component: membrane (GO:0016020), Molecular Function: secondary active sulfate transmembrane transporter activity (GO:0008271)	SLC26A/SulP transporter (IPR001902), STAS domain (IPR002645), SLC26A/SulP transporter domain (IPR011547), Sulphate anion transporter, conserved site (IPR018045), STAS domain superfamily (IPR036513)	AK121195	Q942E2	2023-08-03	37528980	NA
LOC_Os08g35710	0.217	0	0	0.833	0.693	0.561	0.0723333	0.695667	0.00438088	2.35844	9.61751	3.26566	Up_regulation	protein|expressed protein	Conserved hypothetical protein.	Os08g0459300	NA	NA	NA	NA	CAP superfamily (IPR035940)	AK060409 (DDBJ, Best hit)	B8BBB2 (UniProt)	NA	NA	NA
LOC_Os01g71840	0.38	0.312	0.288	2.941	2.883	3.5	0.326667	3.108	0.00433296	2.36322	9.51429	3.2501	Up_regulation	protein|retrotransposon protein, putative, unclassified, expressed	Similar to OSIGBa0115K01-H0319F09.21 protein.	Os01g0946800	NA	NA	NA	NA	Papain-like cysteine peptidase superfamily (IPR038765)	ab initio prediction	Q01HN1 (UniProt)	NA	NA	NA
LOC_Os07g27580	0	0	0.806	2.355	1.883	3.405	0.268667	2.54767	0.0188127	1.72555	9.48263	3.24529	Up_regulation	protein|HAD superfamily phosphatase, putative, expressed	NA	NA	NA	NA	NA	NA	NA	NA	NA	NA	NA	NA
LOC_Os10g18160	0.032	0	0	0.133	0.082	0.088	0.0106667	0.101	0.0132204	1.87876	9.46875	3.24317	Up_regulation	protein|transposon protein, putative, unclassified, expressed	NA	NA	NA	NA	NA	NA	NA	NA	NA	NA	NA	NA
LOC_Os01g35290	0	0	0.056	0.234	0.189	0.104	0.0186667	0.175667	0.0361586	1.44179	9.41071	3.2343	Up_regulation	protein|retrotransposon protein, putative, Ty1-copia subclass, expressed	NA	NA	NA	NA	NA	NA	NA	NA	NA	NA	NA	NA
LOC_Os04g16828	0	0	0.61	1.515	2.489	1.692	0.203333	1.89867	0.0127764	1.89359	9.3377	3.22307	Up_regulation	protein|chloroplast 50S ribosomal protein L14, putative, expressed	NA	NA	NA	NA	NA	NA	NA	NA	NA	NA	NA	NA
LOC_Os04g40450	0.687	0.632	0.63	6.367	5.398	6.404	0.649667	6.05633	0.00360091	2.44359	9.32222	3.22067	Up_regulation	protein|retrotransposon protein, putative, unclassified, expressed	NA	NA	NA	NA	NA	NA	NA	NA	NA	NA	NA	NA
LOC_Os04g38540	0.399	0.123	0.377	2.694	3.642	2.008	0.299667	2.78133	0.030946	1.5094	9.28142	3.21435	Up_regulation	protein|aldose 1-epimerase, putative, expressed	Similar to ORW1943Ba0077G13.3 protein.	Os04g0458600	NA	NA	NA	Biological Process: carbohydrate metabolic process (GO:0005975), Biological Process: hexose metabolic process (GO:0019318), Molecular Function: carbohydrate binding (GO:0030246), Molecular Function: catalytic activity (GO:0003824), Molecular Function: isomerase activity (GO:0016853)	Aldose 1-/Glucose-6-phosphate 1-epimerase (IPR008183), Galactose mutarotase-like domain superfamily (IPR011013), Glycoside hydrolase-type carbohydrate-binding (IPR014718), Aldose 1-epimerase (IPR015443), Galactose mutarotase-like (IPR047215)	AK106058 (DDBJ, Best hit)	F2QA80 (UniProt)	NA	NA	NA
LOC_Os03g18130	1.405	3.354	1.6	22.822	21.03	14.991	2.11967	19.6143	0.0133382	1.8749	9.2535	3.21	Up_regulation	protein|asparagine synthetase, putative, expressed	Asparagine synthetase, Biosynthesis of asparagine following the supply of ammonium	Os03g0291500	ASN1, OsASN1, OsAS1, AS1	ASN1	OsASN1, OsAS1, AS1	Biological Process: asparagine biosynthetic process (GO:0006529), Molecular Function: asparagine synthase (glutamine-hydrolyzing) activity (GO:0004066)	Asparagine synthase (IPR001962), Asparagine synthase, glutamine-hydrolyzing (IPR006426), Rossmann-like alpha/beta/alpha sandwich fold (IPR014729), Glutamine amidotransferase type 2 domain (IPR017932), Nucleophile aminohydrolases, N-terminal (IPR029055), Asparagine synthase, N-terminal domain (IPR033738)	AK318591	Q10MX3	2015-09-04	25634963	NA
LOC_Os01g66250	0	0.292	0	0.742	1.038	0.915	0.0973333	0.898333	0.00368273	2.43383	9.22945	3.20624	Up_regulation	protein|S-locus-like receptor protein kinase, putative, expressed	S-Domain receptor like kinase-17, Response to drought and chilling stress in tolerant rice genotypes	Os01g0885700	SDRLK-17	SDRLK17	SDRLK-17, OsSDRLK-17, OsSDRLK17	Biological Process: protein phosphorylation (GO:0006468), Biological Process: recognition of pollen (GO:0048544), Molecular Function: ATP binding (GO:0005524), Molecular Function: protein kinase activity (GO:0004672), Molecular Function: protein serine/threonine kinase activity (GO:0004674)	Protein kinase domain (IPR000719), S-locus glycoprotein domain (IPR000858), Bulb-type lectin domain (IPR001480), PAN/Apple domain (IPR003609), Serine/threonine-protein kinase, active site (IPR008271), Protein kinase-like domain superfamily (IPR011009), Protein kinase, ATP binding site (IPR017441), S-receptor-like serine/threonine-protein kinase (IPR024171), Bulb-type lectin domain superfamily (IP…	AK110253 (DDBJ, Best hit)	Q2QWY4 (UniProt)	2021-03-29	33777532	NA
LOC_Os02g16860	0	0	0.136	0.401	0.354	0.489	0.0453333	0.414667	0.0037891	2.42146	9.14706	3.19331	Up_regulation	protein|retrotransposon protein, putative, unclassified, expressed	NA	NA	NA	NA	NA	NA	NA	NA	NA	NA	NA	NA
LOC_Os11g46880	1.205	1.422	0.751	9.95	14.115	6.786	1.126	10.2837	0.0486234	1.31315	9.13292	3.19108	Up_regulation	protein|protein kinase domain containing protein, expressed	Similar to Protein kinase.	Os11g0691300	NA	NA	NA	Biological Process: cell surface receptor signaling pathway (GO:0007166), Biological Process: protein phosphorylation (GO:0006468), Molecular Function: ATP binding (GO:0005524), Molecular Function: calcium ion binding (GO:0005509), Molecular Function: protein kinase activity (GO:0004672)	EGF-type aspartate/asparagine hydroxylation site (IPR000152), Protein kinase domain (IPR000719), EGF-like domain (IPR000742), Serine-threonine/tyrosine-protein kinase, catalytic domain (IPR001245), EGF-like calcium-binding domain (IPR001881), Serine/threonine-protein kinase, active site (IPR008271), Protein kinase-like domain superfamily (IPR011009), Protein kinase, ATP binding site (IPR017441), …	BT060988 (DDBJ)	Q53J34 (UniProt)	NA	NA	NA
LOC_Os10g42040	8.762	15.173	11.802	97.462	139.602	88.673	11.9123	108.579	0.0241256	1.61752	9.11484	3.18822	Up_regulation	protein|expressed protein	Similar to RIR1b protein precursor.	Os10g0570200	NA	NA	NA	NA	NA	AK063193 (DDBJ, Best hit)	B8AHC7 (UniProt)	NA	NA	NA
LOC_Os11g35450	0.097	0.03	0.394	1.378	1.917	1.43	0.173667	1.575	0.00407374	2.39001	9.0691	3.18096	Up_regulation	protein|leucine-rich repeat receptor protein kinase EXS precursor, putative, expressed	Leucine-rich repeat, N-terminal domain containing protein.	Os11g0558900	NA	NA	NA	Molecular Function: protein binding (GO:0005515)	Leucine-rich repeat (IPR001611), Leucine-rich repeat, typical subtype (IPR003591), Leucine-rich repeat-containing N-terminal, plant-type (IPR013210), Leucine-rich repeat domain superfamily (IPR032675)	AK119422 (DDBJ, Best hit)	Q2R2I9 (UniProt)	NA	NA	NA
LOC_Os03g18980	0	0	0.127	0.36	0.455	0.331	0.0423333	0.382	0.00404624	2.39295	9.02362	3.17371	Up_regulation	protein|kinesin motor domain containing protein, expressed	Similar to Kinesin-like polypeptides 9 (Fragment).	Os03g0301800	NA	NA	NA	Biological Process: microtubule-based movement (GO:0007018), Molecular Function: ATP binding (GO:0005524), Molecular Function: microtubule binding (GO:0008017), Molecular Function: microtubule motor activity (GO:0003777)	Kinesin motor domain (IPR001752), P-loop containing nucleoside triphosphate hydrolase (IPR027417), Kinesin-like protein (IPR027640), Kinesin motor domain superfamily (IPR036961)	AK106465 (DDBJ, Best hit)	A4GU96 (UniProt)	NA	NA	NA
LOC_Os04g49320	0.097	0	0.186	0.972	0.484	1.096	0.0943333	0.850667	0.0468187	1.32958	9.01767	3.17275	Up_regulation	protein|tRNA-splicing endonuclease positive effector-related, putative, expressed	DNA replication helicase 2_10	Os04g0582700	OsDNA2_10	DNA2_10	OsDNA2_10	Molecular Function: helicase activity (GO:0004386)	P-loop containing nucleoside triphosphate hydrolase (IPR027417), DNA2/NAM7 helicase, helicase domain (IPR041677), DNA2/NAM7 helicase-like, C-terminal (IPR041679), DNA2/NAM7-like helicase (IPR045055), Domain of unknown function DUF6469 (IPR045529), Upf1-like, C-terminal helicase domain (IPR047187)	XM_015778760	XP_015634246	2023-05-31	36506305	NA
LOC_Os06g42020	0	0.111	0.432	1.878	1.985	1.004	0.181	1.62233	0.0293826	1.53191	8.96317	3.16401	Up_regulation	protein|CSLA9 - cellulose synthase-like family A, expressed	Cellulose synthase like protein A9	Os06g0625700	OsCSLA9	CSLA9	OsCslA9, OsCSLA9, OsCesA9, CesA9	NA	Glycosyltransferase 2-like (IPR001173), Nucleotide-diphospho-sugar transferases (IPR029044)	AK242831	Q67VS7	2023-04-04	21167079	NA
LOC_Os10g34910	0.922	0	0.543	2.512	5.653	4.915	0.488333	4.36	0.0462773	1.33463	8.92833	3.15839	Up_regulation	protein|secretory protein, putative, expressed	Similar to Secretory protein.	Os10g0490800	NA	NA	NA	NA	Uncharacterised protein family, basic secretory protein (IPR007541)	ab initio prediction	B6TDW7 (UniProt)	NA	NA	NA
LOC_Os04g03180	0.537	0.621	0.928	5.877	6.987	5.756	0.695333	6.20667	0.00273359	2.56327	8.92617	3.15804	Up_regulation	protein|disease resistance protein, putative, expressed	Leucine-rich repeat, N-terminal domain containing protein.	Os04g0122000	NA	NA	NA	Molecular Function: protein binding (GO:0005515)	Leucine-rich repeat (IPR001611), Leucine-rich repeat, typical subtype (IPR003591), Leucine-rich repeat-containing N-terminal, plant-type (IPR013210), Leucine rich repeat 4 (IPR025875), Leucine-rich repeat domain superfamily (IPR032675)	AK065510 (DDBJ, Best hit)	B8AUK1 (UniProt)	NA	NA	NA
LOC_Os12g38300	0.542	0.37	0	2.348	3.793	1.979	0.304	2.70667	0.0403842	1.39379	8.90351	3.15437	Up_regulation	protein|metallothionein, putative, expressed	Metallothionein-like protein, ROS (reactive oxygen species) scavenger, Antioxidant	Os12g0571100	MTI4C, MT-1-4b, OsMT1d, OsMT-I-4c	MTI4C	MT-1-4b, OsMT1d, MT1d, OsMT-I-4c, MT1c, OsMT1c	Molecular Function: metal ion binding (GO:0046872)	Metallothionein, family 15, plant (IPR000347)	AK105219	Q2QNC3	2015-07-13	17002881, 25081037	NA
LOC_Os10g04490	1.291	0.182	1.649	9.719	11.638	6.203	1.04067	9.18667	0.0288291	1.54017	8.82767	3.14203	Up_regulation	protein|expressed protein	NA	NA	NA	NA	NA	NA	NA	NA	NA	NA	NA	NA
LOC_Os05g49470	0.201	0	1.031	4.436	2.519	3.801	0.410667	3.58533	0.0144843	1.8391	8.73052	3.12607	Up_regulation	protein|THO complex subunit 7, putative, expressed	Tho complex subunit 7 domain containing protein.	Os05g0569800	NA	NA	NA	Biological Process: mRNA processing (GO:0006397), Cellular Component: THO complex part of transcription export complex (GO:0000445)	THO complex subunit 7/Mft1 (IPR008501)	AK063413 (DDBJ, Best hit)	NP_001150324.1 (RefSeq)	NA	NA	NA
LOC_Os03g48160	0.236	0.107	0.093	1.1	1.717	0.978	0.145333	1.265	0.03501	1.45581	8.70413	3.1217	Up_regulation	protein|phosphomevalonate kinase, putative, expressed	Conserved hypothetical protein.	Os03g0686800	NA	NA	NA	NA	NA	AK287890 (DDBJ, Best hit)	NP_001173591.1 (RefSeq)	NA	NA	NA
LOC_Os03g26920	0	0.029	0	0.054	0.088	0.107	0.00966667	0.083	0.0225117	1.64759	8.58621	3.10202	Up_regulation	protein|OsSCP12 - Putative Serine Carboxypeptidase homologue, expressed	Similar to serine carboxypeptidase.	Os03g0386700	NA	SCP12	OsSCP12	Biological Process: proteolysis (GO:0006508), Molecular Function: serine-type carboxypeptidase activity (GO:0004185)	Peptidase S10, serine carboxypeptidase (IPR001563), Serine carboxypeptidase, serine active site (IPR018202), Alpha/Beta hydrolase fold (IPR029058)	EU957248 (DDBJ)	NP_001148004.1 (RefSeq)	NA	NA	NA
LOC_Os12g02450	0.931	0	0.466	3.183	5.735	3.011	0.465667	3.97633	0.0474752	1.32353	8.53901	3.09407	Up_regulation	protein|WRKY64, expressed	WRKY transcription factor 64, Specific role in defense signaling in rice during M. grisea interactions, Response to the rice pathogens, Regulation of root elongation under iron excess, Iron stress tolerance	Os12g0116700	OsWRKY64	WRKY64	OsWRKY64	Biological Process: regulation of DNA-templated transcription (GO:0006355), Molecular Function: DNA-binding transcription factor activity (GO:0003700), Molecular Function: sequence-specific DNA binding (GO:0043565)	WRKY domain (IPR003657), WRKY domain superfamily (IPR036576), WRKY transcription factor, plant (IPR044810)	AK241326	Q2QYJ6	2022-08-26	28973723, 16528562, 24764503	NA
LOC_Os03g21710	0.379	1.284	1.569	10.904	10.254	6.39	1.07733	9.18267	0.0232347	1.63386	8.52351	3.09145	Up_regulation	protein|WRKY79, expressed	Similar to WRKY1 (WRKY transcription factor 17).	Os03g0335200	NA	WRKY79	OsWRKY79, WRKY-79	Biological Process: regulation of DNA-templated transcription (GO:0006355), Molecular Function: DNA-binding transcription factor activity (GO:0003700), Molecular Function: sequence-specific DNA binding (GO:0043565)	WRKY domain (IPR003657), WRKY domain superfamily (IPR036576), WRKY transcription factor, plant (IPR044810)	AK105244 (DDBJ, Best hit)	Q10LT9 (UniProt)	NA	Rice WRKY Working Group 2012. Rice 5:3.	NA
LOC_Os08g24310	1.759	2.663	1.481	18.152	17.95	14.101	1.96767	16.7343	0.00514547	2.28858	8.50466	3.08825	Up_regulation	protein|receptor-like protein kinase precursor, putative, expressed	Similar to Leucine Rich Repeat family protein, expressed.	Os08g0331900	NA	NA	NA	Biological Process: protein phosphorylation (GO:0006468), Molecular Function: ATP binding (GO:0005524), Molecular Function: protein binding (GO:0005515), Molecular Function: protein kinase activity (GO:0004672)	Protein kinase domain (IPR000719), Leucine-rich repeat (IPR001611), Serine/threonine-protein kinase, active site (IPR008271), Protein kinase-like domain superfamily (IPR011009), Protein kinase, ATP binding site (IPR017441), Leucine-rich repeat domain superfamily (IPR032675)	AK102219 (DDBJ, Best hit)	Q2R102 (UniProt)	NA	NA	NA
LOC_Os11g35500	0.177	0.03	0	0.498	0.5	0.762	0.069	0.586667	0.011682	1.93248	8.50242	3.08787	Up_regulation	protein|receptor-like protein kinase 5 precursor, putative, expressed	Protein kinase, core domain containing protein.	Os11g0559200	NA	XA21	Xa21*, Xa21, OsXA21	Biological Process: protein phosphorylation (GO:0006468), Molecular Function: ATP binding (GO:0005524), Molecular Function: protein binding (GO:0005515), Molecular Function: protein kinase activity (GO:0004672)	Protein kinase domain (IPR000719), Serine-threonine/tyrosine-protein kinase, catalytic domain (IPR001245), Leucine-rich repeat (IPR001611), Leucine-rich repeat, typical subtype (IPR003591), Serine/threonine-protein kinase, active site (IPR008271), Protein kinase-like domain superfamily (IPR011009), Leucine-rich repeat-containing N-terminal, plant-type (IPR013210), Protein kinase, ATP binding site…	ab initio prediction	O24436 (UniProt)	NA	NA	NA
LOC_Os07g40690	0.315	0.991	0.172	4.578	4.874	3.072	0.492667	4.17467	0.0113443	1.94522	8.47361	3.08298	Up_regulation	protein|NAD dependent epimerase/dehydratase family protein, putative, expressed	Similar to NADPH HC toxin reductase (Fragment).	Os07g0598000	NA	NA	NA	NA	NAD-dependent epimerase/dehydratase (IPR001509), NAD(P)-binding domain superfamily (IPR036291)	AK070781 (DDBJ, Best hit)	B0FYX0 (UniProt)	NA	NA	NA
LOC_Os11g03820	1.86	1.933	1.694	17.478	17.997	10.748	1.829	15.4077	0.0282175	1.54948	8.42409	3.07452	Up_regulation	protein|D-mannose binding lectin family protein, expressed	S-Domain receptor like kinase-7, Response to B. glumae in resistant genotype CL 161	Os11g0133001	SDRLK-7	SDRLK7	SDRLK-7, OsSDRLK-7, OsSDRLK7	Biological Process: protein phosphorylation (GO:0006468), Biological Process: recognition of pollen (GO:0048544), Molecular Function: ATP binding (GO:0005524), Molecular Function: protein kinase activity (GO:0004672), Molecular Function: protein serine/threonine kinase activity (GO:0004674)	Protein kinase domain (IPR000719), EGF-like domain (IPR000742), S-locus glycoprotein domain (IPR000858), Bulb-type lectin domain (IPR001480), PAN/Apple domain (IPR003609), Protein kinase-like domain superfamily (IPR011009), Protein kinase, ATP binding site (IPR017441), S-receptor-like serine/threonine-protein kinase (IPR024171), Bulb-type lectin domain superfamily (IPR036426)	AK241883 (DDBJ, Best hit)	Q2RAY8 (UniProt)	2021-03-29	33777532	NA
LOC_Os03g18850	1.909	6.19	5.411	41.44	41.097	30.941	4.50333	37.826	0.00513315	2.28962	8.39956	3.07031	Up_regulation	protein|pathogenesis-related Bet v I family protein, putative, expressed	Jasmonate inducible pathogenesis-related class 10 protein, Self-defense against biotic and abiotic stresses	Os03g0300400	JIOsPR10	JIOSPR10	JIOsPR10, OsPR10, PR10, OsJiPR10, JiPR10, OsPR10c, PR10c	Biological Process: abscisic acid-activated signaling pathway (GO:0009738), Biological Process: defense response (GO:0006952), Molecular Function: abscisic acid binding (GO:0010427), Molecular Function: protein phosphatase inhibitor activity (GO:0004864), Molecular Function: signaling receptor activity (GO:0038023)	Bet v I/Major latex protein (IPR000916), START-like domain superfamily (IPR023393), Bet v I type allergen (IPR024949)	AK121376	Q10MP7, Q945E9	2021-02-04	18074138, 11527396	NA
LOC_Os01g12420	0.102	0.351	0.082	1.604	1.428	1.459	0.178333	1.497	0.000556057	3.25488	8.39439	3.06943	Up_regulation	protein|receptor-like protein kinase, putative, expressed	S-Domain receptor like kinase-47, Response to chilling stress in tolerant genotype, Response to B. glumae	Os01g0223900	SDRLK-47	SDRLK47	SDRLK-47, OsSDRLK-47, OsSDRLK47	Biological Process: protein phosphorylation (GO:0006468), Biological Process: recognition of pollen (GO:0048544), Molecular Function: ATP binding (GO:0005524), Molecular Function: protein kinase activity (GO:0004672), Molecular Function: protein serine/threonine kinase activity (GO:0004674)	Protein kinase domain (IPR000719), S-locus glycoprotein domain (IPR000858), Bulb-type lectin domain (IPR001480), PAN/Apple domain (IPR003609), Serine/threonine-protein kinase, active site (IPR008271), Protein kinase-like domain superfamily (IPR011009), Protein kinase, ATP binding site (IPR017441), S-receptor-like serine/threonine-protein kinase (IPR024171), Bulb-type lectin domain superfamily (IP…	AK101712 (DDBJ, Best hit)	A2WM87 (UniProt)	2021-03-29	33777532	NA
LOC_Os03g10110	1.376	2.297	2.66	21.146	18.796	13.119	2.111	17.687	0.0204088	1.69018	8.37849	3.06669	Up_regulation	protein|cupin domain containing protein, expressed	Homologue of FLOC1 (FLO2-interacting cupin domain protein 1)	Os03g0197300	FLOC2	FLOC2	OsFLOC2	NA	Cupin 1 (IPR006045), RmlC-like cupin domain superfamily (IPR011051), RmlC-like jelly roll fold (IPR014710)	AK102651, XM_015777281	Q10QG3	2022-12-01	32362748	NA
LOC_Os05g33400	0.467	0.068	0.382	3.206	2.232	2.112	0.305667	2.51667	0.0154045	1.81235	8.23337	3.04148	Up_regulation	protein|basic 7S globulin precursor, putative, expressed	Similar to EDGP.	Os05g0402900	NA	NA	OsBphi262	Biological Process: proteolysis (GO:0006508), Molecular Function: aspartic-type endopeptidase activity (GO:0004190)	Aspartic peptidase A1 family (IPR001461), Aspartic peptidase domain superfamily (IPR021109), Xylanase inhibitor, C-terminal (IPR032799), Xylanase inhibitor, N-terminal (IPR032861), Peptidase family A1 domain (IPR033121), Xylanase inhibitor I-like (IPR033868)	AK070554 (DDBJ, Best hit)	B9VUU9 (UniProt)	NA	NA	NA
LOC_Os06g38590	0	0.04	0.083	0.28	0.314	0.414	0.041	0.336	0.00626599	2.20301	8.19512	3.03477	Up_regulation	protein|receptor-like protein kinase precursor, putative, expressed	Protein kinase, catalytic domain domain containing protein.	Os06g0585950	NA	NA	NA	Biological Process: protein phosphorylation (GO:0006468), Molecular Function: ATP binding (GO:0005524), Molecular Function: protein binding (GO:0005515), Molecular Function: protein kinase activity (GO:0004672)	Protein kinase domain (IPR000719), Leucine-rich repeat (IPR001611), Leucine-rich repeat, typical subtype (IPR003591), Serine/threonine-protein kinase, active site (IPR008271), Protein kinase-like domain superfamily (IPR011009), Leucine-rich repeat-containing N-terminal, plant-type (IPR013210), Protein kinase, ATP binding site (IPR017441), Leucine rich repeat 4 (IPR025875), Leucine-rich repeat dom…	AK368125 (DDBJ)	B9FTX5 (UniProt)	NA	NA	NA
LOC_Os09g04310	5.393	6.93	2.838	38.569	53.899	30.614	5.05367	41.0273	0.0310622	1.50777	8.11833	3.02118	Up_regulation	protein|expressed protein	Conserved hypothetical protein.	Os09g0129500	NA	NA	NA	NA	NA	AK099466 (DDBJ, Best hit)	Q6ERB3 (UniProt)	NA	NA	NA
LOC_Os03g05840	0.583	0	0.205	2.775	2.26	1.354	0.262667	2.12967	0.0319273	1.49584	8.10787	3.01932	Up_regulation	protein|FAD dependent oxidoreductase domain containing protein, expressed	Similar to FAD binding domain containing protein, expressed.	Os03g0153100	NA	NA	NA	Molecular Function: FAD binding (GO:0071949)	FAD-binding domain (IPR002938), FAD/NAD(P)-binding domain superfamily (IPR036188), Monooxygenase (IPR044560)	BT054188 (DDBJ)	Q10RM1 (UniProt)	NA	NA	NA
LOC_Os10g39680	2.397	5.786	2.047	37.776	24.783	20.046	3.41	27.535	0.0394137	1.40435	8.07478	3.01342	Up_regulation	protein|CHIT14 - Chitinase family protein precursor, expressed	Class II chitinase a, Pathogenesis-related (PR)-3 chitinase 8	Os10g0542900	OsChia2a, Cht8	CHT8	Cht8, OsChia2a, Cht2, Rcht2, Chia2a, CHIT14, OsCHIT14, OsPR3	Biological Process: carbohydrate metabolic process (GO:0005975), Biological Process: cell wall macromolecule catabolic process (GO:0016998), Biological Process: chitin catabolic process (GO:0006032), Molecular Function: chitinase activity (GO:0004568)	Glycoside hydrolase, family 19, catalytic (IPR000726), Glycoside hydrolase, family 19 (IPR016283), Lysozyme-like domain superfamily (IPR023346)	AK070067	Q7XCK6	2021-12-20	12834284, 16936841	NA
LOC_Os09g09040	0	1.437	1.187	8.742	7.172	5.084	0.874667	6.99933	0.0170839	1.76741	8.00229	3.00041	Up_regulation	protein|expressed protein	NA	NA	NA	NA	NA	NA	NA	NA	NA	NA	NA	NA
LOC_Os02g04240	0.095	0.057	0	0.439	0.454	0.318	0.0506667	0.403667	0.00408398	2.38892	7.96711	2.99406	Up_regulation	protein|wee1-like protein kinase, putative, expressed	Ser/Thr family of protein kinase, WEE1 kinase, Cell cycle inhibiter protein	Os02g0135300	WEE1	WEE1	Ores;Wee1, OsWEE1	Biological Process: protein phosphorylation (GO:0006468), Molecular Function: ATP binding (GO:0005524), Molecular Function: protein kinase activity (GO:0004672)	Protein kinase domain (IPR000719), Serine/threonine-protein kinase, active site (IPR008271), Protein kinase-like domain superfamily (IPR011009), Protein kinase, ATP binding site (IPR017441)	AK372043, Inferred from literature	Q6Z829	2023-11-02	37832368	NA
LOC_Os08g09420	0.312	0.059	0	1.092	0.678	1.182	0.123667	0.984	0.0142162	1.84722	7.95687	2.9922	Up_regulation	protein|OsFBX266 - F-box domain containing protein, expressed	Hypothetical conserved gene.	Os08g0193600	NA	NA	OsFbox412, Fbox412, Os_F0356, OsFBX266, FBX266	Molecular Function: protein binding (GO:0005515)	F-box domain (IPR001810), F-box-like domain superfamily (IPR036047)	AK288657 (DDBJ, Best hit)	NP_001061181.1 (RefSeq)	NA	NA	NA
LOC_Os10g27980	0.206	0	0	0.582	0.63	0.427	0.0686667	0.546333	0.00679023	2.16812	7.95631	2.9921	Up_regulation	protein|transmembrane amino acid transporter protein, putative, expressed	Amino acid transporter, transmembrane domain containing protein.	Os10g0415100	NA	NA	OsGAT4	NA	Amino acid transporter, transmembrane domain (IPR013057)	AK119782 (DDBJ, Best hit)	XP_002307630.1 (RefSeq)	NA	NA	NA
LOC_Os12g11420	0	1.427	0.625	5.222	5.907	5.175	0.684	5.43467	0.00165235	2.7819	7.94542	2.99012	Up_regulation	protein|expressed protein	NA	NA	NA	NA	NA	NA	NA	NA	NA	NA	NA	NA
LOC_Os05g50100	2.414	2.312	2.764	20.47	22.638	16.234	2.49667	19.7807	0.0113078	1.94662	7.92283	2.98602	Up_regulation	protein|expressed protein	Conserved hypothetical protein.	Os05g0576600	NA	NA	NA	NA	NA	AK107732 (DDBJ, Best hit)	A2Y7T2 (UniProt)	NA	NA	NA
LOC_Os11g28740	0.029	0	0	0.077	0.051	0.101	0.00966667	0.0763333	0.0237512	1.62431	7.89655	2.98122	Up_regulation	protein|hAT dimerisation domain-containing protein, putative, expressed	NA	NA	NA	NA	NA	NA	NA	NA	NA	NA	NA	NA
LOC_Os11g11230	0	0	0.397	1.374	0.823	0.913	0.132333	1.03667	0.0156795	1.80467	7.83375	2.9697	Up_regulation	protein|expressed protein	NA	NA	NA	NA	NA	NA	NA	NA	NA	NA	NA	NA
LOC_Os11g18730	0	0.115	0.246	0.962	1.134	0.718	0.120333	0.938	0.00807076	2.09309	7.79501	2.96255	Up_regulation	protein|glycosyl hydrolase family 3 protein, putative, expressed	Non-protein coding transcript.	Os11g0291450	NA	NA	NA	NA	NA	CT835643 (DDBJ, Best hit)	NONE	NA	NA	NA
LOC_Os10g37120	0	0	0.234	0.402	0.534	0.872	0.078	0.602667	0.0437859	1.35867	7.7265	2.94981	Up_regulation	protein|transposon protein, putative, unclassified, expressed	Cytochrome P450 subfamily 89A2 homology protein, Control of grain size and grain number	Os10g0515400	GW10	GW10	OsGW10	Molecular Function: heme binding (GO:0020037), Molecular Function: iron ion binding (GO:0005506), Molecular Function: monooxygenase activity (GO:0004497), Molecular Function: oxidoreductase activity, acting on paired donors, with incorporation or reduction of molecular oxygen (GO:0016705)	Cytochrome P450 (IPR001128), Cytochrome P450, E-class, group I (IPR002401), Cytochrome P450, conserved site (IPR017972), Cytochrome P450 superfamily (IPR036396)	XM_015757933	Q7XCU5	2021-08-24	34420062	NA
LOC_Os01g58240	2.313	4.292	3.275	25.279	30.887	19.928	3.29333	25.3647	0.0173905	1.75969	7.70182	2.9452	Up_regulation	protein|OsSub6 - Putative Subtilisin homologue, expressed	Similar to Subtilase.	Os01g0794800	NA	NA	NA	Biological Process: proteolysis (GO:0006508), Molecular Function: serine-type endopeptidase activity (GO:0004252), Molecular Function: serine-type peptidase activity (GO:0008236)	Peptidase S8/S53 domain (IPR000209), Peptidase S8 propeptide/proteinase inhibitor I9 (IPR010259), Peptidase S8, subtilisin-related (IPR015500), Peptidase S8, subtilisin, Ser-active site (IPR023828), Cucumisin-like catalytic domain (IPR034197), Peptidase S8/S53 domain superfamily (IPR036852), Peptidase S8 propeptide/proteinase inhibitor I9 superfamily (IPR037045), Subtilisin-like protease, fibrone…	AK063520 (DDBJ, Best hit)	Q9FVC7 (UniProt)	NA	NA	NA
LOC_Os12g43380	23.23	127.101	31.828	470.279	580.8	348.279	60.7197	466.453	0.0131733	1.8803	7.68207	2.94149	Up_regulation	protein|thaumatin, putative, expressed	Similar to Thaumatin-like pathogenesis-related protein 3 precursor.	Os12g0628600	NA	PR5	OsPR5, Pir2, PR-5, PR5-1	NA	Thaumatin family (IPR001938), Thaumatin, conserved site (IPR017949), Osmotin/thaumatin-like superfamily (IPR037176)	AK241419 (DDBJ, Best hit)	B7SDH2 (UniProt)	NA	NA	NA
LOC_Os03g17460	0.168	0.051	0	0.653	0.598	0.422	0.073	0.557667	0.00645267	2.19026	7.63927	2.93343	Up_regulation	protein|IN2-1 protein, putative, expressed	Similar to In2-1 protein.	Os03g0283000	NA	GSTL3	OsGSTL3	Molecular Function: glutathione transferase activity (GO:0004364)	Glutathione S-transferase, N-terminal (IPR004045), Thioredoxin-like superfamily (IPR036249), Glutathione S-transferase, C-terminal domain superfamily (IPR036282), Glutathione transferase family (IPR040079), Glutathione S-transferase L1/2/3 (IPR044629)	AY332468 (DDBJ, Best hit)	Q8H8U5 (UniProt)	NA	NA	NA
LOC_Os01g63980	0.613	0.751	0.871	4.283	7.747	5.005	0.745	5.67833	0.0422146	1.37454	7.62192	2.93016	Up_regulation	protein|ZOS1-17 - C2H2 zinc finger protein, expressed	Similar to WIP1 protein (Fragment).	Os01g0859100	NA	NA	NA	Biological Process: regulation of gene expression (GO:0010468), Molecular Function: DNA-binding transcription factor activity (GO:0003700)	Zinc finger C2H2-type (IPR013087), Zinc finger C2H2 superfamily (IPR036236), Zinc finger protein WIP (IPR043584)	AK064334 (DDBJ, Best hit)	Q5N7D6 (UniProt)	NA	NA	NA
LOC_Os08g19710	0.032	0	0.129	0.386	0.291	0.544	0.0536667	0.407	0.0236179	1.62676	7.58385	2.92293	Up_regulation	protein|retrotransposon protein, putative, Ty3-gypsy subclass, expressed	NA	NA	NA	NA	NA	NA	NA	NA	NA	NA	NA	NA
LOC_Os06g34320	0	0.039	0.028	0.219	0.16	0.129	0.0223333	0.169333	0.018045	1.74364	7.58209	2.9226	Up_regulation	protein|retrotransposon protein, putative, unclassified, expressed	NA	NA	NA	NA	NA	NA	NA	NA	NA	NA	NA	NA
LOC_Os12g03640	1.825	3.149	1.269	16.384	19.059	11.357	2.081	15.6	0.0215916	1.66571	7.4964	2.9062	Up_regulation	protein|S-locus-like receptor protein kinase, putative, expressed	S-Domain receptor like kinase-8, Response to B. glumae and Rice Stripe Virus in resistant genotype CL 161	Os12g0130200	SDRLK-8	SDRLK8	SDRLK-8, OsSDRLK-8, OsSDRLK8	Biological Process: protein phosphorylation (GO:0006468), Biological Process: recognition of pollen (GO:0048544), Molecular Function: ATP binding (GO:0005524), Molecular Function: protein kinase activity (GO:0004672)	Protein kinase domain (IPR000719), EGF-like domain (IPR000742), S-locus glycoprotein domain (IPR000858), PAN/Apple domain (IPR003609), Protein kinase-like domain superfamily (IPR011009), Protein kinase, ATP binding site (IPR017441)	AK367962 (DDBJ)	Q2RAY8 (UniProt)	2021-03-29	33777532	NA
LOC_Os04g29880	0.394	0.955	0.126	3.558	4.859	2.626	0.491667	3.681	0.0270023	1.5686	7.48678	2.90435	Up_regulation	protein|OsWAK41 - OsWAK receptor-like protein OsWAK-RLP, expressed	Conserved hypothetical protein.	Os04g0367201	NA	WAK41	OsWAK41	Molecular Function: polysaccharide binding (GO:0030247)	Wall-associated receptor kinase, galacturonan-binding domain (IPR025287)	EU956602 (DDBJ)	Q7X863 (UniProt)	NA	NA	NA
LOC_Os05g32730	0	0.107	0	0.263	0.196	0.342	0.0356667	0.267	0.0146525	1.83409	7.48598	2.90419	Up_regulation	protein|tetratricopeptide-like helical, putative, expressed	Pentatricopeptide repeat domain containing protein.	Os05g0393900	NA	NA	NA	Molecular Function: protein binding (GO:0005515)	Pentatricopeptide repeat (IPR002885), Tetratricopeptide-like helical domain superfamily (IPR011990)	tplb0053i11 (Wheat FLcDNA)	NP_001174412.1 (RefSeq)	NA	NA	NA
LOC_Os06g09310	1.011	1.144	0	5.525	5.261	5.323	0.718333	5.36967	0.004366	2.35992	7.47517	2.90211	Up_regulation	protein|zinc finger, C3HC4 type domain containing protein, expressed	E3 ubiquitin ligase, Positive regulation of tolerance to drought stress	Os06g0192800	OsATL69	ATL69	OsATL69, OsRING255, RING255	NA	Zinc finger, RING-type (IPR001841), Zinc finger, RING/FYVE/PHD-type (IPR013083)	AK070038	B7EH89	2022-03-22	35310657	NA
LOC_Os11g44430	2.894	9.346	7.062	49.406	52.335	42.259	6.434	48	0.000744711	3.12801	7.46037	2.89925	Up_regulation	protein|protein kinase, putative, expressed	Similar to Protein kinase domain containing protein.	Os11g0666200	NA	RLCK345	OsRLCK345	Biological Process: cell surface receptor signaling pathway (GO:0007166), Biological Process: protein phosphorylation (GO:0006468), Molecular Function: ATP binding (GO:0005524), Molecular Function: protein kinase activity (GO:0004672), Molecular Function: protein serine/threonine kinase activity (GO:0004674)	Protein kinase domain (IPR000719), Serine/threonine-protein kinase, active site (IPR008271), Protein kinase-like domain superfamily (IPR011009), Protein kinase, ATP binding site (IPR017441), Adaptor protein Cbl, N-terminal domain superfamily (IPR036537), Serine/threonine-protein kinase-like protein CCR1-4 (IPR044815), MCAfunc domain (IPR045766)	ab initio prediction	Q2R001 (UniProt)	NA	NA	NA
LOC_Os06g47910	0.132	0.039	0.214	1.019	0.982	0.869	0.128333	0.956667	0.000276593	3.55816	7.45455	2.89812	Up_regulation	protein|GDSL-like lipase/acylhydrolase, putative, expressed	Esterase, SGNH hydrolase-type domain containing protein.	Os06g0694200	NA	GELP88	OsGELP88	Molecular Function: hydrolase activity, acting on ester bonds (GO:0016788)	GDSL lipase/esterase (IPR001087), GDSL lipase/esterase-like, plant (IPR035669), SGNH hydrolase superfamily (IPR036514)	AK106962 (DDBJ, Best hit)	E5FYJ7 (UniProt)	NA	NA	NA
LOC_Os10g29700	1.526	0.344	0.144	6.198	5.764	3.022	0.671333	4.99467	0.0336021	1.47363	7.43992	2.89529	Up_regulation	protein|expressed protein	Hypothetical conserved gene.	Os10g0433200	NA	NA	NA	NA	NA	AK108113 (DDBJ, Secondary hit)	B8AI43 (UniProt)	NA	NA	NA
LOC_Os06g45960	0.673	0.163	0.789	3.39	4.999	3.677	0.541667	4.022	0.011229	1.94966	7.42523	2.89244	Up_regulation	protein|cytochrome P450, putative, expressed	Cytochrome P450 family protein.	Os06g0671300	NA	NA	OsCYP71Z, CYP71Z	Molecular Function: heme binding (GO:0020037), Molecular Function: iron ion binding (GO:0005506), Molecular Function: monooxygenase activity (GO:0004497), Molecular Function: oxidoreductase activity, acting on paired donors, with incorporation or reduction of molecular oxygen (GO:0016705)	Cytochrome P450 (IPR001128), Cytochrome P450, E-class, group I (IPR002401), Cytochrome P450, conserved site (IPR017972), Cytochrome P450 superfamily (IPR036396)	AK108697 (DDBJ, Best hit)	Q652J2 (UniProt)	NA	NA	NA
LOC_Os02g39660	1.264	1.446	1.801	8.903	12.587	11.845	1.50367	11.1117	0.0121767	1.91447	7.38971	2.88552	Up_regulation	protein|receptor kinase, putative, expressed	Leucine-rich repeat, N-terminal domain containing protein.	Os02g0609900	NA	NA	NA	Molecular Function: protein binding (GO:0005515)	Leucine-rich repeat (IPR001611), Leucine-rich repeat, typical subtype (IPR003591), Leucine-rich repeat-containing N-terminal, plant-type (IPR013210), Leucine-rich repeat domain superfamily (IPR032675)	AK371857 (DDBJ)	NP_001047396.1 (RefSeq)	NA	NA	NA
LOC_Os03g11690	0.054	0.028	0.168	0.862	0.486	0.492	0.0833333	0.613333	0.0391969	1.40675	7.36	2.87971	Up_regulation	protein|PPR repeat containing protein, expressed	Pentatricopeptide repeat domain containing protein.	Os03g0216300	NA	NA	NA	Molecular Function: protein binding (GO:0005515)	Pentatricopeptide repeat (IPR002885), Tetratricopeptide-like helical domain superfamily (IPR011990)	AK102781 (DDBJ, Best hit)	B8AQT9 (UniProt)	NA	NA	NA
LOC_Os07g03810	0.513	0.087	0.671	3.865	2.885	2.603	0.423667	3.11767	0.00947618	2.02337	7.35877	2.87947	Up_regulation	protein|lectin-like receptor kinase 7, putative, expressed	Similar to Resistance protein candidate (Fragment).	Os07g0130100	NA	NA	RLK	Biological Process: protein phosphorylation (GO:0006468), Molecular Function: ATP binding (GO:0005524), Molecular Function: carbohydrate binding (GO:0030246), Molecular Function: protein kinase activity (GO:0004672)	Protein kinase domain (IPR000719), Legume lectin domain (IPR001220), Serine/threonine-protein kinase, active site (IPR008271), Protein kinase-like domain superfamily (IPR011009), Concanavalin A-like lectin/glucanase domain superfamily (IPR013320), Protein kinase, ATP binding site (IPR017441), Legume lectin, beta chain, Mn/Ca-binding site (IPR019825)	AK069990 (DDBJ, Best hit)	A2YHU5 (UniProt)	NA	NA	NA
LOC_Os01g55340	0	0	0.969	1.946	3.263	1.877	0.323	2.362	0.0252567	1.59762	7.31269	2.8704	Up_regulation	protein|dof zinc finger domain containing protein, putative, expressed	Similar to Dof2 (Fragment).	Os01g0758200	NA	DOF5	OsDof5, OsDof6, Dof6, OsDof-6, DOF6	Biological Process: regulation of DNA-templated transcription (GO:0006355), Molecular Function: DNA binding (GO:0003677), Molecular Function: DNA-binding transcription factor activity (GO:0003700)	Zinc finger, Dof-type (IPR003851), Dof zinc finger protein (IPR045174)	AK071083 (DDBJ, Best hit)	A2ZY02 (UniProt)	NA	NA	NA
LOC_Os10g28080	1.061	6.982	2.335	25.762	32.652	17.458	3.45933	25.2907	0.0251411	1.59962	7.31085	2.87004	Up_regulation	protein|glycosyl hydrolase, putative, expressed	Class IIIb chitinase, Family 8 of plant pathogenesis-related protein, Defense against pathogenic fungi	Os10g0416500	Oschib1	CHIB1	Oschib1, chib1, PR-8, PR8, OsPR8, OsPR8b, PR8b	Biological Process: carbohydrate metabolic process (GO:0005975), Molecular Function: hydrolase activity, hydrolyzing O-glycosyl compounds (GO:0004553)	Chitinase-like (IPR000677), Glycoside hydrolase family 18, catalytic domain (IPR001223), Glycosyl hydrolases family 18 (GH18) active site (IPR001579), Glycoside hydrolase superfamily (IPR017853)	AK059767, AK104100, AK104202, AK104397	Q9FYR9	2022-11-07	36328178	NA
LOC_Os01g05870	0.47	0	0.307	2.321	2.204	1.141	0.259	1.88867	0.0366247	1.43623	7.29215	2.86634	Up_regulation	protein|receptor kinase, putative, expressed	Protein kinase, core domain containing protein.	Os01g0152000	NA	NA	NA	Biological Process: protein phosphorylation (GO:0006468), Molecular Function: ATP binding (GO:0005524), Molecular Function: protein binding (GO:0005515), Molecular Function: protein kinase activity (GO:0004672)	Protein kinase domain (IPR000719), Leucine-rich repeat (IPR001611), Leucine-rich repeat, typical subtype (IPR003591), Serine/threonine-protein kinase, active site (IPR008271), Protein kinase-like domain superfamily (IPR011009), Leucine-rich repeat-containing N-terminal, plant-type (IPR013210), Protein kinase, ATP binding site (IPR017441), Leucine-rich repeat domain superfamily (IPR032675)	AK103666 (DDBJ, Best hit)	NP_001042048.1 (RefSeq)	NA	NA	NA
LOC_Os07g38130	0.565	3.138	0.434	8.78	12.56	8.784	1.379	10.0413	0.00676135	2.16997	7.28161	2.86426	Up_regulation	protein|polygalacturonase inhibitor 1 precursor, putative, expressed	Polygalacturonase-inhibiting protein, Inhibitor of fungal polygalacturonase, Regulation of floral organ number	Os07g0568700	FOR1, OsFOR1, Osfor1	FOR1	OsFOR1, Osfor1, OsPGIP5, PGIP5	Molecular Function: protein binding (GO:0005515)	Leucine-rich repeat (IPR001611), Leucine-rich repeat-containing N-terminal, plant-type (IPR013210), Leucine-rich repeat domain superfamily (IPR032675)	AF466357 (Dongjin), AK101897, AK061685	Q8GT95	2016-04-18	22362377, 14750524	NA
LOC_Os05g40070	0	1.009	0.379	3.583	3.18	3.333	0.462667	3.36533	0.00462618	2.33478	7.27378	2.8627	Up_regulation	protein|WRKY84, expressed	Hypothetical conserved gene.	Os05g0478700	NA	WRKY84	OsWRKY84	Biological Process: regulation of DNA-templated transcription (GO:0006355), Molecular Function: DNA-binding transcription factor activity (GO:0003700), Molecular Function: sequence-specific DNA binding (GO:0043565)	WRKY domain (IPR003657), WRKY domain superfamily (IPR036576), WRKY transcription factor, plant (IPR044810)	CT836407 (DDBJ, Best hit)	Q6IER3 (UniProt)	NA	Rice WRKY Working Group 2012. Rice 5:3.	NA
LOC_Os07g39740	0	0.654	0.225	2.321	1.927	2.122	0.293	2.12333	0.00279254	2.554	7.24687	2.85736	Up_regulation	protein|GDSL-like lipase/acylhydrolase, putative, expressed	Pseudocholinesterase, AChE gene paralog	Os07g0586100	PChE	GELP91	OsGELP91	Molecular Function: hydrolase activity, acting on ester bonds (GO:0016788)	GDSL lipase/esterase (IPR001087), GDSL lipase/esterase-like, plant (IPR035669), SGNH hydrolase superfamily (IPR036514)	AK071404	Q7XHN5	2021-08-05	34334124	extracellular space (GO:0005615)
LOC_Os06g19070	2.53	4.694	2.428	29.058	25.808	15.047	3.21733	23.3043	0.0382177	1.41774	7.24337	2.85666	Up_regulation	protein|cytochrome P450, putative, expressed	Cytochrome P450 family protein.	Os06g0294600	NA	NA	NA	Molecular Function: heme binding (GO:0020037), Molecular Function: iron ion binding (GO:0005506), Molecular Function: monooxygenase activity (GO:0004497), Molecular Function: oxidoreductase activity, acting on paired donors, with incorporation or reduction of molecular oxygen (GO:0016705)	Cytochrome P450 (IPR001128), Cytochrome P450, E-class, group I (IPR002401), Cytochrome P450, conserved site (IPR017972), Cytochrome P450 superfamily (IPR036396)	AK059089 (DDBJ, Best hit), AK058424 (DDBJ, Best hit)	Q10P24 (UniProt)	NA	NA	NA
LOC_Os12g24320	4.319	14.114	6.246	59.486	69.013	50.087	8.22633	59.5287	0.00330574	2.48073	7.23635	2.85526	Up_regulation	protein|ATPase 3, putative, expressed	ATPase, AAA-type, core domain containing protein.	Os12g0431100	NA	NA	NA	Molecular Function: ATP binding (GO:0005524), Molecular Function: ATP hydrolysis activity (GO:0016887)	AAA+ ATPase domain (IPR003593), ATPase, AAA-type, core (IPR003959), ATPase, AAA-type, conserved site (IPR003960), AAA-type ATPase, N-terminal domain (IPR025753), P-loop containing nucleoside triphosphate hydrolase (IPR027417)	AK063710 (DDBJ, Best hit)	Q5BHT3 (UniProt)	NA	NA	NA
LOC_Os06g29730	26.627	34.206	18.416	195.674	195.153	179.721	26.4163	190.183	2.23085e-05	4.65153	7.19943	2.84788	Up_regulation	protein|RALFL28 - Rapid ALkalinization Factor RALF family protein precursor, expressed	Insect-inducible protein homologous to wheat Wir1, Resistance to the brown planthopper (BPH)	Os06g0493100	Bphi008a, BpHi008A	NA	bphi008a, BpHi008A, OsRALF-22, OsRALF22, RALF-22, RALF22	NA	NA	AK063797	Q656L1	2021-06-29	21487048, 15002667	plasma membrane (GO:0005886), nucleus (GO:0005634)
LOC_Os06g43250	0.32	0.078	0	1.021	0.673	1.169	0.132667	0.954333	0.0134574	1.87104	7.19347	2.84669	Up_regulation	protein|expressed protein	Nicotinamide N-methyltransferase, putative domain containing protein.	Os06g0639300	NA	NA	NA	Biological Process: protein methylation (GO:0006479), Molecular Function: protein methyltransferase activity (GO:0008276)	Lysine methyltransferase (IPR019410), S-adenosyl-L-methionine-dependent methyltransferase superfamily (IPR029063), Methyltransferase-like protein 22 (IPR038899)	AK108166 (DDBJ, Best hit)	B9FQ42 (UniProt)	NA	NA	NA
LOC_Os04g41620	12.293	22.005	12.354	103.039	123.077	108.752	15.5507	111.623	0.00066142	3.17952	7.178	2.84358	Up_regulation	protein|CHIT2 - Chitinase family protein precursor, expressed	Class II chitinase b, Pathogenesis-related (PR)-3 chitinase 4	Os04g0493400	OsChia2b, Cht4	CHT4	Cht4(t)*(Chi4), Chi4, Cht4, OsChia2b, Chi-4, CHIT2, OsCHIT2, PR3, OsPR3	Biological Process: carbohydrate metabolic process (GO:0005975), Biological Process: cell wall macromolecule catabolic process (GO:0016998), Biological Process: chitin catabolic process (GO:0006032), Molecular Function: chitinase activity (GO:0004568)	Glycoside hydrolase, family 19, catalytic (IPR000726), Glycoside hydrolase, family 19 (IPR016283), Lysozyme-like domain superfamily (IPR023346)	AK060363, AK099973	O04138-2	2021-12-20	12834284, 16936841	NA
LOC_Os12g21830	0.147	0	0.189	0.837	0.822	0.736	0.112	0.798333	0.00158177	2.80086	7.12798	2.83349	Up_regulation	protein|retrotransposon protein, putative, Ty1-copia subclass	NA	NA	NA	NA	NA	NA	NA	NA	NA	NA	NA	NA
LOC_Os09g26640	0	0	0.079	0.273	0.137	0.151	0.0263333	0.187	0.0439098	1.35744	7.10127	2.82808	Up_regulation	protein|retrotransposon protein, putative, unclassified, expressed	NA	NA	NA	NA	NA	NA	NA	NA	NA	NA	NA	NA
LOC_Os01g42410	5.594	10.67	7.177	47.542	75.997	42.827	7.81367	55.4553	0.0416921	1.37995	7.09722	2.82725	Up_regulation	protein|pleiotropic drug resistance protein, putative, expressed	Similar to Pleiotropic drug resistance protein 4.	Os01g0609900	NA	PDR8	OsPDR8, PDR4, P0410E03.16, OsABCG37, OsPDR4	Molecular Function: ATP binding (GO:0005524), Molecular Function: ATP hydrolysis activity (GO:0016887)	ABC transporter-like, ATP-binding domain (IPR003439), P-loop containing nucleoside triphosphate hydrolase (IPR027417), ABC-transporter, N-terminal domain (IPR029481)	AK121722 (DDBJ, Best hit)	Q8GU89 (UniProt)	NA	NA	NA
LOC_Os02g12970	0.078	0	0	0.232	0.103	0.218	0.026	0.184333	0.0392236	1.40645	7.08974	2.82573	Up_regulation	protein|retrotransposon protein, putative, Ty3-gypsy subclass, expressed	NA	NA	NA	NA	NA	NA	NA	NA	NA	NA	NA	NA
LOC_Os04g11890	0	0.077	0.164	0.711	0.448	0.547	0.0803333	0.568667	0.00934981	2.0292	7.07884	2.82351	Up_regulation	protein|OsFBX121 - F-box domain containing protein, expressed	Cyclin-like F-box domain containing protein.	Os04g0195100	NA	NA	OsFbox185, Os_F0197, OsFBX121, FBX121	Molecular Function: protein binding (GO:0005515)	F-box domain (IPR001810), F-box associated domain, type 3 (IPR013187), F-box associated interaction domain (IPR017451), F-box-like domain superfamily (IPR036047)	AK107201 (DDBJ, Best hit)	A2XQQ6 (UniProt)	NA	NA	NA
LOC_Os09g36680	17.508	45.584	5.396	107.029	166.774	209.535	22.8293	161.113	0.0298578	1.52494	7.05727	2.81911	Up_regulation	protein|ribonuclease T2 family domain containing protein, expressed	S-like ribonuclease, Salinity tolerance, Abiotic stress response, Regulation of photomorphogenesis	Os09g0537700	RNS4, OsRNS4, OsRRP, RNaseDIS	RNS4	OsRNS4, OsRRP, RNaseDIS	Molecular Function: RNA binding (GO:0003723), Molecular Function: ribonuclease T2 activity (GO:0033897)	Ribonuclease T2-like (IPR001568), Ribonuclease T2, eukaryotic (IPR033697), Ribonuclease T2-like superfamily (IPR036430)	AK061438, AK098949, AK104221, AK104454, AK104509, AK104553, AK104599, AK104656, AK104888, AK119186	Q69JX7	2017-01-17	24268167, 16636480	NA
LOC_Os11g06290	0.86	0	0.937	5.493	3.346	3.836	0.599	4.225	0.0172454	1.76333	7.05342	2.81832	Up_regulation	protein|expressed protein	Conserved hypothetical protein.	Os11g0161700	NA	NA	NA	NA	NA	AK241613 (DDBJ, Best hit)	Q53PN4 (UniProt)	NA	NA	NA
LOC_Os12g33130	37.38	52.553	43.902	298.064	372.082	272.711	44.6117	314.286	0.0107169	1.96993	7.04492	2.81658	Up_regulation	protein|expressed protein	Conserved hypothetical protein.	Os12g0516000	NA	NA	NA	NA	NA	CU406057 (DDBJ, Best hit)	NP_001066888.1 (RefSeq)	NA	NA	NA
LOC_Os01g62140	0.845	0.376	0.305	3.852	3.37	3.511	0.508667	3.57767	0.000187476	3.72705	7.03342	2.81423	Up_regulation	protein|retrotransposon, putative, centromere-specific, expressed	NA	NA	NA	NA	NA	NA	NA	NA	NA	NA	NA	NA
LOC_Os11g02530	1.063	2.422	0.461	7.547	10.632	9.498	1.31533	9.22567	0.00325817	2.48703	7.01394	2.81022	Up_regulation	protein|WRKY40, expressed	DNA-binding WRKY domain containing protein.	Os11g0117500	NA	WRKY40	OsWRKY40	Biological Process: regulation of DNA-templated transcription (GO:0006355), Molecular Function: DNA-binding transcription factor activity (GO:0003700), Molecular Function: sequence-specific DNA binding (GO:0043565)	WRKY domain (IPR003657), WRKY domain superfamily (IPR036576), WRKY transcription factor, plant (IPR044810)	AK289175 (DDBJ, Best hit)	Q20DP7 (UniProt)	NA	Rice WRKY Working Group 2012. Rice 5:3.	NA
LOC_Os01g12290	0.186	0.52	0.738	4.501	2.677	2.848	0.481333	3.342	0.0314724	1.50207	6.94321	2.7956	Up_regulation	protein|S-locus lectin protein kinase family protein, putative, expressed	S-Domain receptor like kinase-67, Partial S-domain containing protein, Response to drought and B. glumae infection in resistant genotypes	Os01g0222800	SDRLK-67	SDRLK67	SDRLK-67, OsSDRLK-67, OsSDRLK67	NA	NA	ab initio prediction	Q01J05 (UniProt)	2021-03-29	33777532	NA
LOC_Os02g01590	4.07	2.799	3.449	24.289	25.022	22.265	3.43933	23.8587	0.000321835	3.49237	6.937	2.79431	Up_regulation	protein|glycosyl hydrolases, putative, expressed	Vacuolar acid invertase, Sugar metabolism, Regulation of grain size	Os02g0106100	OsVIN2, SGS1	INV3	OSINV3, OsINV3, OsVIN2, VIN2, VINV	Biological Process: carbohydrate metabolic process (GO:0005975), Molecular Function: beta-fructofuranosidase activity (GO:0004564), Molecular Function: hydrolase activity, hydrolyzing O-glycosyl compounds (GO:0004553)	Glycoside hydrolase, family 32 (IPR001362), Glycosyl hydrolase family 32, N-terminal (IPR013148), Glycosyl hydrolase family 32, C-terminal (IPR013189), Concanavalin A-like lectin/glucanase domain superfamily (IPR013320), Glycoside hydrolase, family 32, active site (IPR018053), Beta-fructofuranosidase, N-terminal domain (IPR021792), Glycosyl hydrolase, five-bladed beta-propellor domain superfamily…	AK072245	Q6ETD3	2019-07-22	31321495	prevacuolar compartment (PVC) (GO:0005770), vacuole (GO:0005773)
LOC_Os02g51200	0.081	0.035	0.076	0.339	0.382	0.6	0.064	0.440333	0.0394113	1.40438	6.88021	2.78245	Up_regulation	protein|retrotransposon protein, putative, LINE subclass, expressed	NA	NA	NA	NA	NA	NA	NA	NA	NA	NA	NA	NA
LOC_Os05g15150	0.577	0	0.214	1.409	1.389	2.638	0.263667	1.812	0.048875	1.31091	6.87231	2.7808	Up_regulation	protein|leucyl-tRNA synthetase, cytoplasmic, putative, expressed	Similar to predicted protein.	Os05g0241100	NA	NA	NA	Biological Process: leucyl-tRNA aminoacylation (GO:0006429), Biological Process: tRNA aminoacylation for protein translation (GO:0006418), Molecular Function: ATP binding (GO:0005524), Molecular Function: aminoacyl-tRNA editing activity (GO:0002161), Molecular Function: aminoacyl-tRNA ligase activity (GO:0004812), Molecular Function: leucine-tRNA ligase activity (GO:0004823), Molecular Function: …	Aminoacyl-tRNA synthetase, class I, conserved site (IPR001412), Aminoacyl-tRNA synthetase, class Ia (IPR002300), Leucyl-tRNA synthetase, class Ia, archaeal/eukaryotic cytosolic (IPR004493), Valyl/Leucyl/Isoleucyl-tRNA synthetase, editing domain (IPR009008), Rossmann-like alpha/beta/alpha sandwich fold (IPR014729)	AK120403 (DDBJ, Best hit)	XP_002465420.1 (RefSeq)	NA	NA	NA
LOC_Os04g03830	1.251	0.197	0.959	5.423	7.135	3.609	0.802333	5.389	0.0363795	1.43914	6.71666	2.74774	Up_regulation	protein|OsWAK29 - OsWAK receptor-like protein kinase, expressed	Serine/threonine protein kinase-related domain containing protein.	Os04g0127500	NA	WAK29	OsWAK29	Biological Process: cell surface receptor signaling pathway (GO:0007166), Biological Process: protein phosphorylation (GO:0006468), Molecular Function: ATP binding (GO:0005524), Molecular Function: calcium ion binding (GO:0005509), Molecular Function: polysaccharide binding (GO:0030247), Molecular Function: protein kinase activity (GO:0004672)	Protein kinase domain (IPR000719), EGF-like domain (IPR000742), Serine-threonine/tyrosine-protein kinase, catalytic domain (IPR001245), EGF-like calcium-binding domain (IPR001881), Serine/threonine-protein kinase, active site (IPR008271), Protein kinase-like domain superfamily (IPR011009), Protein kinase, ATP binding site (IPR017441), EGF-like calcium-binding, conserved site (IPR018097), Wall-ass…	AK102639 (DDBJ, Best hit)	B8AUL3 (UniProt)	NA	NA	NA
LOC_Os06g04889	0	0.216	0	0.586	0.322	0.535	0.072	0.481	0.0199465	1.70013	6.68056	2.73997	Up_regulation	protein|expressed protein	Sigma factor, regions 3 and 4 domain containing protein.	Os06g0140900	NA	NA	NA	NA	NA	AK058823 (DDBJ, Best hit)	B8B2B8 (UniProt)	NA	NA	NA
LOC_Os06g39310	0	0.104	0.157	0.742	0.553	0.437	0.087	0.577333	0.0162466	1.78924	6.63602	2.73032	Up_regulation	protein|retrotransposon protein, putative, unclassified	NA	NA	NA	NA	NA	NA	NA	NA	NA	NA	NA	NA
LOC_Os05g15770	27.053	99.811	30.937	367.606	413.238	265.861	52.6003	348.902	0.00865847	2.06256	6.63307	2.72968	Up_regulation	protein|glycosyl hydrolase, putative, expressed	Similar to Glycosyl hydrolases family 18.	Os05g0247100	DIP3, XIP, OsHI-XIP	NA	DIP3, XIP, OsHI-XIP, OsXIP2, XIP2	Biological Process: carbohydrate metabolic process (GO:0005975)	Glycoside hydrolase family 18, catalytic domain (IPR001223), Glycoside hydrolase superfamily (IPR017853)	AK065866 (DDBJ, Best hit)	Q53NM2 (UniProt)	2017-01-20	NA	NA
LOC_Os11g37090	0.163	0	0.177	0.95	0.682	0.602	0.113333	0.744667	0.0124542	1.90468	6.57059	2.71602	Up_regulation	protein|pumilio-family RNA binding repeat domain containing protein, expressed	Armadillo-like helical domain containing protein.	Os11g0579900	NA	NA	NA	Molecular Function: RNA binding (GO:0003723)	Pumilio RNA-binding repeat (IPR001313), Armadillo-like helical (IPR011989), Armadillo-type fold (IPR016024), Pumilio homology domain (IPR033133), Pumilio, RNA binding domain (IPR033712)	AK102366 (DDBJ, Best hit)	B8BL76 (UniProt)	NA	NA	NA
LOC_Os08g39850	1.805	3.133	2.55	15.127	22.177	11.832	2.496	16.3787	0.0431401	1.36512	6.56197	2.71413	Up_regulation	protein|lipoxygenase, chloroplast precursor, putative, expressed	Similar to Lipoxygenase, chloroplast precursor (EC 1.13.11.12).	Os08g0509100	NA	LOX8	OsLOX8, OsLOX9, LOX9, OsLOX2;3, LOX2;3, OsLOX2, OsLOX1, CM-LOX8	Biological Process: lipid oxidation (GO:0034440), Molecular Function: metal ion binding (GO:0046872), Molecular Function: oxidoreductase activity (GO:0016491), Molecular Function: oxidoreductase activity, acting on single donors with incorporation of molecular oxygen, incorporation of two atoms of oxygen (GO:0016702), Molecular Function: protein binding (GO:0005515)	Lipoxygenase (IPR000907), PLAT/LH2 domain (IPR001024), Lipoxygenase, plant (IPR001246), Lipoxygenase, C-terminal (IPR013819), Lipoxygenase, iron binding site (IPR020833), Lipoxygenase, conserved site (IPR020834), Lipoxygenase, domain 3 (IPR027433), Lipoxigenase, C-terminal domain superfamily (IPR036226), PLAT/LH2 domain superfamily (IPR036392), Plant lipoxygenase, PLAT/LH2 domain (IPR042057)	AK066825 (DDBJ, Best hit)	A3BUP8 (UniProt)	NA	NA	NA
LOC_Os11g02540	1.901	1.9	2.294	18.381	10.806	10.773	2.03167	13.32	0.0464142	1.33335	6.55619	2.71286	Up_regulation	protein|WRKY50, expressed	WRKY transcription factor 50, Transcription repressor, Mediation of ABA-dependent seed germination and seedling growth, Salt stress tolerance	Os11g0117600	OsWRKY50	WRKY50	OsWRKY50	Biological Process: regulation of DNA-templated transcription (GO:0006355), Molecular Function: DNA-binding transcription factor activity (GO:0003700), Molecular Function: sequence-specific DNA binding (GO:0043565)	WRKY domain (IPR003657), WRKY domain superfamily (IPR036576), WRKY transcription factor, plant (IPR044810)	Inferred from literature	Inferred from literature	2021-09-02	34445331, Rice WRKY Working Group 2012. Rice 5:3.	nucleus (GO:0005634)
LOC_Os07g03730	6.699	49.917	7.447	123.834	195.99	98.534	21.3543	139.453	0.0378513	1.42192	6.53042	2.70717	Up_regulation	protein|SCP-like extracellular protein, expressed	Similar to PR1a protein.	Os07g0129300	NA	NA	OsPR1, OsPR1a, PR1a, PR1	Cellular Component: extracellular region (GO:0005576)	Cysteine-rich secretory protein-related (IPR001283), Venom allergen 5-like (IPR002413), CAP domain (IPR014044), Allergen V5/Tpx-1-related, conserved site (IPR018244), CAP superfamily (IPR035940)	CT841995 (DDBJ, Best hit)	Q8LLU7 (UniProt)	NA	NA	NA
LOC_Os01g52320	0	0.707	0	1.041	2.194	1.372	0.235667	1.53567	0.0416623	1.38026	6.51627	2.70405	Up_regulation	protein|NB-ARC domain containing protein, expressed	Similar to cDNA clone:J013002N02, full insert sequence.	Os01g0721200	NA	NA	NA	Molecular Function: ADP binding (GO:0043531)	NB-ARC (IPR002182), P-loop containing nucleoside triphosphate hydrolase (IPR027417), Disease resistance, N-terminal (IPR041118)	ab initio prediction	B7EAQ6 (UniProt)	NA	NA	NA
LOC_Os01g65700	0.441	1.649	0.28	5.334	4.905	5.189	0.79	5.14267	0.00616272	2.21023	6.5097	2.70259	Up_regulation	protein|expressed protein	Plant disease resistance response protein domain containing protein.	Os01g0879200	NA	DIR6	DRR206, OsDIR6, OsjDIR6	NA	Dirigent protein (IPR004265), Allene oxide cyclase/Dirigent protein (IPR044859)	AK109033 (DDBJ, Best hit)	A2WXK4 (UniProt)	NA	NA	NA
LOC_Os05g39990	1.502	1.196	1.587	8.884	9.415	9.577	1.42833	9.292	4.10975e-05	4.38618	6.50548	2.70166	Up_regulation	protein|expansin precursor, putative, expressed	Alpha-expansin OsEXPA4.	Os05g0477600	NA	EXPA4	OsEXP4 (Os-EXP4), OsEXPA4, OsEXP4, Os-EXP4, OsaEXPa1.22	Biological Process: plant-type cell wall organization (GO:0009664), Cellular Component: extracellular region (GO:0005576)	Expansin (IPR002963), Expansin/pollen allergen, DPBB domain (IPR007112), Expansin, cellulose-binding-like domain (IPR007117), Expansin/Lol pI (IPR007118), RlpA-like protein, double-psi beta-barrel domain (IPR009009), Expansin, cellulose-binding-like domain superfamily (IPR036749), RlpA-like domain superfamily (IPR036908)	AK100179 (DDBJ, Best hit)	Q0DHB7 (UniProt)	NA	NA	NA
LOC_Os11g44630	6.992	20.755	13.14	81.673	98.326	85.359	13.629	88.4527	0.000417517	3.37933	6.49003	2.69823	Up_regulation	protein|calmodulin binding protein, putative, expressed	Calmodulin binding protein-like family protein.	Os11g0668650	NA	NA	NA	Molecular Function: calmodulin binding (GO:0005516)	CALMODULIN-BINDING PROTEIN60 (IPR012416), Calmodulin binding protein-like, N-terminal domain (IPR046831)	AK243171 (DDBJ, Best hit)	NP_001068426.2 (RefSeq)	NA	NA	NA
LOC_Os07g37730	0.402	0.454	0.39	2.84	2.969	2.128	0.415333	2.64567	0.0130916	1.88301	6.36998	2.67129	Up_regulation	protein|NADH-ubiquinone oxidoreductase, mitochondrial precursor, putative, expressed	Pyridine nucleotide-disulphide oxidoreductase, NAD-binding region domain containing protein.	Os07g0564500	NA	NDA2	OsNDA2	Biological Process: NADH oxidation (GO:0006116), Molecular Function: NADH dehydrogenase activity (GO:0003954), Molecular Function: oxidoreductase activity (GO:0016491)	FAD/NAD(P)-binding domain (IPR023753), FAD/NAD(P)-binding domain superfamily (IPR036188), Alternative NADH dehydrogenase (IPR045024)	AK121213 (DDBJ, Best hit)	NP_563783.1 (RefSeq)	NA	NA	NA
LOC_Os04g23130	0.303	0.179	0.532	2.081	2.024	2.347	0.338	2.15067	0.000228182	3.64172	6.36292	2.66969	Up_regulation	protein|expressed protein	NA	NA	NA	NA	NA	NA	NA	NA	NA	NA	NA	NA
LOC_Os01g72910	4.846	10.974	10.518	65.518	48.357	53.247	8.77933	55.7073	0.00576573	2.23915	6.34528	2.66568	Up_regulation	protein|abscisic stress-ripening, putative, expressed	Abscisic acid-stress-ripening (ASR) protein, Positive regulation of salt and drought tolerance	Os01g0959200	OsASR1	ASR4	Asr4, OsASR6, OsASR2, Asr2, OsASR1, ASR1	NA	ABA/WDS induced protein (IPR003496)	AK318549	B9EWK0	2022-08-31	36036369	cytosol (GO:0005829), nucleus (GO:0005634)
LOC_Os03g62710	0.171	0	0	0.262	0.407	0.416	0.057	0.361667	0.0163966	1.78525	6.34503	2.66563	Up_regulation	protein|transposon protein, putative, unclassified, expressed	NA	NA	NA	NA	NA	NA	NA	NA	NA	NA	NA	NA
LOC_Os03g26990	0.713	1.195	0.629	5.011	7.055	4.02	0.845667	5.362	0.0328775	1.4831	6.34056	2.66461	Up_regulation	protein|VQ domain containing protein, putative, expressed	Similar to VQ motif family protein, expressed.	Os03g0387300	NA	VQ12	OsVQ12	NA	VQ (IPR008889), VQ motif-containing protein 15/22 (IPR039609)	AK107546 (DDBJ, Best hit)	Q10KE8 (UniProt)	NA	NA	NA
LOC_Os10g31330	10.029	16.356	9.023	74.881	86.034	62.924	11.8027	74.613	0.00619075	2.20826	6.32171	2.66031	Up_regulation	protein|retrotransposon protein, putative, unclassified, expressed	Cell wall structural protein, Tapetal differentiation, Pollen maturation	Os10g0450900	OsGRP2	NA	GRP, Osgrp-2, OsGRP-2, GRCWP, OsGRP2, GRP2	NA	Glycine-rich cell wall structural protein 1/2 (IPR040417)	AK064310, AK064065, AK119244	A3C5A7	2020-09-23	32929552	NA
LOC_Os03g22680	0.394	0.887	1.176	6.427	4.542	4.525	0.819	5.16467	0.0125436	1.90158	6.30606	2.65674	Up_regulation	protein|RING finger and CHY zinc finger domain-containing protein 1, putative, expressed	Similar to CHY zinc finger family protein, expressed.	Os03g0348900	NA	SRFP1	OsSRFP1, OsRING157, RING157, SDEL2, OsSDEL2	Molecular Function: zinc ion binding (GO:0008270)	Zinc finger, CHY-type (IPR008913), Zinc finger, RING/FYVE/PHD-type (IPR013083), Zinc finger, CTCHY-type (IPR017921), Zinc finger, CHY-type superfamily (IPR037274), Zinc finger, CTCHY-type superfamily (IPR037275)	AK073680 (DDBJ, Best hit)	Q10LI0 (UniProt)	NA	NA	NA
LOC_Os09g24310	0	0	0.36	0.87	0.98	0.42	0.12	0.756667	0.0441932	1.35464	6.30556	2.65662	Up_regulation	protein|expressed protein	Heavy metal-associated domain, HMA domain containing protein.	Os09g0408550	NA	NA	NA	Molecular Function: metal ion binding (GO:0046872)	Heavy metal-associated domain, HMA (IPR006121), Heavy metal-associated domain superfamily (IPR036163)	ab initio prediction	NP_001063141.1 (RefSeq)	NA	NA	NA
LOC_Os05g50830	0.073	0	0	0.15	0.117	0.191	0.0243333	0.152667	0.017208	1.76427	6.27397	2.64938	Up_regulation	protein|protein kinase family protein, putative, expressed	Protein of unknown function DUF1221 domain containing protein.	Os05g0585800	NA	NA	OsSTA161	Biological Process: protein phosphorylation (GO:0006468), Molecular Function: ATP binding (GO:0005524), Molecular Function: protein kinase activity (GO:0004672)	Protein kinase domain (IPR000719), Serine-threonine/tyrosine-protein kinase, catalytic domain (IPR001245), Domain of unknown function DUF1221 (IPR010632), Protein kinase-like domain superfamily (IPR011009)	AK107091 (DDBJ, Best hit)	A2Y803 (UniProt)	NA	NA	NA
LOC_Os08g09010	4.484	5.67	3.313	30.518	33.621	20.34	4.489	28.1597	0.0248257	1.6051	6.27304	2.64916	Up_regulation	protein|Cupin domain containing protein, expressed	Germin-like protein 8-7, Disease resistance	Os08g0189600	GLP8-7, OsGLP8-7, GER6, OsRGLP2, RGLP2	GLP8-7	OsGLP8-7, GER6, OsRGLP2, RGLP2	Molecular Function: manganese ion binding (GO:0030145)	Germin (IPR001929), Cupin 1 (IPR006045), RmlC-like cupin domain superfamily (IPR011051), RmlC-like jelly roll fold (IPR014710), Germin, manganese binding site (IPR019780)	AK061029 (Genbank)	Q6YZZ2 (UniProt)	2009-05-29	19011003, 11264412	NA
LOC_Os01g44950	0.449	0.048	0	0.887	1.116	1.095	0.165667	1.03267	0.0124814	1.90374	6.2334	2.64002	Up_regulation	protein|AMP-binding enzyme, putative, expressed	NA	NA	NA	NA	NA	NA	NA	NA	NA	NA	NA	NA
LOC_Os11g34570	8.947	11.895	7.047	45.783	68.308	59.353	9.29633	57.8147	0.0144855	1.83907	6.21908	2.6367	Up_regulation	protein|lysM domain-containing GPI-anchored protein precursor, putative, expressed	Similar to LysM domain containing protein.	Os11g0548600	NA	NA	LYP2, Os-LYP2	NA	LysM domain (IPR018392), LysM domain superfamily (IPR036779)	AK360874 (DDBJ)	Q2R2V0 (UniProt)	NA	NA	NA
LOC_Os11g01480	0.231	2.09	1.686	7.682	11.337	5.702	1.33567	8.24033	0.0410307	1.38689	6.16945	2.62514	Up_regulation	protein|MYB family transcription factor, putative, expressed	Similar to Myb-like DNA-binding domain, SHAQKYF class family protein, expressed.	Os11g0106100	NA	NA	NA	Molecular Function: DNA binding (GO:0003677), Molecular Function: DNA-binding transcription factor activity (GO:0003700)	SANT/Myb domain (IPR001005), Myb domain, plants (IPR006447), Homeobox-like domain superfamily (IPR009057), Myb domain (IPR017930), Myb family transcription factor PHR1-like (IPR046955)	FP093668 (DDBJ)	Q2RBM7 (UniProt)	NA	NA	NA
LOC_Os02g30150	0.327	0.184	0.569	2.083	2.29	2.24	0.36	2.20433	0.000588319	3.23039	6.12315	2.61427	Up_regulation	protein|disease resistance protein, putative, expressed	NBS-LRR protein (Fragment).	Os02g0504200	NA	NA	NA	Biological Process: defense response (GO:0006952), Molecular Function: ADP binding (GO:0043531)	NB-ARC (IPR002182), P-loop containing nucleoside triphosphate hydrolase (IPR027417), Leucine-rich repeat domain superfamily (IPR032675), Winged helix-like DNA-binding domain superfamily (IPR036388), Disease resistance, N-terminal (IPR041118), Apoptotic protease-activating factors, helical domain (IPR042197), Disease resistance protein, plants (IPR044974)	AK360252 (DDBJ)	Q6K655 (UniProt)	NA	NA	NA
LOC_Os01g63180	0	1.526	0.154	3.016	3.849	3.392	0.56	3.419	0.0140656	1.85184	6.10536	2.61008	Up_regulation	protein|laccase-6 precursor, putative, expressed	Similar to Laccase-6.	Os01g0850550	NA	LAC7	OsLAC7	Biological Process: lignin catabolic process (GO:0046274), Cellular Component: apoplast (GO:0048046), Molecular Function: copper ion binding (GO:0005507), Molecular Function: hydroquinone:oxygen oxidoreductase activity (GO:0052716), Molecular Function: oxidoreductase activity (GO:0016491)	Multicopper oxidase, second cupredoxin domain (IPR001117), Multicopper oxidase, copper-binding site (IPR002355), Cupredoxin (IPR008972), Multicopper oxidase, C-terminal (IPR011706), Multicopper oxidase-like, N-terminal (IPR011707), Laccase (IPR017761), Multicopper oxidases, conserved site (IPR033138), Laccase, second cupredoxin domain (IPR034285), Laccase, first cupredoxin domain (IPR034288), Mul…	AK367576 (DDBJ)	Q5N7A3 (UniProt)	NA	NA	NA
LOC_Os07g46260	0	0	0.024	0.03	0.068	0.048	0.008	0.0486667	0.0450167	1.34663	6.08333	2.60486	Up_regulation	protein|retrotransposon protein, putative, Ty3-gypsy subclass, expressed	NA	NA	NA	NA	NA	NA	NA	NA	NA	NA	NA	NA
LOC_Os11g28910	0.274	0.441	0.696	3.761	2.324	2.485	0.470333	2.85667	0.0276112	1.55891	6.07371	2.60258	Up_regulation	protein|transposon protein, putative, CACTA, En/Spm sub-class, expressed	Hypothetical conserved gene.	Os11g0477400	NA	NA	NA	NA	NA	AK068160 (DDBJ, Best hit)	Q25A75 (UniProt)	NA	NA	NA
LOC_Os03g11420	0.554	0.936	0.852	5.479	4.712	3.924	0.780667	4.705	0.00926547	2.03313	6.0269	2.59142	Up_regulation	protein|Os3bglu6 - beta-glucosidase/beta-fucosidase/beta-galactosidase, expressed	Beta-glucosidase, ABA recycling, Drought tolerance, Control of photosynthesis	Os03g0212800	Os3BGlu6	BGLU6	Os3bglu6, Os3BGlu6, 3BGlu6	Biological Process: carbohydrate metabolic process (GO:0005975), Molecular Function: hydrolase activity, hydrolyzing O-glycosyl compounds (GO:0004553)	Glycoside hydrolase family 1 (IPR001360), Glycoside hydrolase superfamily (IPR017853), Glycosyl hydrolases family 1, N-terminal conserved site (IPR033132)	AK119546	Q8L7J2	2020-01-17	31917861	chloroplast (GO:0009507)
LOC_Os06g16040	2.415	1.882	2.068	11.927	17.15	9.138	2.12167	12.7383	0.0450439	1.34636	6.00393	2.58591	Up_regulation	protein|expressed protein	Transposase, Ptta/En/Spm, plant domain containing protein.	Os06g0271400	NA	NA	NA	NA	Probable transposase, Ptta/En/Spm, plant (IPR004252)	BT061319 (DDBJ)	Q5VQ47 (UniProt)	NA	NA	NA
LOC_Os10g40720	3.79	7.685	3.539	37.735	32.346	19.574	5.00467	29.885	0.0371713	1.42979	5.97143	2.57808	Up_regulation	protein|expansin precursor, putative, expressed	Similar to Beta-expansin.	Os10g0555900	NA	EXPB3	OsEXPB3, osaEXPb1.10, EXPb1.10	Biological Process: sexual reproduction (GO:0019953), Cellular Component: extracellular region (GO:0005576)	Major pollen allergen Lol pI (IPR005795), Expansin/pollen allergen, DPBB domain (IPR007112), Expansin, cellulose-binding-like domain (IPR007117), Expansin/Lol pI (IPR007118), RlpA-like protein, double-psi beta-barrel domain (IPR009009), Expansin, cellulose-binding-like domain superfamily (IPR036749), RlpA-like domain superfamily (IPR036908)	AK105318 (DDBJ, Best hit)	B7ER55 (UniProt)	NA	NA	NA
LOC_Os03g17250	0	0.158	0	0.354	0.229	0.36	0.0526667	0.314333	0.0196362	1.70694	5.96835	2.57733	Up_regulation	protein|ankyrin repeat-containing protein, putative, expressed	Ankyrin repeat containing protein.	Os03g0281100	NA	NA	OsSTA96	Molecular Function: protein binding (GO:0005515)	Ankyrin repeat (IPR002110), PGG domain (IPR026961), Ankyrin repeat-containing domain superfamily (IPR036770)	BT086250 (DDBJ)	NP_172250.1 (RefSeq)	NA	NA	NA
LOC_Os05g43390	5.853	5.811	4.288	30.173	37.922	27.085	5.31733	31.7267	0.0128882	1.88981	5.96665	2.57692	Up_regulation	protein|signal recognition particle 54 kDa protein, putative, expressed	Similar to Signal recognition particle 54 kDa protein 2 (SRP54).	Os05g0509500	NA	NA	cpSRP54	Biological Process: SRP-dependent cotranslational protein targeting to membrane (GO:0006614), Cellular Component: signal recognition particle (GO:0048500), Molecular Function: 7S RNA binding (GO:0008312), Molecular Function: ATP hydrolysis activity (GO:0016887), Molecular Function: GTP binding (GO:0005525), Molecular Function: GTPase activity (GO:0003924)	Signal recognition particle, SRP54 subunit, GTPase domain (IPR000897), AAA+ ATPase domain (IPR003593), Signal recognition particle, SRP54 subunit, M-domain (IPR004125), Signal recognition particle, SRP54 subunit, eukaryotic (IPR006325), Signal recognition particle SRP54, helical bundle (IPR013822), Signal recognition particle, SRP54 subunit (IPR022941), P-loop containing nucleoside triphosphate h…	AK068958 (DDBJ, Best hit)	P49969 (UniProt)	NA	NA	NA
LOC_Os06g20790	0.316	2.743	0.582	7.535	9.088	4.902	1.21367	7.175	0.0205162	1.6879	5.91184	2.56361	Up_regulation	protein|SAM dependent carboxyl methyltransferase, putative, expressed	SAM dependent carboxyl methyltransferase domain containing protein.	Os06g0313440	NA	NA	NA	Molecular Function: methyltransferase activity (GO:0008168)	SAM dependent carboxyl methyltransferase (IPR005299), S-adenosyl-L-methionine-dependent methyltransferase superfamily (IPR029063)	ab initio prediction	A3BB44 (UniProt)	NA	NA	NA
LOC_Os12g43810	0.922	0.248	0	2.588	2.799	1.506	0.39	2.29767	0.0215988	1.66557	5.89145	2.55862	Up_regulation	protein|expressed protein	Conserved hypothetical protein.	Os12g0634600	NA	NA	NA	NA	NA	AK070357 (DDBJ, Best hit)	A2ZN35 (UniProt)	NA	NA	NA
LOC_Os09g29820	0.285	0.342	0	0.821	1.221	1.64	0.209	1.22733	0.0338449	1.47051	5.87241	2.55395	Up_regulation	protein|bZIP transcription factor domain containing protein, expressed	bZIP transcription factor, Cold tolerance, Mediation of host susceptibility to disease	Os09g0474000	OsbZIP73, bZIP73, OsTFX1	TFX1	OsbZIP73, bZIP73, OsTFX1	Biological Process: regulation of DNA-templated transcription (GO:0006355), Molecular Function: DNA-binding transcription factor activity (GO:0003700)	Basic-leucine zipper domain (IPR004827), Basic leucine zipper 8/43 (IPR044521), G-box binding factor 1-like, bZIP domain, plant (IPR045314), Basic-leucine zipper domain superfamily (IPR046347)	AK108319	Q69JJ9	2018-08-20	30120236, 17563377	nucleus (GO:0005634)
LOC_Os12g07580	0.809	1.439	1.006	4.923	7.326	6.772	1.08467	6.34033	0.0141132	1.85037	5.84542	2.54731	Up_regulation	protein|dirigent, putative, expressed	Similar to disease resistance response protein 206.	Os12g0174700	NA	DIR50	OsDIR50, OsjDIR50	NA	Dirigent protein (IPR004265), Allene oxide cyclase/Dirigent protein (IPR044859)	CT835590 (DDBJ, Best hit)	GeneMark	NA	NA	NA
LOC_Os04g41680	6.212	9.961	6.588	46.954	49.916	35.903	7.587	44.2577	0.00912411	2.03981	5.83336	2.54433	Up_regulation	protein|CHIT3 - Chitinase family protein precursor, expressed	Class IV chitinase a, Pathogenesis-related (PR)-3 chitinase 5	Os04g0494100	OsChia4a, Cht5	CHT5	Cht5, OsChia4a, OsChitIVa, Chia4a, ChitIVa, CHIT3, OsCHIT3	Biological Process: carbohydrate metabolic process (GO:0005975), Biological Process: cell wall macromolecule catabolic process (GO:0016998), Biological Process: chitin catabolic process (GO:0006032), Molecular Function: chitin binding (GO:0008061), Molecular Function: chitinase activity (GO:0004568)	Glycoside hydrolase, family 19, catalytic (IPR000726), Chitin-binding, type 1 (IPR001002), Glycoside hydrolase, family 19 (IPR016283), Chitin-binding, type 1, conserved site (IPR018371), Lysozyme-like domain superfamily (IPR023346), Endochitinase-like superfamily (IPR036861)	AK104242, AK071013, AK104426	Q7Y1Z0	2021-12-21	12834284, 16936841	NA
LOC_Os07g34260	1.759	5.674	5.009	29.458	28.143	14.485	4.14733	24.0287	0.0461061	1.33624	5.79376	2.5345	Up_regulation	protein|chalcone and stilbene synthases, putative, expressed	Polyketide synthase, type III domain containing protein.	Os07g0526400	NA	PKS15	OsPKS15, OsCHS15, CHS15	Biological Process: biosynthetic process (GO:0009058), Molecular Function: acyltransferase activity (GO:0016746), Molecular Function: acyltransferase activity, transferring groups other than amino-acyl groups (GO:0016747)	Chalcone/stilbene synthase, N-terminal (IPR001099), Polyketide synthase, type III (IPR011141), Chalcone/stilbene synthase, C-terminal (IPR012328), Thiolase-like (IPR016039)	AK241194 (DDBJ, Best hit)	Q2R3A1 (UniProt)	NA	NA	NA
LOC_Os04g13220	2.77	2.296	3.92	17.691	17.438	16.856	2.99533	17.3283	0.000123263	3.90917	5.78511	2.53234	Up_regulation	protein|ABC transporter family protein, putative, expressed	Similar to Glutathione-conjugate transporter AtMRP4.	Os04g0209300	NA	MRP10	OsABCC10, OsMRP10	Biological Process: transmembrane transport (GO:0055085), Cellular Component: membrane (GO:0016020), Molecular Function: ABC-type transporter activity (GO:0140359), Molecular Function: ATP binding (GO:0005524), Molecular Function: ATP hydrolysis activity (GO:0016887)	ABC transporter-like, ATP-binding domain (IPR003439), AAA+ ATPase domain (IPR003593), ABC transporter type 1, transmembrane domain (IPR011527), ABC transporter-like, conserved site (IPR017871), P-loop containing nucleoside triphosphate hydrolase (IPR027417), ABC transporter type 1, transmembrane domain superfamily (IPR036640), ABC transporter C family, six-transmembrane helical domain 2 (IPR04472…	AK120122 (DDBJ, Best hit)	Q8GU66 (UniProt)	NA	NA	NA
LOC_Os04g22370	0.087	0.026	0	0.289	0.216	0.148	0.0376667	0.217667	0.027191	1.56558	5.77876	2.53076	Up_regulation	protein|transposon protein, putative, unclassified	NA	NA	NA	NA	NA	NA	NA	NA	NA	NA	NA	NA
LOC_Os06g22350	0	0.048	0	0.087	0.071	0.118	0.016	0.092	0.0236537	1.6261	5.75	2.52356	Up_regulation	protein|expressed protein	NA	NA	NA	NA	NA	NA	NA	NA	NA	NA	NA	NA
LOC_Os04g13210	2.294	4.025	3.404	17.073	23.517	15.243	3.241	18.611	0.0220601	1.65639	5.74236	2.52164	Up_regulation	protein|multidrug resistance-associated protein, putative, expressed	C-type ABC transporter, Cadmium tolerance and accumulation	Os04g0209200	OsABCC9	MRP9	OsABCC9, ABCC9, OsMRP9, OsABCC14, ABCC14	Biological Process: transmembrane transport (GO:0055085), Cellular Component: membrane (GO:0016020), Molecular Function: ABC-type transporter activity (GO:0140359), Molecular Function: ATP binding (GO:0005524), Molecular Function: ATP hydrolysis activity (GO:0016887)	ABC transporter-like, ATP-binding domain (IPR003439), AAA+ ATPase domain (IPR003593), ABC transporter type 1, transmembrane domain (IPR011527), ABC transporter-like, conserved site (IPR017871), P-loop containing nucleoside triphosphate hydrolase (IPR027417), ABC transporter type 1, transmembrane domain superfamily (IPR036640), ABC transporter C family, six-transmembrane helical domain 2 (IPR04472…	AK100406 (truncated), XM_015781236	Q8GU65	2021-04-28	33902855	tonoplast (GO:0009705)
LOC_Os10g21230	1.884	0.273	3.421	12.42	6.958	12.586	1.85933	10.6547	0.0250167	1.60177	5.73037	2.51863	Up_regulation	protein|ATP synthase C chain, putative, expressed	NA	NA	NA	NA	NA	NA	NA	NA	NA	NA	NA	NA
LOC_Os02g43330	1.785	1.157	1.531	10.99	7.401	7.196	1.491	8.529	0.0271289	1.56657	5.72032	2.5161	Up_regulation	protein|homeobox associated leucine zipper, putative, expressed	HD-ZIP I protein, Transcription activator, Stress response, Panicle development	Os02g0649300	HOX24, Oshox24, OsHox24, OsSLI1	HOX24	Oshox24, OsHox24, OsSLI1, OsHDZ6, OsHDZIP6, HDZ6, HDZIP6	Biological Process: regulation of DNA-templated transcription (GO:0006355), Molecular Function: DNA binding (GO:0003677), Molecular Function: DNA-binding transcription factor activity (GO:0003700), Molecular Function: DNA-binding transcription factor activity, RNA polymerase II-specific (GO:0000981), Molecular Function: sequence-specific DNA binding (GO:0043565)	Helix-turn-helix motif (IPR000047), Homeobox domain (IPR001356), Leucine zipper, homeobox-associated (IPR003106), Homeobox-like domain superfamily (IPR009057), Homeobox, conserved site (IPR017970), Homeobox-leucine zipper protein, class I, plant (IPR045224)	AK063685	Q6H6S3	2015-07-09	25089296, 17999151	NA
LOC_Os09g21020	0.177	0.539	0.169	1.202	1.741	2.085	0.295	1.676	0.018644	1.72946	5.68136	2.50624	Up_regulation	protein|retrotransposon protein, putative, Ty1-copia subclass, expressed	NA	NA	NA	NA	NA	NA	NA	NA	NA	NA	NA	NA
LOC_Os03g12110	0.731	0.072	0.518	2.911	2.196	2.374	0.440333	2.49367	0.00217141	2.66326	5.66313	2.5016	Up_regulation	protein|homocysteine S-methyltransferase protein, putative, expressed	Similar to Homocysteine S-methyltransferase 1 (EC 2.1.1.10) (S- methylmethionine:homocysteine methyltransferase 1) (SMM:Hcy S- methyltransferase 1) (ZmHMT-1).	Os03g0221200	NA	HMT3	OsaHMT3, OsHMT3	NA	Homocysteine-binding domain (IPR003726), Homocysteine-binding domain superfamily (IPR036589)	AK068002 (DDBJ, Best hit)	NP_001105011.1 (RefSeq)	NA	NA	NA
LOC_Os03g33100	0.036	0.022	0.152	0.251	0.553	0.381	0.07	0.395	0.0472359	1.32573	5.64286	2.49643	Up_regulation	protein|retrotransposon protein, putative, unclassified, expressed	NA	NA	NA	NA	NA	NA	NA	NA	NA	NA	NA	NA
LOC_Os06g49560	0.029	0.051	0	0.181	0.173	0.097	0.0266667	0.150333	0.0253323	1.59632	5.6375	2.49506	Up_regulation	protein|transposon protein, putative, CACTA, En/Spm sub-class	NA	NA	NA	NA	NA	NA	NA	NA	NA	NA	NA	NA
LOC_Os02g09930	0.17	0.149	0.348	1.448	0.974	1.337	0.222333	1.253	0.0092711	2.03287	5.63568	2.49459	Up_regulation	protein|CSLA1 - cellulose synthase-like family A; mannan synthase, expressed	Cellulose synthase like protein A1	Os02g0192500	OsCSLA1	CSLA1	OsCslA1, OsCSLA1	NA	Glycosyltransferase 2-like (IPR001173), Nucleotide-diphospho-sugar transferases (IPR029044)	AK102694	Q7PC76	2023-04-03	21167079	NA
LOC_Os01g06660	2.591	4.515	2.434	14.559	24.393	14.686	3.18	17.8793	0.0409422	1.38783	5.62243	2.49119	Up_regulation	protein|thiamine pyrophosphate enzyme, C-terminal TPP binding domain containing protein, expressed	Similar to Pyruvate decarboxylase isozyme 2 (EC 4.1.1.1) (PDC) (Fragment).	Os01g0160100	NA	NA	NA	Molecular Function: carboxy-lyase activity (GO:0016831), Molecular Function: catalytic activity (GO:0003824), Molecular Function: magnesium ion binding (GO:0000287), Molecular Function: thiamine pyrophosphate binding (GO:0030976)	Thiamine pyrophosphate enzyme, TPP-binding (IPR011766), Thiamine pyrophosphate enzyme, central domain (IPR012000), Thiamine pyrophosphate enzyme, N-terminal TPP-binding domain (IPR012001), Pyruvate decarboxylase/indolepyruvate decarboxylase-like (IPR012110), DHS-like NAD/FAD-binding domain superfamily (IPR029035), Thiamin diphosphate-binding fold (IPR029061), Pyruvate decarboxylase/indolepyruvate…	AK069905 (DDBJ, Best hit)	B6TXL9 (UniProt)	NA	NA	NA
LOC_Os04g54080	0.85	2.781	1.353	8.113	11.142	8.749	1.66133	9.33467	0.00399258	2.39875	5.61878	2.49026	Up_regulation	protein|serine/threonine-protein kinase receptor precursor, putative, expressed	S-Domain receptor like kinase-54, Response to chilling stress in tolerant rice genotype	Os04g0633300	SDRLK-54	SDRLK54	SDRLK-54, OsSDRLK-54, OsSDRLK54	Biological Process: protein phosphorylation (GO:0006468), Biological Process: recognition of pollen (GO:0048544), Molecular Function: ATP binding (GO:0005524), Molecular Function: protein kinase activity (GO:0004672), Molecular Function: protein serine/threonine kinase activity (GO:0004674)	Protein kinase domain (IPR000719), S-locus glycoprotein domain (IPR000858), Serine-threonine/tyrosine-protein kinase, catalytic domain (IPR001245), Bulb-type lectin domain (IPR001480), PAN/Apple domain (IPR003609), Serine/threonine-protein kinase, active site (IPR008271), Protein kinase-like domain superfamily (IPR011009), Protein kinase, ATP binding site (IPR017441), S-receptor-like serine/threo…	tplb0051a20 (Wheat FLcDNA)	Q25A57 (UniProt)	2021-03-29	33777532	NA
LOC_Os02g18640	0.193	0.854	1.381	4.047	5.837	3.758	0.809333	4.54733	0.0142876	1.84504	5.61862	2.49021	Up_regulation	protein|OsFBX45 - F-box domain containing protein, expressed	Cyclin-like F-box domain containing protein.	Os02g0288000	NA	NA	OsFbox081, OsFbox81, Os_F0375, OsFBX45, FBX45	Molecular Function: protein binding (GO:0005515)	F-box domain (IPR001810), F-box-like domain superfamily (IPR036047)	AK109705 (DDBJ, Best hit)	A2X3J9 (UniProt)	NA	NA	NA
LOC_Os07g40290	0.602	1.368	1.884	8.148	8.831	4.651	1.28467	7.21	0.036136	1.44206	5.61235	2.48861	Up_regulation	protein|OsGH3.8 - Probable indole-3-acetic acid-amido synthetase, expressed	Indole-3-acetic acid (IAA)-amido synthetase, Auxin signaling and defense signaling in a pathogen-nonspecific manner	Os07g0592600	GH3-8, OsGH3-8, OsMGH3, OsGH3.8	GH3-8	OsGH3-8, OsMGH3, OsGH3.8, GH3.8, OsGH3-2	NA	GH3 family (IPR004993)	AK101193	Q0D4Z6	2010-02-19	15856348, 18192436	NA
LOC_Os03g58800	0.098	0.116	0.319	0.887	1.363	0.73	0.177667	0.993333	0.0374654	1.42637	5.59099	2.4831	Up_regulation	protein|ATPase, putative, expressed	ATPase, AAA-type, core domain containing protein.	Os03g0802600	NA	NA	NA	Molecular Function: ATP binding (GO:0005524), Molecular Function: ATP hydrolysis activity (GO:0016887)	AAA+ ATPase domain (IPR003593), ATPase, AAA-type, core (IPR003959), ATPase, AAA-type, conserved site (IPR003960), AAA-type ATPase, N-terminal domain (IPR025753), P-loop containing nucleoside triphosphate hydrolase (IPR027417)	AK243420 (DDBJ, Best hit)	B6SVY2 (UniProt)	NA	NA	NA
LOC_Os02g36110	0.1	2.03	0.107	5.029	4.553	2.902	0.745667	4.16133	0.0198735	1.70173	5.58069	2.48044	Up_regulation	protein|cytochrome P450, putative, expressed	Ent-cassadiene C11alpha-hydroxylase, Cytochrome P450 monooxygenase, Phytocassane biosynthesis	Os02g0569900	CYP76M7	CYP76M7	OsCYP76M7, CYP76M10, OsCYP76M10, OsCYP76-4, CYP76-4	Molecular Function: heme binding (GO:0020037), Molecular Function: iron ion binding (GO:0005506), Molecular Function: monooxygenase activity (GO:0004497), Molecular Function: oxidoreductase activity, acting on paired donors, with incorporation or reduction of molecular oxygen (GO:0016705)	Cytochrome P450 (IPR001128), Cytochrome P450, E-class, group I (IPR002401), Cytochrome P450, conserved site (IPR017972), Cytochrome P450 superfamily (IPR036396)	AK105913	Q6YTE2	2021-06-18	19825834	NA
LOC_Os02g57840	0.669	0.124	0.185	2.052	1.941	1.446	0.326	1.813	0.00431569	2.36495	5.56135	2.47544	Up_regulation	protein|remorin C-terminal domain containing protein, putative, expressed	Similar to Remorin.	Os02g0824500	NA	REM1.1	OsREM1.1	NA	Remorin, C-terminal (IPR005516)	AK111296 (DDBJ, Best hit)	NP_001159012.1 (RefSeq)	NA	NA	NA
LOC_Os11g44750	0.604	0.364	0.69	3.109	3.818	2.284	0.552667	3.07033	0.0251402	1.59963	5.55549	2.47391	Up_regulation	protein|retrotransposon protein, putative, unclassified, expressed	Serine-threonine/tyrosine-protein kinase domain containing protein.	Os11g0670100	NA	NA	NA	Biological Process: cell surface receptor signaling pathway (GO:0007166), Biological Process: protein phosphorylation (GO:0006468), Molecular Function: protein kinase activity (GO:0004672)	Serine-threonine/tyrosine-protein kinase, catalytic domain (IPR001245), Protein kinase-like domain superfamily (IPR011009), Adaptor protein Cbl, N-terminal domain superfamily (IPR036537), MCAfunc domain (IPR045766)	EU955374 (DDBJ)	B8B2S3 (UniProt)	NA	NA	NA
LOC_Os10g36848	1.836	6.31	2.685	21.666	26.294	12.139	3.61033	20.033	0.0473931	1.32428	5.5488	2.47217	Up_regulation	protein|cytochrome P450, putative, expressed	Coniferaldehyde 5-hydroxylase, Lignin biosynthesis	Os10g0512400	CYP84A5, F5H1, OsCAld5H1	NA	OsF5H1, F5H1, OsCAld5H1, CAld5H1, CYP84A5, OsCYP84A5	Molecular Function: heme binding (GO:0020037), Molecular Function: iron ion binding (GO:0005506), Molecular Function: monooxygenase activity (GO:0004497), Molecular Function: oxidoreductase activity, acting on paired donors, with incorporation or reduction of molecular oxygen (GO:0016705)	Cytochrome P450 (IPR001128), Cytochrome P450, E-class, group I (IPR002401), Cytochrome P450, conserved site (IPR017972), Cytochrome P450 superfamily (IPR036396)	AK067847	Q109F2	2017-04-21	28421330	NA
LOC_Os09g37700	0.585	0.206	1.151	3.189	4.638	2.908	0.647333	3.57833	0.0168046	1.77457	5.52781	2.46671	Up_regulation	protein|proteophosphoglycan ppg4, putative, expressed	Conserved hypothetical protein.	Os09g0549400	NA	NA	NA	NA	NA	AK103727 (DDBJ, Best hit)	A2Z3S6 (UniProt)	NA	NA	NA
LOC_Os01g22352	0.487	2.075	1.42	5.951	10.068	5.988	1.32733	7.33567	0.0369657	1.4322	5.52662	2.4664	Up_regulation	protein|peroxidase precursor, putative, expressed	Haem peroxidase family protein.	Os01g0327100	NA	NA	prx15	Biological Process: hydrogen peroxide catabolic process (GO:0042744), Biological Process: response to oxidative stress (GO:0006979), Molecular Function: heme binding (GO:0020037), Molecular Function: peroxidase activity (GO:0004601)	Plant peroxidase (IPR000823), Haem peroxidase (IPR002016), Haem peroxidase superfamily (IPR010255), Peroxidases heam-ligand binding site (IPR019793), Peroxidase, active site (IPR019794), Secretory peroxidase (IPR033905)	AK070715 (DDBJ, Best hit), AK099187 (DDBJ, Best hit)	Q5I3F0 (UniProt)	NA	NA	NA
LOC_Os01g53260	0.557	0.466	0.356	2.29	2.037	3.274	0.459667	2.53367	0.0291161	1.53587	5.51197	2.46257	Up_regulation	protein|WRKY23, expressed	WRKY transcription factor 23, Modulation of pathogen responses and dark-induced leaf senescence	Os01g0734000	OsWRKY23	WRKY23	OsWRKY23	Biological Process: regulation of DNA-templated transcription (GO:0006355), Molecular Function: DNA-binding transcription factor activity (GO:0003700), Molecular Function: sequence-specific DNA binding (GO:0043565)	WRKY domain (IPR003657), WRKY domain superfamily (IPR036576), WRKY transcription factor, plant (IPR044810)	AK108909	Q942D2	2023-01-11	24764503, DOI:10.1007/s10725-009-9366-z	NA
LOC_Os07g36910	0.092	0.035	0.04	0.232	0.414	0.269	0.0556667	0.305	0.0357398	1.44685	5.47904	2.45392	Up_regulation	protein|OsFBX254 - F-box domain containing protein, expressed	Cyclin-like F-box domain containing protein.	Os07g0554900	NA	NA	OsFbox393, Os_F0462, OsFBX254, FBX254	Molecular Function: protein binding (GO:0005515)	F-box domain (IPR001810), F-box-like domain superfamily (IPR036047)	AK071294 (DDBJ, Best hit), AK069991 (DDBJ, Best hit)	B9FXV3 (UniProt)	NA	NA	NA
LOC_Os08g06170	5.246	1.856	4.239	23.853	16.945	21.014	3.78033	20.604	0.00522431	2.28197	5.45031	2.44634	Up_regulation	protein|berberine and berberine like domain containing protein, expressed	FAD linked oxidase, N-terminal domain containing protein.	Os08g0158200	NA	NA	NA	Molecular Function: FAD binding (GO:0071949), Molecular Function: flavin adenine dinucleotide binding (GO:0050660), Molecular Function: oxidoreductase activity (GO:0016491)	Oxygen oxidoreductase covalent FAD-binding site (IPR006093), FAD linked oxidase, N-terminal (IPR006094), Berberine/berberine-like (IPR012951), FAD-binding domain, PCMH-type (IPR016166), FAD-binding, type PCMH, subdomain 1 (IPR016167), FAD-binding, type PCMH, subdomain 2 (IPR016169), FAD-binding, type PCMH-like superfamily (IPR036318)	AK069480 (DDBJ, Best hit), AK104045 (DDBJ, Best hit)	F1T162 (UniProt)	NA	NA	NA
LOC_Os06g11410	0.661	0.235	0.22	2.401	1.64	2.041	0.372	2.02733	0.00524233	2.28048	5.44982	2.44621	Up_regulation	protein|cyclin, putative, expressed	Similar to Cyclin-D3-1.	Os06g0217900	NA	CYCD2;2	CycD2;2, CycD2;os;2, Orysa;CycD2;2, Orysa;CYCD2;2, CyclinD3;1, OsCYCD2;1	NA	Cyclin, N-terminal (IPR006671), Cyclin-like superfamily (IPR036915), Cyclins, cyclin-box (IPR048258)	AK103765 (DDBJ, Best hit)	Q69QB8 (UniProt)	NA	NA	NA
LOC_Os09g04430	1.653	0.451	1.986	6.84	8.838	6.536	1.36333	7.40467	0.00379701	2.42056	5.4313	2.4413	Up_regulation	protein|expressed protein	Conserved hypothetical protein.	Os09g0130700	NA	NA	NA	NA	NA	EU944197 (DDBJ)	Q6EQ50 (UniProt)	NA	NA	NA
LOC_Os08g07630	0	0.081	0.479	0.947	0.855	1.238	0.186667	1.01333	0.0132513	1.87774	5.42857	2.44057	Up_regulation	protein|expressed protein	NA	NA	NA	NA	NA	NA	NA	NA	NA	NA	NA	NA
LOC_Os06g49350	0.236	0.658	0.389	1.948	2.057	2.939	0.427667	2.31467	0.0162699	1.78861	5.41231	2.43625	Up_regulation	protein|retrotransposon protein, putative, unclassified, expressed	Similar to NBS-LRR disease resistance protein homologue.	Os06g0707350	NA	NA	NA	NA	Leucine-rich repeat domain superfamily (IPR032675)	AK355483 (DDBJ)	Q84KC8 (UniProt)	NA	NA	NA
LOC_Os01g09460	0.217	0.097	0.455	0.939	1.535	1.688	0.256333	1.38733	0.0235446	1.62811	5.41222	2.43622	Up_regulation	protein|hexokinase, putative, expressed	Hexokinase 8, Function in the endosperm in the filling phase of seed development	Os01g0190400	OsHXK8	HXK8	OsHXK8	Biological Process: carbohydrate metabolic process (GO:0005975), Biological Process: intracellular glucose homeostasis (GO:0001678), Molecular Function: ATP binding (GO:0005524), Molecular Function: glucose binding (GO:0005536), Molecular Function: hexokinase activity (GO:0004396), Molecular Function: phosphotransferase activity, alcohol group as acceptor (GO:0016773)	Hexokinase (IPR001312), Hexokinase, N-terminal (IPR022672), Hexokinase, C-terminal (IPR022673), ATPase, nucleotide binding domain (IPR043129)	AK064011	Q1WM15	2021-08-16	16552590	NA
LOC_Os05g47770	0	0.579	0.58	2.438	2.399	1.413	0.386333	2.08333	0.0192499	1.71557	5.39258	2.43098	Up_regulation	protein|serine/threonine-protein kinase At1g18390 precursor, putative, expressed	Serine/threonine protein kinase domain containing protein.	Os05g0550800	NA	NA	NA	Biological Process: protein phosphorylation (GO:0006468), Molecular Function: ATP binding (GO:0005524), Molecular Function: polysaccharide binding (GO:0030247), Molecular Function: protein kinase activity (GO:0004672)	Protein kinase domain (IPR000719), Serine-threonine/tyrosine-protein kinase, catalytic domain (IPR001245), Serine/threonine-protein kinase, active site (IPR008271), Protein kinase-like domain superfamily (IPR011009), Protein kinase, ATP binding site (IPR017441), Wall-associated receptor kinase, galacturonan-binding domain (IPR025287), Wall-associated receptor kinase, C-terminal (IPR032872), LEAF …	AK241787 (DDBJ, Best hit)	B8AWE6 (UniProt)	NA	NA	NA
LOC_Os10g34930	13.869	14.311	16.138	79.297	95.068	64.619	14.7727	79.6613	0.0173722	1.76015	5.39248	2.43095	Up_regulation	protein|secretory protein, putative, expressed	Plant Basic Secretory Protein family protein.	Os10g0491000	NA	NA	NA	NA	Uncharacterised protein family, basic secretory protein (IPR007541)	AK100816 (DDBJ, Best hit), AK059607 (DDBJ, Best hit)	B6TDW7 (UniProt)	NA	NA	NA
LOC_Os02g51370	0	0	0.396	0.659	0.511	0.96	0.132	0.71	0.0363937	1.43897	5.37879	2.42728	Up_regulation	protein|glutaredoxin, putative, expressed	Thioredoxin fold domain containing protein.	Os02g0748800	NA	NA	OsGRL4	NA	Glutaredoxin (IPR002109), Thioredoxin-like superfamily (IPR036249)	BT054183 (DDBJ)	NP_001048121.2 (RefSeq)	NA	NA	NA
LOC_Os10g26940	23.37	21.275	11.184	98.12	73.282	128.538	18.6097	99.98	0.0308988	1.51006	5.37248	2.42559	Up_regulation	protein|BURP domain containing protein, expressed	beta subunit of polygalacturonase 1, Abiotic stress response	Os10g0409400	RD22, OsBURP16	BURP16	OsRD22, RD22, OsBURP16	NA	BURP domain (IPR004873)	AK120091	Q7XES5	2016-02-10	24237159, 19363683	NA
LOC_Os12g09550	0.499	0.21	0	1.806	1.111	0.892	0.236333	1.26967	0.0444931	1.35171	5.37236	2.42555	Up_regulation	protein|expressed protein	Conserved hypothetical protein.	Os12g0197200	NA	NA	NA	NA	NA	AK121465 (DDBJ, Best hit)	Q6K3M5 (UniProt)	NA	NA	NA
LOC_Os06g41100	0.651	2.317	0.316	6.516	7.149	3.953	1.09467	5.87267	0.0203383	1.69169	5.3648	2.42352	Up_regulation	protein|transcription factor, putative, expressed	A member of the TGA family of basic leucine zipper transcription factors, Control of tiller angle and plant architecture, Regulation of auxin homeostasis	Os06g0614100	OsbZIP49	BZIP49	OsbZIP49, OsbZIP50, bZIP50	Biological Process: DNA-templated transcription (GO:0006351), Biological Process: regulation of DNA-templated transcription (GO:0006355), Molecular Function: DNA-binding transcription factor activity (GO:0003700), Molecular Function: sequence-specific DNA binding (GO:0043565)	Basic-leucine zipper domain (IPR004827), Transcription factor TGA like domain (IPR025422), Basic-leucine zipper domain superfamily (IPR046347)	AK119909	Q69T21	2021-09-29	34582078	nucleus (GO:0005634)
LOC_Os05g31744	0	0.218	1.173	1.921	2.374	3.167	0.463667	2.48733	0.0168074	1.7745	5.36449	2.42344	Up_regulation	protein|expressed protein	Conserved hypothetical protein.	Os05g0382550	NA	NA	NA	NA	NA	AK241471 (DDBJ, Best hit)	NP_001174400.1 (RefSeq)	NA	NA	NA
LOC_Os01g57480	9.587	12.15	10.525	62.599	53.47	56.824	10.754	57.631	0.00177821	2.75002	5.35903	2.42197	Up_regulation	protein|serine/threonine-protein kinase receptor precursor, putative, expressed	S-Domain receptor like kinase-SDS2, S-domain family (SD-1a type) receptor-like kinase, Positively regulation of programmed cell death and immunity, Resistance to Magnaporthe oryzae	Os01g0783800	SDRLK-SDS2, SDS2	SDS2	OsSDS2, SDRLK-SDS2, OsSDRLK-SDS2	Biological Process: protein phosphorylation (GO:0006468), Biological Process: recognition of pollen (GO:0048544), Molecular Function: ATP binding (GO:0005524), Molecular Function: protein kinase activity (GO:0004672), Molecular Function: protein serine/threonine kinase activity (GO:0004674)	Protein kinase domain (IPR000719), S-locus glycoprotein domain (IPR000858), Serine-threonine/tyrosine-protein kinase, catalytic domain (IPR001245), Bulb-type lectin domain (IPR001480), PAN/Apple domain (IPR003609), Serine/threonine-protein kinase, active site (IPR008271), Protein kinase-like domain superfamily (IPR011009), S-receptor-like serine/threonine-protein kinase (IPR024171), Bulb-type lec…	AK111632	Q5ZAV5	2021-03-29	33777532, 29576481	plasma membrane (GO:0005886)
LOC_Os07g25700	0.832	0	0.42	1.314	2.786	2.605	0.417333	2.235	0.0399507	1.39848	5.35543	2.421	Up_regulation	protein|expressed protein	Hypothetical conserved gene.	Os07g0438700	NA	NA	NA	NA	TLDc domain (IPR006571)	AK241427 (DDBJ, Best hit)	B9FWZ0 (UniProt)	NA	NA	NA
LOC_Os01g34840	0	0	0.193	0.401	0.318	0.314	0.0643333	0.344333	0.0332466	1.47825	5.35233	2.42017	Up_regulation	protein|retrotransposon protein, putative, Ty1-copia subclass, expressed	NA	NA	NA	NA	NA	NA	NA	NA	NA	NA	NA	NA
LOC_Os01g70390	0.798	0.061	0.42	2.623	2.533	1.672	0.426333	2.276	0.00995917	2.00178	5.33855	2.41645	Up_regulation	protein|expressed protein	Similar to aminopeptidase.	Os01g0929000	NA	NA	NA	NA	Protein of unknown function DUF3754 (IPR022227)	AK073334 (DDBJ, Best hit)	NP_196898.5 (RefSeq)	NA	NA	NA
LOC_Os06g38764	98.735	106.962	94.312	445.711	663.582	491.356	100.003	533.55	0.0223361	1.65099	5.33534	2.41558	Up_regulation	protein|expressed protein	NA	NA	NA	NA	NA	NA	NA	NA	NA	NA	NA	NA
LOC_Os02g06210	0.036	0.413	0.33	1.001	1.786	1.365	0.259667	1.384	0.0221005	1.6556	5.32991	2.41411	Up_regulation	protein|phytosulfokine receptor precursor, putative, expressed	Leucine-rich repeat-containing N-terminal, type 2 domain containing protein.	Os02g0156800	NA	NA	NA	Molecular Function: protein binding (GO:0005515)	Leucine-rich repeat (IPR001611), Leucine-rich repeat-containing N-terminal, plant-type (IPR013210), Leucine-rich repeat domain superfamily (IPR032675)	AK067358 (DDBJ, Best hit)	B9F2U1 (UniProt)	NA	NA	NA
LOC_Os07g40630	0.657	1.333	1.087	6.333	6.164	3.825	1.02567	5.44067	0.0264332	1.57785	5.30452	2.40722	Up_regulation	protein|BRASSINOSTEROID INSENSITIVE 1 precursor, putative, expressed	Protein kinase, core domain containing protein.	Os07g0597200	NA	BIN1	OsBIN1	Biological Process: protein phosphorylation (GO:0006468), Molecular Function: ATP binding (GO:0005524), Molecular Function: protein binding (GO:0005515), Molecular Function: protein kinase activity (GO:0004672)	Protein kinase domain (IPR000719), Leucine-rich repeat (IPR001611), Leucine-rich repeat, typical subtype (IPR003591), Serine/threonine-protein kinase, active site (IPR008271), Protein kinase-like domain superfamily (IPR011009), Leucine-rich repeat-containing N-terminal, plant-type (IPR013210), Protein kinase, ATP binding site (IPR017441), Leucine-rich repeat domain superfamily (IPR032675)	AK120815 (DDBJ, Best hit)	Q94H87 (UniProt)	NA	NA	NA
LOC_Os07g33450	0.631	0.429	0.67	3.256	2.086	3.82	0.576667	3.054	0.0375183	1.42576	5.29595	2.40489	Up_regulation	protein|retrotransposon protein, putative, unclassified, expressed	NA	NA	NA	NA	NA	NA	NA	NA	NA	NA	NA	NA
LOC_Os11g47870	8.582	5.703	9.482	36.392	48.319	40.484	7.92233	41.7317	0.0061447	2.2115	5.2676	2.39715	Up_regulation	protein|GRAS family transcription factor domain containing protein, expressed	Similar to Scarecrow-like 9 (Fragment).	Os11g0705200	NA	GRAS46	OsGRAS44, OsGRAS-44, GRAS-44, GRAS44, OsGRAS-46, OsGRAS46, GRAS-46	NA	Transcription factor GRAS (IPR005202)	AK102199 (DDBJ, Best hit)	Q53MB5 (UniProt)	NA	NA	NA
LOC_Os07g03025	1.105	0.103	0.914	4.027	3.941	3.195	0.707333	3.721	0.0019021	2.72077	5.2606	2.39523	Up_regulation	protein|expressed protein	Conserved hypothetical protein.	Os07g0121750	NA	NA	NA	NA	NA	AK243088 (DDBJ, Best hit)	NP_001175029.1 (RefSeq)	NA	NA	NA
LOC_Os04g28780	0.061	0.546	1.584	3.569	3.49	4.454	0.730333	3.83767	0.00669381	2.17433	5.25468	2.3936	Up_regulation	protein|serine/threonine-protein kinase receptor precursor, putative, expressed	S-Domain receptor like kinase-25, Response to Xanthomonas oryzae pv. oryzae.	Os04g0356600	SDRLK-25	SDRLK25	SDRLK-25, OsSDRLK-25, OsSDRLK25	Biological Process: protein phosphorylation (GO:0006468), Biological Process: recognition of pollen (GO:0048544), Molecular Function: ATP binding (GO:0005524), Molecular Function: protein kinase activity (GO:0004672), Molecular Function: protein serine/threonine kinase activity (GO:0004674)	Protein kinase domain (IPR000719), S-locus glycoprotein domain (IPR000858), Bulb-type lectin domain (IPR001480), PAN/Apple domain (IPR003609), Serine/threonine-protein kinase, active site (IPR008271), Protein kinase-like domain superfamily (IPR011009), Protein kinase, ATP binding site (IPR017441), S-receptor-like serine/threonine-protein kinase (IPR024171), Bulb-type lectin domain superfamily (IP…	AK066063 (DDBJ, Best hit)	Q01KU2 (UniProt)	2021-03-29	33777532	NA
LOC_Os08g28400	8.324	18.95	11.903	75.142	65.89	64.26	13.059	68.4307	0.000285412	3.54453	5.24012	2.3896	Up_regulation	protein|expressed protein	NA	NA	NA	NA	NA	NA	NA	NA	NA	NA	NA	NA
LOC_Os10g28000	0.129	0.114	1.038	2.164	2.676	1.869	0.427	2.23633	0.0109049	1.96238	5.23731	2.38883	Up_regulation	protein|glutathione reductase, putative, expressed	Similar to Chloroplastic glutathione reductase.	Os10g0415300	NA	GR3	OsGR	Biological Process: cell redox homeostasis (GO:0045454), Molecular Function: flavin adenine dinucleotide binding (GO:0050660), Molecular Function: oxidoreductase activity (GO:0016491)	Pyridine nucleotide-disulphide oxidoreductase, dimerisation domain (IPR004099), FAD/NAD-linked reductase, dimerisation domain superfamily (IPR016156), FAD/NAD(P)-binding domain (IPR023753), FAD/NAD(P)-binding domain superfamily (IPR036188), Glutathione reductase/thioredoxin reductase-like (IPR046952)	AK108799 (DDBJ, Best hit)	Q7XEM9	2015-09-17	NA	NA
LOC_Os08g04350	0.261	2.268	0.764	7.48	6.024	3.601	1.09767	5.70167	0.0359787	1.44395	5.19435	2.37694	Up_regulation	protein|plastocyanin-like domain containing protein, putative, expressed	Similar to Chemocyanin precursor (Basic blue protein) (Plantacyanin).	Os08g0137900	NA	UCL25	OsUCL25	Molecular Function: electron transfer activity (GO:0009055)	Phytocyanin domain (IPR003245), Cupredoxin (IPR008972), Blue (type 1) copper protein, binding site (IPR028871), Phytocyanin-like (IPR039391)	AK243320 (DDBJ, Best hit)	NP_001152010.1 (RefSeq)	NA	NA	NA
LOC_Os10g36980	0.184	0.057	0.861	2.312	2.052	1.357	0.367333	1.907	0.0158408	1.80022	5.19147	2.37614	Up_regulation	protein|transposon protein, putative, unclassified, expressed	Cytochrome P450 family protein.	Os10g0513900	NA	NA	CYP450	Molecular Function: heme binding (GO:0020037), Molecular Function: iron ion binding (GO:0005506), Molecular Function: monooxygenase activity (GO:0004497), Molecular Function: oxidoreductase activity, acting on paired donors, with incorporation or reduction of molecular oxygen (GO:0016705)	Cytochrome P450 (IPR001128), Cytochrome P450, E-class, group I (IPR002401), Cytochrome P450, conserved site (IPR017972), Cytochrome P450 superfamily (IPR036396)	AK105773 (DDBJ, Best hit), AK121651 (DDBJ, Best hit)	NP_001147503.1 (RefSeq)	NA	NA	NA
LOC_Os06g39748	0	0.273	0.64	1.48	1.191	2.059	0.304333	1.57667	0.0187857	1.72617	5.18072	2.37315	Up_regulation	protein|expressed protein	NA	NA	NA	NA	NA	NA	NA	NA	NA	NA	NA	NA
LOC_Os01g18390	0	0	0.134	0.164	0.282	0.248	0.0446667	0.231333	0.0328516	1.48344	5.1791	2.3727	Up_regulation	protein|OsRCI2-1 - Putative low temperature and salt responsive protein, expressed	NA	NA	NA	NA	NA	NA	NA	NA	NA	NA	NA	NA
LOC_Os10g41838	0.527	1.001	0.858	3.929	4.103	4.3	0.795333	4.11067	7.72387e-05	4.11217	5.16848	2.36974	Up_regulation	protein|F-box protein interaction domain containing protein, expressed	F-box protein, Regulation of root system architecture and nitrogen responsivity	Os10g0567900	RNR10	NA	NA	NA	F-box associated interaction domain (IPR017451)	AK064083	Q108X5	2023-10-11	37798338	NA
LOC_Os07g48460	1.341	0.223	0.366	3.532	4.399	2.006	0.643333	3.31233	0.0432775	1.36374	5.1487	2.36421	Up_regulation	protein|stress responsive protein, putative, expressed	D-type euonymus-related lectin (EUL), "Response to salt and drought stress, hormone treatment", Response to biotic treatment	Os07g0683600	OsEULD2	EULD2	OsEULD2, EULD2, OrysaEULD2, OSR40c2, R40c2	NA	Ricin B-like lectins (IPR035992), Ricin B-like lectin EULS3-like (IPR040249)	Inferred from literature	Q6Z4N7	2020-03-27	32194594	nucleus (GO:0005634), cytoplasm (GO:0005737)
LOC_Os08g17040	0.017	0	0.039	0.117	0.115	0.056	0.0186667	0.096	0.0403453	1.39421	5.14286	2.36257	Up_regulation	protein|retrotransposon protein, putative, unclassified, expressed	NA	NA	NA	NA	NA	NA	NA	NA	NA	NA	NA	NA
LOC_Os03g01320	5.302	11.18	4.351	40.466	37.559	28.248	6.94433	35.4243	0.00551341	2.25858	5.10119	2.35083	Up_regulation	protein|LTPL116 - Protease inhibitor/seed storage/LTP family protein precursor, expressed	Hybrid proline- or glycine-rich protein, Controll of low-temperature germinability, Pre-harvest sprouting resistance	Os03g0103300	qLTG-3-1(t), qLTG-3-1(t), qLTG3-1, OsHyPRP05, OsHyPRP5, HyP/GRP05, HyP/GRP5	HYPRP5	qLTG-3-1(t), qLTG3-1, OsHyPRP05, OsHyPRP5, HyP/GRP05, HyP/GRP5	NA	Bifunctional inhibitor/plant lipid transfer protein/seed storage helical domain (IPR016140), Hydrophobic seed protein domain (IPR027923), Bifunctional inhibitor/plant lipid transfer protein/seed storage helical domain superfamily (IPR036312)	AB510406, AB433794, AB369214 (Italica Livorno)	Q10T25	2016-01-13	18719107, 20145904, 20960223, 25309566	NA
LOC_Os06g39110	21.606	32.035	37.592	166.568	168.802	129.427	30.411	154.932	0.00528745	2.27675	5.09461	2.34897	Up_regulation	protein|expressed protein	Conserved hypothetical protein.	Os06g0591200	NA	NA	NA	NA	NA	AK062563 (DDBJ, Best hit), AK120112 (DDBJ, Best hit)	A2YEK7 (UniProt)	NA	NA	NA
LOC_Os04g57240	0	0.082	0.502	0.873	1.259	0.841	0.194667	0.991	0.0186231	1.72995	5.09075	2.34788	Up_regulation	protein|expressed protein	Conserved hypothetical protein.	Os04g0668000	NA	NA	NA	NA	NA	AK062740 (DDBJ, Best hit)	Q7XR77 (UniProt)	NA	NA	NA
LOC_Os03g62314	0.171	0	0.114	0.424	0.527	0.499	0.095	0.483333	0.00519231	2.28464	5.08772	2.34702	Up_regulation	protein|retrotransposon protein, putative, LINE subclass, expressed	Hypothetical conserved gene.	Os03g0839700	NA	NA	NA	Biological Process: protein phosphorylation (GO:0006468), Molecular Function: ATP binding (GO:0005524), Molecular Function: protein kinase activity (GO:0004672)	Protein kinase domain (IPR000719), Serine/threonine-protein kinase, active site (IPR008271), Protein kinase-like domain superfamily (IPR011009), Receptor-like cytosolic serine/threonine-protein kinase RBK1/2/STUNTED (IPR046958)	BT033507 (DDBJ)	C6ZRR5 (UniProt)	NA	NA	NA
LOC_Os11g34610	1.534	3.377	1.797	13.959	8.925	11.209	2.236	11.3643	0.0146036	1.83554	5.08244	2.34552	Up_regulation	protein|TKL_IRAK_DUF26-lc.28 - DUF26 kinases have homology to DUF26 containing loci, expressed	NA	NA	NA	NA	NA	NA	NA	NA	NA	NA	NA	NA
LOC_Os07g17330	8.515	3.03	9.801	30.589	40.897	36.898	7.11533	36.128	0.00217908	2.66173	5.07749	2.34411	Up_regulation	protein|B12D protein, putative, expressed	HvB12D protein (B12Dg1 protein).	Os07g0274700	NA	NA	NA	NA	NADH-ubiquinone reductase complex 1 MLRQ subunit (IPR010530)	AK243430 (DDBJ, Best hit)	B6T2Z0 (UniProt)	NA	NA	NA
LOC_Os10g41999	3.908	1.254	10.916	25.614	31.57	24.344	5.35933	27.176	0.00474663	2.32361	5.07078	2.34221	Up_regulation	protein|RALFL27 - Rapid ALkalinization Factor RALF family protein precursor, expressed	Conserved hypothetical protein.	Os10g0569500	NA	RALF29	OsRALF-29, OsRALF29, RALF-29	NA	NA	AK243487 (DDBJ, Best hit)	NP_001065449.1 (RefSeq)	NA	NA	NA
LOC_Os01g23580	0.407	0.057	0	0.835	0.826	0.689	0.154667	0.783333	0.0270475	1.56787	5.06466	2.34046	Up_regulation	protein|inorganic H+ pyrophosphatase, putative, expressed	Similar to H+-pyrophosphatase (Fragment).	Os01g0337500	NA	NA	NA	Biological Process: proton transmembrane transport (GO:1902600), Cellular Component: membrane (GO:0016020), Molecular Function: diphosphate hydrolysis-driven proton transmembrane transporter activity (GO:0009678), Molecular Function: inorganic diphosphate phosphatase activity (GO:0004427)	Pyrophosphate-energised proton pump (IPR004131)	AY333187 (DDBJ, Best hit)	XP_002318956.1 (RefSeq)	NA	NA	NA
LOC_Os05g30540	0.192	0.128	0.406	1.34	1.496	0.826	0.242	1.22067	0.0266475	1.57434	5.04408	2.33459	Up_regulation	protein|retrotransposon protein, putative, unclassified	NA	NA	NA	NA	NA	NA	NA	NA	NA	NA	NA	NA
LOC_Os01g18860	0.339	0.486	0.132	1.587	2.052	1.184	0.319	1.60767	0.0231967	1.63457	5.03971	2.33334	Up_regulation	protein|S-adenosylmethionine synthetase, putative, expressed	S-adenosyl-l-methionine synthetase, Histone H3K4me3 and DNA methylation, Regulation of gene expression related to flowering	Os01g0293000	OsSAMS3	NA	OsSAMS3, OsSAMS1, SAMS3, SAMS1, SAM2, SAM1	Biological Process: S-adenosylmethionine biosynthetic process (GO:0006556), Molecular Function: ATP binding (GO:0005524), Molecular Function: methionine adenosyltransferase activity (GO:0004478)	S-adenosylmethionine synthetase (IPR002133), S-adenosylmethionine synthetase, N-terminal (IPR022628), S-adenosylmethionine synthetase, central domain (IPR022629), S-adenosylmethionine synthetase, C-terminal (IPR022630), S-adenosylmethionine synthetase, conserved site (IPR022631), S-adenosylmethionine synthetase superfamily (IPR022636)	AK241882	Q9LGU6	2018-01-18	21757254	NA
LOC_Os10g42030	1.79	0.301	1.831	8.028	6.222	5.472	1.30733	6.574	0.00676584	2.16968	5.02856	2.33014	Up_regulation	protein|expressed protein	Conserved hypothetical protein.	Os10g0570001	NA	NA	NA	NA	NA	ab initio prediction	Q8S7P3 (UniProt)	NA	NA	NA
LOC_Os04g27190	0	0.04	0.316	0.751	0.59	0.449	0.118667	0.596667	0.0230903	1.63657	5.02809	2.33001	Up_regulation	protein|terpene synthase, putative, expressed	Terpene synthase, (S)-limonene synthase, Defence against M. oryzae	Os04g0340300	OsTPS19	TPS19	OsTPS19, TPS15, OsTPS15	Biological Process: diterpenoid biosynthetic process (GO:0016102), Molecular Function: lyase activity (GO:0016829), Molecular Function: magnesium ion binding (GO:0000287), Molecular Function: terpene synthase activity (GO:0010333)	Terpene synthase, N-terminal domain (IPR001906), Terpene synthase, metal-binding domain (IPR005630), Terpenoid cyclases/protein prenyltransferase alpha-alpha toroid (IPR008930), Isoprenoid synthase domain superfamily (IPR008949), Terpene cyclase-like 1, C-terminal domain (IPR034741), Terpene synthase, N-terminal domain superfamily (IPR036965), Terpene cyclases, class 1, plant (IPR044814)	AK071447	Q0JE23	2018-04-17	29509987	plastid (GO:0009536)
LOC_Os01g41800	2.547	2.316	2.988	13.485	12.485	13.352	2.617	13.1073	3.99594e-05	4.39838	5.00853	2.32439	Up_regulation	protein|cytochrome P450, putative, expressed	Cytochrome P450 monooxygenase, Tolerance to acetolactate synthase-inhibiting herbicides (pseudogene)	Os01g0602200	CYP72A31	CYP72A31	NA	Molecular Function: heme binding (GO:0020037), Molecular Function: iron ion binding (GO:0005506), Molecular Function: monooxygenase activity (GO:0004497), Molecular Function: oxidoreductase activity, acting on paired donors, with incorporation or reduction of molecular oxygen (GO:0016705)	Cytochrome P450 (IPR001128), Cytochrome P450, E-class, group I (IPR002401), Cytochrome P450, conserved site (IPR017972), Cytochrome P450 superfamily (IPR036396)	AB907219 (Kasalath)	A2WS96	2014-11-17	24406793	NA
LOC_Os05g39140	0.269	0.365	0.749	2.357	2.593	1.95	0.461	2.3	0.00190772	2.71948	4.98915	2.3188	Up_regulation	protein|expressed protein	Conserved hypothetical protein.	Os05g0467600	NA	NA	NA	NA	NA	AK102546 (DDBJ, Best hit)	A2Y5K5 (UniProt)	NA	NA	NA
LOC_Os07g46060	1.795	3.73	2.096	14.74	14.373	8.9	2.54033	12.671	0.0244016	1.61258	4.98793	2.31844	Up_regulation	protein|expressed protein	Hypothetical conserved gene.	Os07g0654450	NA	NA	NA	NA	NA	AK062101 (DDBJ, Secondary hit)	Q8H3E9 (UniProt)	NA	NA	NA
LOC_Os06g03790	1.936	0	2.354	6.258	10.165	4.974	1.43	7.13233	0.0494353	1.30596	4.98765	2.31836	Up_regulation	protein|39S ribosomal protein L47, mitochondrial precursor, putative, expressed	Ribosomal protein L47, mitochondrial family protein.	Os06g0128500	NA	NA	NA	Biological Process: translation (GO:0006412), Cellular Component: mitochondrial ribosome (GO:0005761), Cellular Component: ribosome (GO:0005840), Molecular Function: structural constituent of ribosome (GO:0003735)	Large ribosomal subunit protein uL29m, mitochondrial (IPR010729), Large ribosomal subunit protein uL29 superfamily (IPR036049), MRP-L47 superfamily, mitochondrial (IPR038340)	AK122132 (DDBJ, Best hit), AK058563 (DDBJ, Best hit)	NP_001147665.1 (RefSeq)	NA	NA	NA
LOC_Os02g15160	0.165	0.3	0.607	2.23	1.656	1.456	0.357333	1.78067	0.0112496	1.94886	4.98321	2.31708	Up_regulation	protein|OsFBX40 - F-box domain containing protein, expressed	Cyclin-like F-box domain containing protein.	Os02g0249700	NA	NA	OsFbox075, OsFbox75, Os_F0514, OsFBX40, FBX40	Molecular Function: protein binding (GO:0005515)	F-box domain (IPR001810), F-box-like domain superfamily (IPR036047)	AK106350 (DDBJ, Best hit)	B8AEZ4 (UniProt)	NA	NA	NA
LOC_Os03g52400	0.559	0.504	0.463	2.183	3.329	2.024	0.508667	2.512	0.0390746	1.40811	4.9384	2.30404	Up_regulation	protein|ribosomal protein L7/L12 C-terminal domain containing protein, expressed	Ribosomal protein L7/L12 family protein.	Os03g0734400	NA	NA	NA	Biological Process: translation (GO:0006412), Cellular Component: ribosome (GO:0005840), Molecular Function: structural constituent of ribosome (GO:0003735)	Large ribosomal subunit protein bL12 (IPR000206), Large ribosomal subunit protein bL12, oligomerization (IPR008932), Large ribosomal subunit protein bL12, C-terminal (IPR013823), Ribosomal protein bL12, C-terminal/adaptor protein ClpS-like (IPR014719), Large ribosomal subunit protein bL12, oligomerization domain superfamily (IPR036235)	AK062628 (DDBJ, Best hit)	B6SHT7 (UniProt)	NA	NA	NA
LOC_Os04g30930	0.562	0.082	0.791	2.431	2.982	1.653	0.478333	2.35533	0.0221851	1.65394	4.92404	2.29984	Up_regulation	protein|NB-ARC domain containing protein, expressed	Similar to NBS-LRR protein (Fragment).	Os04g0378575	NA	NA	NA	Biological Process: defense response (GO:0006952), Molecular Function: ADP binding (GO:0043531)	NB-ARC (IPR002182), P-loop containing nucleoside triphosphate hydrolase (IPR027417), Leucine-rich repeat domain superfamily (IPR032675), Winged helix-like DNA-binding domain superfamily (IPR036388), Disease resistance, N-terminal (IPR041118), Apoptotic protease-activating factors, helical domain (IPR042197), Disease resistance protein, plants (IPR044974)	EF515836 (DDBJ)	Q8LKA0 (UniProt)	NA	NA	NA
LOC_Os04g39880	8.06	12.241	8.796	49.207	56.256	37.452	9.699	47.6383	0.0161894	1.79077	4.91167	2.29622	Up_regulation	protein|Os4bglu12 - beta-glucosidase, exo-beta-glucanase, expressed	Similar to OSIGBa0135C13.7 protein.	Os04g0474800	NA	BGLU12	Os4bglu12, Os4BGlu12, 4BGlu12, OsTAGG2, TAGG2	Biological Process: carbohydrate metabolic process (GO:0005975), Molecular Function: hydrolase activity, hydrolyzing O-glycosyl compounds (GO:0004553)	Glycoside hydrolase family 1 (IPR001360), Glycoside hydrolase superfamily (IPR017853), Glycosyl hydrolases family 1, N-terminal conserved site (IPR033132)	AK105375 (DDBJ, Best hit)	Q7XKV4 (UniProt)	NA	NA	NA
LOC_Os02g36619	1.3	0.712	0.971	4.722	5.737	4.102	0.994333	4.85367	0.00857731	2.06665	4.88133	2.28727	Up_regulation	protein|exo70 exocyst complex subunit, putative, expressed	Exo70 exocyst complex subunit family protein.	Os02g0575900	NA	EXO70FX6	OsEXO70FX6, OsExo70FX6, OrysaFX6_Exo70	Biological Process: exocytosis (GO:0006887), Cellular Component: exocyst (GO:0000145), Molecular Function: phosphatidylinositol-4, 5-bisphosphate binding (GO:0005546)	Exocyst complex component Exo70 (IPR004140), Cullin repeat-like-containing domain superfamily (IPR016159), Exocyst complex subunit Exo70, C-terminal (IPR046364)	AK102188 (DDBJ, Best hit)	B8AEB8 (UniProt)	NA	NA	NA
LOC_Os11g04030	0.378	0.019	0.164	1.026	0.835	0.866	0.187	0.909	0.00784325	2.1055	4.86096	2.28124	Up_regulation	protein|major facilitator superfamily antiporter, putative, expressed	Efflux transporter of phytosiderophores, Metal transport	Os11g0135000	TOM2	ZIFL5	OsZIFL5, OsTOM2, TOM2	Biological Process: transmembrane transport (GO:0055085), Molecular Function: transmembrane transporter activity (GO:0022857)	Major facilitator superfamily (IPR011701), Major facilitator superfamily domain (IPR020846), MFS transporter superfamily (IPR036259)	AK121911	Q2RAW4	2020-02-13	26432636	cell membrane (GO:0005886)
LOC_Os08g22004	0.117	0.052	0.296	0.584	0.831	0.843	0.155	0.752667	0.00621047	2.20688	4.85591	2.27974	Up_regulation	protein|retrotransposon protein, putative, unclassified, expressed	NA	NA	NA	NA	NA	NA	NA	NA	NA	NA	NA	NA
LOC_Os02g41680	5.884	3.937	6.254	30.33	28.687	18.877	5.35833	25.9647	0.0250414	1.60134	4.84566	2.27669	Up_regulation	protein|phenylalanine ammonia-lyase, putative, expressed	Phenylalanine ammonia-lyase, Broad spectrum disease resistance	Os02g0627100	OsPAL4	PAL1	OsPAL1, PAL, OsPAL06, ZB8, pal/zb8, PAL06, rPAL-P5, ZB8PAL, OsPAL, OsPAL2, OsPAL4, PAL4, PAL/ZB8, OsPAL6, PAL6	Biological Process: L-phenylalanine catabolic process (GO:0006559), Cellular Component: cytoplasm (GO:0005737), Molecular Function: ammonia-lyase activity (GO:0016841), Molecular Function: catalytic activity (GO:0003824)	Aromatic amino acid lyase (IPR001106), Phenylalanine ammonia-lyase (IPR005922), L-Aspartase-like (IPR008948), Phenylalanine/histidine ammonia-lyases, active site (IPR022313), Phenylalanine ammonia-lyase, shielding domain superfamily (IPR023144), Fumarase/histidase, N-terminal (IPR024083)	AK068993	Q0DZE0	2020-07-20	25515696	NA
LOC_Os11g44700	0.236	1.419	1.06	4.289	3.451	5.409	0.905	4.383	0.0104899	1.97923	4.84309	2.27593	Up_regulation	protein|calmodulin binding protein, putative, expressed	NA	NA	NA	NA	NA	NA	NA	NA	NA	NA	NA	NA
LOC_Os07g44130	1.602	3.413	2.699	13.301	12.12	11.845	2.57133	12.422	0.000165657	3.78079	4.83096	2.27231	Up_regulation	protein|cytochrome P450 72A1, putative, expressed	Similar to Cytochrome P450.	Os07g0635300	NA	NA	NA	Molecular Function: heme binding (GO:0020037), Molecular Function: iron ion binding (GO:0005506), Molecular Function: monooxygenase activity (GO:0004497), Molecular Function: oxidoreductase activity, acting on paired donors, with incorporation or reduction of molecular oxygen (GO:0016705)	Cytochrome P450 (IPR001128), Cytochrome P450, E-class, group I (IPR002401), Cytochrome P450, conserved site (IPR017972), Cytochrome P450 superfamily (IPR036396)	AK241385 (DDBJ, Best hit)	Q6T485 (UniProt)	NA	NA	NA
LOC_Os04g53210	0.587	0.161	0.77	2.791	2.963	1.565	0.506	2.43967	0.0337592	1.47161	4.82148	2.26947	Up_regulation	protein|hydroxyacid oxidase 1, putative, expressed	Similar to H0215F08.7 protein.	Os04g0623500	NA	GLO3	GLO3, OsGLO3	Molecular Function: FMN binding (GO:0010181), Molecular Function: oxidoreductase activity (GO:0016491)	FMN-dependent dehydrogenase (IPR000262), FMN-dependent alpha-hydroxy acid dehydrogenase, active site (IPR008259), Alpha-hydroxy acid dehydrogenase, FMN-dependent (IPR012133), Aldolase-type TIM barrel (IPR013785), FMN hydroxy acid dehydrogenase domain (IPR037396)	AK060221 (DDBJ, Best hit)	Q7FAS1-2 (UniProt)	NA	NA	NA
LOC_Os10g38580	0	0	0.516	0.775	0.653	1.058	0.172	0.828667	0.0409971	1.38725	4.81783	2.26838	Up_regulation	protein|glutathione S-transferase, putative, expressed	Similar to Tau class GST protein 3.	Os10g0529300	NA	GSTU18	OsGSTU18, OsGSTU7, GSTU7	Biological Process: glutathione metabolic process (GO:0006749), Molecular Function: glutathione transferase activity (GO:0004364)	Glutathione S-transferase, N-terminal (IPR004045), Glutathione S-transferase, C-terminal-like (IPR010987), Thioredoxin-like superfamily (IPR036249), Glutathione S-transferase, C-terminal domain superfamily (IPR036282), Glutathione S-transferase Omega/Tau-like (IPR045073), Glutathione S-transferases Tau, C-terminal alpha helical domain, plant (IPR045074)	AK103309 (DDBJ, Best hit), AK059882 (DDBJ, Best hit), AK060931 (DDBJ, Best hit), AK106212 (DDBJ, Best hit)	Q6WSC2 (UniProt)	NA	NA	NA
LOC_Os01g61690	0.494	0.027	0.466	1.245	1.416	2.071	0.329	1.57733	0.0199512	1.70003	4.79433	2.26133	Up_regulation	protein|OsSCP5 - Putative Serine Carboxypeptidase homologue, expressed	Similar to Serine carboxypeptidase II-1 precursor (EC 3.4.16.6) (CP-MII.1) (Fragment).	Os01g0833500	NA	SCP5	OsSCP5	Biological Process: proteolysis (GO:0006508), Molecular Function: serine-type carboxypeptidase activity (GO:0004185)	Peptidase S10, serine carboxypeptidase (IPR001563), Serine carboxypeptidase, serine active site (IPR018202), Alpha/Beta hydrolase fold (IPR029058), Serine carboxypeptidases, histidine active site (IPR033124)	AK073320 (DDBJ, Best hit)	B6U5U4 (UniProt)	NA	NA	NA
LOC_Os09g20000	0	0.184	0.84	1.446	1.718	1.726	0.341333	1.63	0.0260663	1.58392	4.77539	2.25562	Up_regulation	protein|heavy metal-associated domain containing protein, expressed	Heavy metal transport/detoxification protein domain containing protein.	Os09g0364800	NA	HIPP44	OsHIPP44, OsaHIP44, HIP44	Molecular Function: metal ion binding (GO:0046872)	Heavy metal binding protein HIPP-like (IPR045181)	AK068537 (DDBJ, Best hit)	NP_001152036.1 (RefSeq)	NA	NA	NA
LOC_Os02g25790	0.035	0.021	0.151	0.324	0.347	0.316	0.069	0.329	0.0199948	1.69908	4.76812	2.25342	Up_regulation	protein|retrotransposon protein, putative, Ty1-copia subclass, expressed	NA	NA	NA	NA	NA	NA	NA	NA	NA	NA	NA	NA
LOC_Os09g38590	1.354	0.065	0.464	3.445	2.827	2.689	0.627667	2.987	0.0102717	1.98836	4.7589	2.25063	Up_regulation	protein|expressed protein	NA	NA	NA	NA	NA	NA	NA	NA	NA	NA	NA	NA
LOC_Os05g45410	5.294	4.378	3.417	22.075	23.912	15.717	4.363	20.568	0.0188447	1.72481	4.71419	2.23701	Up_regulation	protein|HSF-type DNA-binding domain containing protein, expressed	Heat stress transcription factor, Plant growth and balancing reactive oxygen species (ROS) during biotic and abiotic stress	Os05g0530400	OsSPL7, SPL7, HSFA-4d	SPL7	spl7, HSFA4D, HSF10, HSF15, OsHSF15, SP17, OsHsf-15, rHsf10, OsHsfA4d, HSfA4d, lrd13, HSF1	Biological Process: regulation of DNA-templated transcription (GO:0006355), Molecular Function: DNA-binding transcription factor activity (GO:0003700), Molecular Function: sequence-specific DNA binding (GO:0043565)	Heat shock factor (HSF)-type, DNA-binding (IPR000232), Heat shock transcription factor family (IPR027725), Winged helix-like DNA-binding domain superfamily (IPR036388), Winged helix DNA-binding domain superfamily (IPR036390)	AK100412	Q93VB5	2019-10-21	31623772, 12032317	nucleus (GO:0005634)
LOC_Os09g31478	3.18	3.048	4.497	17.51	21.297	11.654	3.575	16.8203	0.0389188	1.40984	4.70499	2.23419	Up_regulation	protein|auxin efflux carrier component, putative, expressed	Auxin efflux carrier domain containing protein.	Os09g0491740	NA	PILS1	OsPILS1	Biological Process: endoplasmic reticulum to cytosol auxin transport (GO:0080162), Biological Process: transmembrane transport (GO:0055085), Cellular Component: membrane (GO:0016020)	Membrane transport PIN-like (IPR004776), Protein PIN-LIKES 1/3/4/5/7 (IPR045033)	AK073345 (DDBJ, Best hit)	XP_002890416.1 (RefSeq)	NA	NA	NA
LOC_Os06g11210	0	1.523	1.616	6.184	5.49	3.09	1.04633	4.92133	0.0339279	1.46944	4.70341	2.23371	Up_regulation	protein|12-oxophytodienoate reductase, putative, expressed	Similar to Oxo-phytodienoic acid reductase.	Os06g0215600	NA	OPR5	OsOPR5, OsOPR6, OsOPR06-2, OPR4	Molecular Function: FMN binding (GO:0010181), Molecular Function: oxidoreductase activity (GO:0016491)	NADH:flavin oxidoreductase/NADH oxidase, N-terminal (IPR001155), Aldolase-type TIM barrel (IPR013785), Oxidoreductase Oye-like (IPR045247)	AK061212 (DDBJ, Best hit), AK104039 (DDBJ, Best hit), AK104193 (DDBJ, Best hit), AK104256 (DDBJ, Best hit)	A8DA33 (UniProt)	NA	NA	NA
LOC_Os12g44230	3.672	3.537	3.104	14.828	19.512	14.018	3.43767	16.1193	0.0169669	1.7704	4.68903	2.22929	Up_regulation	protein|expressed protein	Similar to Hedgehog-interacting-like protein.	Os12g0639600	NA	NA	NA	NA	NA	AK065168 (DDBJ, Best hit)	C3TX91 (UniProt)	NA	NA	NA
LOC_Os06g16290	3.194	0.296	1.036	7.694	9.338	4.169	1.50867	7.067	0.0467834	1.32991	4.68427	2.22782	Up_regulation	protein|ribosomal protein L7Ae, putative, expressed	Similar to H/ACA ribonucleoprotein complex subunit 2 (H/ACA snoRNP protein NHP2) (High mobility group-like nuclear protein 2).	Os06g0274200	NA	NA	Nhp2	Cellular Component: nucleolus (GO:0005730), Molecular Function: RNA binding (GO:0003723)	H/ACA ribonucleoprotein complex, subunit Nhp2-like (IPR002415), Ribosomal protein eL8/eL30/eS12/Gadd45 (IPR004038), Ribosomal protein eL8/Nhp2 family (IPR018492), Ribosomal protein eL30-like superfamily (IPR029064)	AK073155 (DDBJ, Best hit)	B4FDH3 (UniProt)	NA	NA	NA
LOC_Os01g59000	1.276	0.649	2.474	8.544	7.077	4.966	1.46633	6.86233	0.0192014	1.71667	4.67993	2.22649	Up_regulation	protein|cytochrome P450, putative, expressed	Cytochrome P450 of the CYP94 subfamily, Response to wounding and salt stress	Os01g0804200	CYP94D9, OsCYP94D9	CYP94D9	OsCYP94D9	Molecular Function: heme binding (GO:0020037), Molecular Function: iron ion binding (GO:0005506), Molecular Function: monooxygenase activity (GO:0004497), Molecular Function: oxidoreductase activity, acting on paired donors, with incorporation or reduction of molecular oxygen (GO:0016705)	Cytochrome P450 (IPR001128), Cytochrome P450, E-class, group I (IPR002401), Cytochrome P450, conserved site (IPR017972), Cytochrome P450 superfamily (IPR036396)	Inferred from literature	Q8LRA3	2019-07-05	31240493	NA
LOC_Os01g41510	0.892	0	0.337	2.062	1.291	2.377	0.409667	1.91	0.0240826	1.6183	4.66233	2.22105	Up_regulation	protein|calcineurin B, putative, expressed	Calcineurin B-like protein 5, Positive modulation of drought stress	Os01g0598200	OsCBL5	CBL5	OsCBL5	Biological Process: calcium-mediated signaling (GO:0019722), Molecular Function: calcium ion binding (GO:0005509), Molecular Function: kinase binding (GO:0019900)	EF-hand domain (IPR002048), EF-hand domain pair (IPR011992), Calcineurin B-like (IPR045198)	AK111570	Q3HRP2	2022-10-21	DOI:10.1007/s12374-020-09240-y	NA
LOC_Os07g48020	57.543	95.817	46.232	265.474	408.327	253.365	66.5307	309.055	0.0309621	1.50917	4.64531	2.21577	Up_regulation	protein|peroxidase precursor, putative, expressed	Peroxidase, Negative regulation of rice resistance to blast disease	Os07g0677200	Perox4	POX22.3	POX22.3, OSPER, OsPOX, POX, Pir3, prx111, POX22, OsPOX1, POX1, OsPOX22.3, OsPR9, PR9	Biological Process: hydrogen peroxide catabolic process (GO:0042744), Biological Process: response to oxidative stress (GO:0006979), Molecular Function: heme binding (GO:0020037), Molecular Function: peroxidase activity (GO:0004601)	Plant peroxidase (IPR000823), Haem peroxidase (IPR002016), Haem peroxidase superfamily (IPR010255), Peroxidases heam-ligand binding site (IPR019793), Peroxidase, active site (IPR019794), Secretory peroxidase (IPR033905)	AK099382, AK073202, AK104710	Q7F1U0	2021-05-18	33993496	NA
LOC_Os01g14590	4.145	4.406	5.034	16.383	27.244	19.432	4.52833	21.0197	0.0356171	1.44834	4.64181	2.21469	Up_regulation	protein|pathogen-related protein, putative, expressed	Similar to Pathogen-related protein.	Os01g0248500	NA	NA	NA	NA	NTF2-like domain superfamily (IPR032710)	AK059893 (DDBJ, Best hit)	B6TQA1 (UniProt)	NA	NA	NA
LOC_Os06g37140	0.023	0.041	0	0.074	0.122	0.101	0.0213333	0.099	0.0138418	1.85881	4.64062	2.21432	Up_regulation	protein|retrotransposon protein, putative, Ty3-gypsy subclass, expressed	NA	NA	NA	NA	NA	NA	NA	NA	NA	NA	NA	NA
LOC_Os04g19740	2.033	1.01	1.08	4.66	8.568	5.896	1.37433	6.37467	0.0406154	1.39131	4.63837	2.21362	Up_regulation	protein|transketolase, chloroplast precursor, putative, expressed	Transketolase C-terminal-like domain containing protein.	Os04g0266900	NA	NA	NA	Molecular Function: catalytic activity (GO:0003824), Molecular Function: transketolase activity (GO:0004802)	Transketolase, N-terminal (IPR005474), Transketolase-like, pyrimidine-binding domain (IPR005475), Transketolase, bacterial-like (IPR005478), Transketolase C-terminal/Pyruvate-ferredoxin oxidoreductase domain II (IPR009014), Thiamin diphosphate-binding fold (IPR029061), Transketolase family (IPR033247), Transketolase, C-terminal domain (IPR033248), Transketolase conserved site (IPR049557)	AK069447 (DDBJ, Best hit)	Q01LW1 (UniProt)	NA	NA	NA
LOC_Os10g22310	0.481	0.187	0.249	1.802	1.533	0.884	0.305667	1.40633	0.044982	1.34696	4.60087	2.20191	Up_regulation	protein|glutathione S-transferase GST 26, putative, expressed	Similar to Glutathione S-transferase GSTU35 (Fragment).	Os10g0368100	NA	NA	NA	Biological Process: glutathione metabolic process (GO:0006749), Molecular Function: glutathione transferase activity (GO:0004364)	Glutathione S-transferase, C-terminal-like (IPR010987), Glutathione S-transferase, C-terminal domain superfamily (IPR036282), Glutathione S-transferases Tau, C-terminal alpha helical domain, plant (IPR045074)	AK105198 (DDBJ, Best hit)	Q6QN17 (UniProt)	NA	NA	NA
LOC_Os01g54300	0.397	0	0.12	0.753	0.837	0.785	0.172333	0.791667	0.029828	1.52538	4.59381	2.19969	Up_regulation	protein|OsMan02 - Endo-Beta-Mannanase, expressed	Similar to Mannan endo-1, 4-beta-mannosidase 2.	Os01g0746700	NA	NA	NA	Biological Process: carbohydrate metabolic process (GO:0005975), Biological Process: organic substance metabolic process (GO:0071704), Molecular Function: hydrolase activity, hydrolyzing O-glycosyl compounds (GO:0004553)	Glycoside hydrolase, family 5 (IPR001547), Glycoside hydrolase superfamily (IPR017853), Glycoside hydrolase, family 5, conserved site (IPR018087), Mannan endo-1, 4-beta-mannosidase-like (IPR045053)	CT834944 (DDBJ, Best hit)	Q0JJD4 (UniProt)	NA	NA	NA
LOC_Os08g40690	0.63	0	0	0.887	1.225	0.775	0.21	0.962333	0.0483673	1.31545	4.58254	2.19615	Up_regulation	protein|glycosyl hydrolase, putative, expressed	Chitinase (EC 3.2.1.14).	Os08g0518900	NA	NA	C10122	Biological Process: carbohydrate metabolic process (GO:0005975)	Glycoside hydrolase family 18, catalytic domain (IPR001223), Glycoside hydrolase superfamily (IPR017853), Chitinase Cts1-like (IPR045321)	AK073267 (DDBJ, Best hit)	Q7GCM0 (UniProt)	NA	NA	NA
LOC_Os07g35560	3.792	7.53	4.158	21.063	23.528	26.068	5.16	23.553	0.000717825	3.14398	4.56453	2.19047	Up_regulation	protein|glucan endo-1,3-beta-glucosidase precursor, putative, expressed	Similar to Beta-1, 3-glucanase-like protein.	Os07g0539900	NA	NA	PR2, OsPR2	Biological Process: carbohydrate metabolic process (GO:0005975), Molecular Function: hydrolase activity, hydrolyzing O-glycosyl compounds (GO:0004553)	Glycoside hydrolase family 17 (IPR000490), X8 domain (IPR012946), Glycoside hydrolase superfamily (IPR017853), Glycoside hydrolase family 17, plant (IPR044965)	AK098943 (DDBJ, Best hit), AK071889 (DDBJ, Best hit)	NP_001151472.1 (RefSeq)	NA	NA	NA
LOC_Os06g39120	42.349	53.293	80.436	252.699	286.507	263.78	58.6927	267.662	0.00017372	3.76015	4.5604	2.18916	Up_regulation	protein|expressed protein	Conserved hypothetical protein.	Os06g0591400	NA	NA	NA	NA	NA	AK061129 (DDBJ, Best hit)	A2YEK9 (UniProt)	NA	NA	NA
LOC_Os11g06210	0.759	0.06	0.829	3.146	2.226	2.137	0.549333	2.503	0.0101028	1.99556	4.55643	2.1879	Up_regulation	protein|expressed protein	NB-ARC domain containing protein.	Os11g0160900	NA	NA	NA	Molecular Function: ADP binding (GO:0043531)	NB-ARC (IPR002182), P-loop containing nucleoside triphosphate hydrolase (IPR027417), Disease resistance, N-terminal (IPR041118)	ab initio prediction	NP_001176365.1 (RefSeq)	NA	NA	NA
LOC_Os08g42910	14.847	13.951	17.329	65.841	82.273	61.913	15.3757	70.009	0.0111882	1.95124	4.55323	2.18689	Up_regulation	protein|peptidase, M24 family protein, putative, expressed	Similar to Methionine aminopeptidase.	Os08g0542000	NA	NA	NA	Biological Process: proteolysis (GO:0006508), Molecular Function: metalloaminopeptidase activity (GO:0070006)	Peptidase M24 (IPR000994), Peptidase M24, methionine aminopeptidase (IPR001714), Peptidase M24A, methionine aminopeptidase, subfamily 2 (IPR002468), Peptidase M24A, methionine aminopeptidase, subfamily 2, binding site (IPR018349), Creatinase/aminopeptidase-like (IPR036005), Winged helix-like DNA-binding domain superfamily (IPR036388), Winged helix DNA-binding domain superfamily (IPR036390)	AK318523 (DDBJ, Best hit)	B9G217 (UniProt)	NA	NA	NA
LOC_Os11g01594	1.227	0.213	0.58	2.656	3.973	2.514	0.673333	3.04767	0.0178005	1.74957	4.52624	2.17831	Up_regulation	protein|expressed protein	Conserved hypothetical protein.	Os11g0107450	NA	NA	NA	NA	NA	AK243533 (DDBJ, Best hit)	NP_001176304.1 (RefSeq)	NA	NA	NA
LOC_Os03g37090	2.236	0.515	2.877	9.317	10.039	6.095	1.876	8.48367	0.0154833	1.81014	4.52221	2.17703	Up_regulation	protein|expressed protein	Uncharacterised protein family UPF0136, Transmembrane domain containing protein.	Os03g0568500	NA	NA	NA	Cellular Component: membrane (GO:0016020)	TMEM14 family (IPR005349), TMEM14 superfamily (IPR044890)	AK058939 (DDBJ, Best hit)	Q9AYA9 (UniProt)	NA	NA	NA
LOC_Os11g37970	10.378	10.98	11.464	56.905	38.56	52.901	10.9407	49.4553	0.0199997	1.69898	4.52032	2.17643	Up_regulation	protein|WIP5 - Wound-induced protein precursor, expressed	Pathogenesis-related (PR) protein, Drought tolerance, Abiotic stress response, Disease resistance	Os11g0592200	OsPR4a, OsPR4	PR4	OsPR4, OsPR4a, PR4a, OsPR-4	Biological Process: defense response (GO:0006952), Biological Process: defense response to bacterium (GO:0042742), Biological Process: defense response to fungus (GO:0050832), Molecular Function: RNA nuclease activity (GO:0004540)	Barwin domain (IPR001153), RlpA-like domain superfamily (IPR036908), Pathogenesis-related protein-4 (IPR044301)	AK121127	Q941F5	2020-08-27	21955397	NA
LOC_Os04g49000	0.371	0.35	0.214	1.383	1.476	1.356	0.311667	1.405	0.000103302	3.98589	4.50802	2.17249	Up_regulation	protein|zinc finger, C3HC4 type domain containing protein, expressed	Zinc finger, RING/FYVE/PHD-type domain containing protein.	Os04g0579200	NA	RING328	OsRING328	Molecular Function: zinc ion binding (GO:0008270)	Zinc finger, RING-type (IPR001841), Zinc finger, RING-CH-type (IPR011016), Zinc finger, RING/FYVE/PHD-type (IPR013083)	AK100603 (DDBJ, Best hit)	NP_191705.1 (RefSeq)	NA	NA	NA
LOC_Os01g08110	3.542	1.154	2.736	9.47	14.723	9.291	2.47733	11.1613	0.0269886	1.56882	4.50538	2.17165	Up_regulation	protein|flavonol-3-O-glycoside-7-O-glucosyltransferase 1, putative, expressed	UDP-glucuronosyl/UDP-glucosyltransferase family protein.	Os01g0176200	NA	NA	NA	Molecular Function: UDP-glycosyltransferase activity (GO:0008194)	UDP-glucuronosyl/UDP-glucosyltransferase (IPR002213), UDP-glycosyltransferase family, conserved site (IPR035595)	AK102335 (DDBJ, Best hit)	C4MF44 (UniProt)	NA	NA	NA
LOC_Os10g22190	0.41	0.054	0.538	1.679	1.617	1.195	0.334	1.497	0.0052307	2.28144	4.48204	2.16415	Up_regulation	protein|subtilase, putative, expressed	NA	NA	NA	NA	NA	NA	NA	NA	NA	NA	NA	NA
LOC_Os07g15340	3.95	4.708	4.306	20.215	17.177	20.659	4.32133	19.3503	0.00401513	2.3963	4.47786	2.16281	Up_regulation	protein|hAT dimerisation domain-containing protein, putative, expressed	NA	NA	NA	NA	NA	NA	NA	NA	NA	NA	NA	NA
LOC_Os06g48250	2.623	6.561	3.091	18.952	18.809	17.08	4.09167	18.2803	0.00230493	2.63734	4.4677	2.15953	Up_regulation	protein|ATPase, putative, expressed	AAA-ATPase family protein, Resistance to blast fungus, Induced by salicylic acid (SA) treatment	Os06g0697600	OsAAA-ATPase3	NA	NA	Molecular Function: ATP binding (GO:0005524), Molecular Function: ATP hydrolysis activity (GO:0016887)	AAA+ ATPase domain (IPR003593), ATPase, AAA-type, core (IPR003959), ATPase, AAA-type, conserved site (IPR003960), AAA-type ATPase, N-terminal domain (IPR025753), P-loop containing nucleoside triphosphate hydrolase (IPR027417)	AK287436	A3BF10	2023-07-13	32093321	NA
LOC_Os10g40934	3.835	6.054	4.613	22.338	27.178	15.162	4.834	21.5593	0.037041	1.43132	4.45994	2.15702	Up_regulation	protein|flavonol synthase/flavanone 3-hydroxylase, putative, expressed	Similar to Oxidoreductase, 2OG-Fe oxygenase family protein, expressed.	Os10g0558700	NA	2ODD11	OsODD11, ODD11, 2-ODD11, Os2-ODD11, 2ODD11, Os2ODD11, M3H, OsM3H	NA	Non-haem dioxygenase N-terminal domain (IPR026992), Isopenicillin N synthase-like superfamily (IPR027443)	AK060854 (DDBJ, Best hit)	Q336T3 (UniProt)	NA	NA	NA
LOC_Os07g09190	1.357	1.681	0.926	4.682	6.762	6.207	1.32133	5.88367	0.0110284	1.95749	4.45283	2.15472	Up_regulation	protein|transketolase, putative, expressed	1-deoxy-D-xylulose-5-phosphate synthase, Methylerythritol phosphate (MEP) pathway protein, Diterpenoid phytoalexin biosynthesis	Os07g0190000	OsDXS3	DXS3	OsDXS, OsDXS3, dxs3, DXS2, OsDXS2	Biological Process: terpenoid biosynthetic process (GO:0016114), Molecular Function: 1-deoxy-D-xylulose-5-phosphate synthase activity (GO:0008661), Molecular Function: catalytic activity (GO:0003824)	Transketolase-like, pyrimidine-binding domain (IPR005475), Deoxyxylulose-5-phosphate synthase (IPR005477), Transketolase C-terminal/Pyruvate-ferredoxin oxidoreductase domain II (IPR009014), Transketolase binding site (IPR020826), Thiamin diphosphate-binding fold (IPR029061), Transketolase, C-terminal domain (IPR033248), Transketolase conserved site (IPR049557)	AK100909	Q6YU51	2022-04-05	33424163, 25157897	NA
LOC_Os12g42700	0.141	0.024	0.134	0.531	0.407	0.393	0.0996667	0.443667	0.00431298	2.36522	4.45151	2.15429	Up_regulation	protein|expressed protein	Conserved hypothetical protein.	Os12g0621700	NA	NA	NA	NA	Donson (IPR024861)	AK073528 (DDBJ, Best hit)	B8BN34 (UniProt)	NA	NA	NA
LOC_Os01g02810	0.393	0.115	0.587	1.42	1.591	1.862	0.365	1.62433	0.00261674	2.58224	4.45023	2.15388	Up_regulation	protein|resistance-related receptor-like kinase, putative, expressed	Similar to Receptor kinase LRK10.	Os01g0117500	NA	NA	NA	Biological Process: protein phosphorylation (GO:0006468), Molecular Function: ATP binding (GO:0005524), Molecular Function: protein kinase activity (GO:0004672)	Protein kinase domain (IPR000719), Serine-threonine/tyrosine-protein kinase, catalytic domain (IPR001245), Serine/threonine-protein kinase, active site (IPR008271), Protein kinase-like domain superfamily (IPR011009), Protein kinase, ATP binding site (IPR017441), Rust resistance kinase Lr10 (IPR045874)	AK368350 (DDBJ)	Q84K89 (UniProt)	NA	NA	NA
LOC_Os05g47650	2.847	2.986	4.563	17.706	17.812	10.691	3.46533	15.403	0.0313071	1.50436	4.44488	2.15215	Up_regulation	protein|B3 DNA binding domain containing protein, expressed	RAV family protein, Regulation of carpel development, Control of seed size	Os05g0549800	OsRAV12	AP2/EREBP96	AP2/EREBP#096, OsRAV12, RAV12, OsEREBP96, EREBP96	Biological Process: regulation of DNA-templated transcription (GO:0006355), Molecular Function: DNA binding (GO:0003677), Molecular Function: DNA-binding transcription factor activity (GO:0003700)	AP2/ERF domain (IPR001471), B3 DNA binding domain (IPR003340), DNA-binding pseudobarrel domain superfamily (IPR015300), DNA-binding domain superfamily (IPR016177), AP2/ERF domain superfamily (IPR036955), B3 domain-containing transcription factor LEC2-like (IPR044800)	AK243363 (truncated), Inferred from literature	Q6L4H4	2020-06-23	32554473	NA
LOC_Os07g42310	2.154	2.255	0.48	6.999	6.974	7.741	1.62967	7.238	0.00421199	2.37551	4.4414	2.15101	Up_regulation	protein|lung seven transmembrane domain containing protein, putative, expressed	Transmembrane receptor, eukaryota domain containing protein.	Os07g0614600	NA	NA	NA	Cellular Component: membrane (GO:0016020)	Transmembrane protein GPR107/GPR108-like (IPR009637)	AK242993 (DDBJ, Best hit)	Q8H399 (UniProt)	NA	NA	NA
LOC_Os11g34130	0.697	1.329	1.372	5.525	4.844	4.681	1.13267	5.01667	0.000382531	3.41733	4.42908	2.14701	Up_regulation	protein|expressed protein	Hypothetical conserved gene.	Os11g0544000	NA	NA	NA	NA	Haem oxygenase HugZ-like superfamily (IPR037119)	AK071393 (DDBJ, Best hit)	Q2R2Z9 (UniProt)	NA	NA	NA
LOC_Os02g55970	4.399	2.891	3.956	16.092	21.207	12.338	3.74867	16.5457	0.0347427	1.45914	4.41375	2.142	Up_regulation	protein|ANTH, putative, expressed	Epsin-like, N-terminal domain containing protein.	Os02g0803300	NA	ANTH4	OsANTH4	Biological Process: clathrin coat assembly (GO:0048268), Biological Process: clathrin-dependent endocytosis (GO:0072583), Cellular Component: clathrin-coated vesicle (GO:0030136), Molecular Function: 1-phosphatidylinositol binding (GO:0005545), Molecular Function: clathrin binding (GO:0030276), Molecular Function: phospholipid binding (GO:0005543)	ENTH/VHS (IPR008942), AP180 N-terminal homology (ANTH) domain (IPR011417), ENTH domain (IPR013809), ANTH domain superfamily (IPR014712), Clathrin coat assembly protein AP180-like (IPR045192), AP180-like N-terminal domain, plants (IPR048050)	AK101538 (DDBJ, Best hit)	NP_198370.1 (RefSeq)	NA	NA	NA
LOC_Os10g38590	0.691	0.753	0.847	3.301	3.793	3.003	0.763667	3.36567	0.00614142	2.21173	4.40725	2.13988	Up_regulation	protein|glutathione S-transferase, N-terminal domain containing protein, expressed	Similar to Glutathione S-transferase GSTU6.	Os10g0529400	NA	GSTU9	OsGSTU9	Biological Process: glutathione metabolic process (GO:0006749), Molecular Function: glutathione transferase activity (GO:0004364)	Glutathione S-transferase, N-terminal (IPR004045), Glutathione S-transferase, C-terminal-like (IPR010987), Thioredoxin-like superfamily (IPR036249), Glutathione S-transferase, C-terminal domain superfamily (IPR036282), Glutathione transferase family (IPR040079), Glutathione S-transferase Omega/Tau-like (IPR045073), Glutathione S-transferases Tau, C-terminal alpha helical domain, plant (IPR045074)	AK102196 (DDBJ, Best hit)	B6U486 (UniProt)	NA	NA	NA
LOC_Os10g40730	0.087	2.335	0.509	3.568	5.877	3.438	0.977	4.29433	0.0351536	1.45403	4.39543	2.136	Up_regulation	protein|expansin precursor, putative, expressed	Similar to beta-expansin EXPB4.	Os10g0556100	NA	EXPB4	OsEXPB4, OsaEXPb1.7, EXPb1.7	Biological Process: sexual reproduction (GO:0019953), Cellular Component: extracellular region (GO:0005576)	Major pollen allergen Lol pI (IPR005795), Expansin/pollen allergen, DPBB domain (IPR007112), Expansin, cellulose-binding-like domain (IPR007117), Expansin/Lol pI (IPR007118), RlpA-like protein, double-psi beta-barrel domain (IPR009009), Expansin, cellulose-binding-like domain superfamily (IPR036749), RlpA-like domain superfamily (IPR036908)	AK101357 (DDBJ, Best hit)	Q94LR4 (UniProt)	NA	NA	NA
LOC_Os03g03034	2.969	8.814	6.457	27.318	29.764	23.071	6.08	26.7177	0.00145667	2.83664	4.39435	2.13565	Up_regulation	protein|flavonol synthase/flavanone 3-hydroxylase, putative, expressed	Flavanone 3-hydroxylase, Salicylic acid hydroxylase 1, Positive regulation of flavonoid biosynthesis, Resistance to brown planthopper (BPH)	Os03g0122300	OsF3H, OsSAH1	2ODD2	FLS, 2-ODD2, Os2-ODD2, Os2ODD2, OsF3H, F3H, F3H2, OsF3H2, OsF3H03g, F3H03g, OsSAH1, SAH1, OsF3H1, F3H1	NA	Oxoglutarate/iron-dependent dioxygenase (IPR005123), Non-haem dioxygenase N-terminal domain (IPR026992), Isopenicillin N synthase-like superfamily (IPR027443), Isopenicillin N synthase-like, Fe(2+) 2OG dioxygenase domain (IPR044861)	AK068438, AK104414	Q10SI2	2022-02-22	35163275, 30734457	NA
LOC_Os01g32780	1.28	2.675	5.891	13.941	19.801	9.389	3.282	14.377	0.048974	1.31003	4.38056	2.13112	Up_regulation	protein|universal stress protein domain containing protein, putative, expressed	Universal stress protein, Response to M. oryzae attack	Os01g0511100	OsUSP5	USP3	OsUSP3, OsUSP5, USP5	NA	Universal stress protein A family (IPR006015), UspA (IPR006016), Rossmann-like alpha/beta/alpha sandwich fold (IPR014729)	AK070914	Q94E74	2022-04-06	35449886	NA
LOC_Os06g47200	0.51	1.525	0.385	4.218	3.406	2.954	0.806667	3.526	0.00625504	2.20377	4.37107	2.12799	Up_regulation	protein|LTPL85 - Protease inhibitor/seed storage/LTP family protein precursor, expressed	Bifunctional inhibitor/plant lipid transfer protein/seed storage domain containing protein.	Os06g0686400	NA	NA	OsLTPG13, OsLTPg13	NA	Bifunctional inhibitor/plant lipid transfer protein/seed storage helical domain (IPR016140), Bifunctional inhibitor/plant lipid transfer protein/seed storage helical domain superfamily (IPR036312), Alpha-Amylase Inhibitors (AAI), Lipid Transfer (LT) and Seed Storage (SS) Protein (IPR043325)	AK063215 (DDBJ, Best hit)	B6UB28 (UniProt)	NA	NA	NA
LOC_Os04g15690	19.42	30.989	24.149	110.038	124.615	91.156	24.8527	108.603	0.00753316	2.12302	4.36987	2.12759	Up_regulation	protein|DSBA-like thioredoxin domain containing protein, expressed	DSBA oxidoreductase family protein.	Os04g0227500	NA	NA	NA	NA	Thioredoxin-like fold (IPR012336), Thioredoxin-like superfamily (IPR036249)	AK104227 (DDBJ, Best hit), AK059943 (DDBJ, Best hit), AK060052 (DDBJ, Best hit)	B6U346 (UniProt)	NA	NA	NA
LOC_Os02g47100	1.437	0.426	0.245	4.172	2.785	2.213	0.702667	3.05667	0.0347891	1.45856	4.35009	2.12105	Up_regulation	protein|expressed protein	NA	NA	NA	NA	NA	NA	NA	NA	NA	NA	NA	NA
LOC_Os11g17380	2.297	1.903	1.192	6.384	8.705	8.344	1.79733	7.811	0.00616373	2.21016	4.34588	2.11965	Up_regulation	protein|protein kinase domain containing protein, expressed	Similar to Protein kinase domain containing protein, expressed.	Os11g0274100	NA	RLCK321	OsRLCK321	Biological Process: protein phosphorylation (GO:0006468), Molecular Function: ATP binding (GO:0005524), Molecular Function: protein kinase activity (GO:0004672)	Major sperm protein (MSP) domain (IPR000535), Protein kinase domain (IPR000719), Serine/threonine-protein kinase, active site (IPR008271), PapD-like superfamily (IPR008962), Protein kinase-like domain superfamily (IPR011009), Immunoglobulin-like fold (IPR013783)	tplb0006m05 (Wheat FLcDNA)	Q2R1E4 (UniProt)	NA	NA	NA
LOC_Os01g49580	1.021	0.147	1.121	3.854	4.054	2.019	0.763	3.309	0.0410033	1.38718	4.33683	2.11664	Up_regulation	protein|Protein kinase domain containing protein, expressed	Conserved hypothetical protein.	Os01g0690600	NA	RGN1A	RGN1a, OsRGN1a	Molecular Function: polysaccharide binding (GO:0030247)	Wall-associated receptor kinase, galacturonan-binding domain (IPR025287), Wall-associated receptor kinase, C-terminal (IPR032872)	AK241482 (DDBJ, Best hit)	Q5N7S6 (UniProt)	NA	NA	NA
LOC_Os06g46270	2.776	4.867	3.308	17.384	17.036	12.878	3.65033	15.766	0.00637147	2.19576	4.31906	2.11072	Up_regulation	protein|no apical meristem protein, putative, expressed	NAC transcription factor, Positive regulator of heading and senescence during the reproductive phase	Os06g0675600	OsY37, ONAC011	Y37	NAC11, ONAC011, ONAC11, OMTN4, OsY37, OsY37N, OsY37I, OsNAC1, DLN172, OsDLN172, OsNAC092, NAC092, OsNAC92, NAC92	Biological Process: regulation of DNA-templated transcription (GO:0006355), Molecular Function: DNA binding (GO:0003677)	NAC domain (IPR003441), NAC domain superfamily (IPR036093)	AK063648	Q653V8	2017-10-25	29039754	nucleus (GO:0005634)
LOC_Os04g33390	9.171	13.751	9.816	38.006	59.723	43.524	10.9127	47.0843	0.0263926	1.57852	4.31465	2.10924	Up_regulation	protein|prephenate dehydratase domain containing protein, expressed	Prephenate dehydratase domain containing protein.	Os04g0406600	NA	NA	OsADT, ADT	Biological Process: L-phenylalanine biosynthetic process (GO:0009094), Molecular Function: prephenate dehydratase activity (GO:0004664)	Prephenate dehydratase (IPR001086), ACT domain (IPR002912), Prephenate dehydratase, conserved site (IPR018528), ACT-like domain (IPR045865)	AK103609 (DDBJ, Best hit)	Q01L56 (UniProt)	NA	NA	NA
LOC_Os01g36294	17.241	20.463	16.843	81.02	96.4	56.782	18.1823	78.0673	0.0340372	1.46805	4.29358	2.10218	Up_regulation	protein|cytochrome P450, putative, expressed	Cytochrome P450 domain containing protein.	Os01g0543600	NA	NA	NA	Molecular Function: heme binding (GO:0020037), Molecular Function: iron ion binding (GO:0005506), Molecular Function: monooxygenase activity (GO:0004497), Molecular Function: oxidoreductase activity, acting on paired donors, with incorporation or reduction of molecular oxygen (GO:0016705)	Cytochrome P450 (IPR001128), Cytochrome P450 superfamily (IPR036396)	AK240728 (DDBJ, Best hit)	A2ZU59 (UniProt)	NA	NA	NA
LOC_Os02g21040	0.391	0.115	0.914	1.584	2.815	1.684	0.473333	2.02767	0.0379375	1.42093	4.2838	2.09889	Up_regulation	protein|aspartic proteinase nepenthesin precursor, putative, expressed	Peptidase A1 domain containing protein.	Os02g0314600	NA	NA	NA	Biological Process: proteolysis (GO:0006508), Molecular Function: aspartic-type endopeptidase activity (GO:0004190)	Aspartic peptidase A1 family (IPR001461), Aspartic peptidase domain superfamily (IPR021109), Xylanase inhibitor, C-terminal (IPR032799), Xylanase inhibitor, N-terminal (IPR032861), Peptidase family A1 domain (IPR033121), Pepsin-like domain, plant (IPR034161)	AK068924 (DDBJ, Best hit)	A2X403 (UniProt)	NA	NA	NA
LOC_Os06g41640	1.108	0.549	0.97	3.425	4.908	2.888	0.875667	3.74033	0.0339144	1.46962	4.27141	2.09471	Up_regulation	protein|CC-NBS-LRR protein, putative, expressed	NA	NA	NA	NA	NA	NA	NA	NA	NA	NA	NA	NA
LOC_Os01g57082	2.925	2.806	3.035	14.61	13.133	9.686	2.922	12.4763	0.0223418	1.65088	4.26979	2.09417	Up_regulation	protein|insulin-degrading enzyme, putative, expressed	Peptidase M16, zinc-binding site domain containing protein.	Os01g0779100	NA	NA	NA	Biological Process: proteolysis (GO:0006508), Molecular Function: metal ion binding (GO:0046872), Molecular Function: metalloendopeptidase activity (GO:0004222)	Peptidase M16, zinc-binding site (IPR001431), Peptidase M16, C-terminal (IPR007863), Metalloenzyme, LuxS/M16 peptidase-like (IPR011249), Peptidase M16, N-terminal (IPR011765), Peptidase M16, middle/third domain (IPR032632)	ab initio prediction	Q5ZCF0 (UniProt)	NA	NA	NA
LOC_Os03g16250	0	0.172	0.265	0.562	0.874	0.429	0.145667	0.621667	0.0477238	1.32126	4.26773	2.09347	Up_regulation	protein|retrotransposon protein, putative, unclassified	NA	NA	NA	NA	NA	NA	NA	NA	NA	NA	NA	NA
LOC_Os08g08980	0.221	4.078	0.253	7.088	5.424	6.896	1.51733	6.46933	0.0453909	1.34303	4.26362	2.09208	Up_regulation	protein|cupin domain containing protein, expressed	Germin-like protein 8-4, Disease resistance	Os08g0189300	GLP8-4, OsGLP8-4, GER1	GLP8-4	OsGLP8-4, GER1. OsGer1	Molecular Function: manganese ion binding (GO:0030145)	Germin (IPR001929), Cupin 1 (IPR006045), RmlC-like cupin domain superfamily (IPR011051), RmlC-like jelly roll fold (IPR014710), Germin, manganese binding site (IPR019780)	AF032971 (Genbank), AK059338 (Genbank)	Q6YZZ6 (UniProt)	2009-05-29	19011003, 11264412	NA
LOC_Os01g02570	3.791	3.649	2.955	14.356	17.243	12.703	3.465	14.7673	0.0112059	1.95055	4.26186	2.09148	Up_regulation	protein|protein kinase domain containing protein, expressed	Receptor-like kinase 19	Os01g0115700	RLK19	RLK19	OsRLK19	Biological Process: protein phosphorylation (GO:0006468), Molecular Function: ATP binding (GO:0005524), Molecular Function: polysaccharide binding (GO:0030247), Molecular Function: protein kinase activity (GO:0004672)	Protein kinase domain (IPR000719), Serine/threonine-protein kinase, active site (IPR008271), Protein kinase-like domain superfamily (IPR011009), Protein kinase, ATP binding site (IPR017441), Wall-associated receptor kinase, galacturonan-binding domain (IPR025287), Rust resistance kinase Lr10 (IPR045874)	Inferred from literature, XM_015761212	Q9FTF2	2022-05-16	35562952	NA
LOC_Os02g18080	7.057	7.726	8.875	29.268	38.353	32.936	7.886	33.519	0.00838431	2.07653	4.25044	2.08761	Up_regulation	protein|NB-ARC domain containing protein, expressed	NB-ARC domain containing protein.	Os02g0282000	NA	NA	NA	Biological Process: defense response (GO:0006952), Molecular Function: ADP binding (GO:0043531)	NB-ARC (IPR002182), P-loop containing nucleoside triphosphate hydrolase (IPR027417), Leucine-rich repeat domain superfamily (IPR032675), Winged helix-like DNA-binding domain superfamily (IPR036388), Apoptotic protease-activating factors, helical domain (IPR042197), Disease resistance protein, plants (IPR044974)	AK241633 (DDBJ, Best hit)	NP_001046563.1 (RefSeq)	NA	NA	NA
LOC_Os04g38530	3.415	7.354	2.945	21.676	20.613	15.846	4.57133	19.3783	0.00349632	2.45639	4.2391	2.08376	Up_regulation	protein|aldose 1-epimerase, putative, expressed	Similar to OSIGBa0097P08.2 protein.	Os04g0458300	NA	NA	GalM4	Biological Process: carbohydrate metabolic process (GO:0005975), Biological Process: hexose metabolic process (GO:0019318), Molecular Function: carbohydrate binding (GO:0030246), Molecular Function: catalytic activity (GO:0003824), Molecular Function: isomerase activity (GO:0016853)	Aldose 1-/Glucose-6-phosphate 1-epimerase (IPR008183), Galactose mutarotase-like domain superfamily (IPR011013), Glycoside hydrolase-type carbohydrate-binding (IPR014718), Aldose 1-epimerase (IPR015443), Galactose mutarotase-like (IPR047215)	AK059553 (DDBJ, Best hit)	Q01JK3 (UniProt)	NA	NA	NA
LOC_Os11g37960	7.98	17.361	7.275	51.68	46.647	39.684	10.872	46.0037	0.00182946	2.73768	4.23139	2.08113	Up_regulation	protein|WIP4 - Wound-induced protein precursor, expressed	Pathogenesis-related (PR) protein, Abiotic stress response, Disease resistance	Os11g0592100	OsPR4b, OsPR-4b	PR4B	OsPR4b, OsPR-4b	Biological Process: defense response (GO:0006952), Biological Process: defense response to bacterium (GO:0042742), Biological Process: defense response to fungus (GO:0050832), Molecular Function: RNA nuclease activity (GO:0004540)	Barwin domain (IPR001153), Barwin, conserved site (IPR018226), RlpA-like domain superfamily (IPR036908), Pathogenesis-related protein-4 (IPR044301)	AK063234	Q2R1V1	2020-08-27	21955397	NA
LOC_Os06g14260	0	0.041	0.404	0.557	0.547	0.776	0.148333	0.626667	0.0440492	1.35606	4.22472	2.07886	Up_regulation	protein|lectin-like receptor kinase, putative, expressed	NA	NA	NA	NA	NA	NA	NA	NA	NA	NA	NA	NA
LOC_Os04g07990	0.2	0.054	0.404	1.038	0.836	0.903	0.219333	0.925667	0.00748935	2.12556	4.22036	2.07737	Up_regulation	protein|transposon protein, putative, CACTA, En/Spm sub-class	NA	NA	NA	NA	NA	NA	NA	NA	NA	NA	NA	NA
LOC_Os04g16732	0.792	0.148	0.598	2.367	1.927	2.168	0.512667	2.154	0.00334806	2.47521	4.20156	2.07093	Up_regulation	protein|NADPH-dependent oxidoreductase, putative, expressed	NA	NA	NA	NA	NA	NA	NA	NA	NA	NA	NA	NA
LOC_Os01g03730	5.751	3.284	11.191	33.475	33.062	18.436	6.742	28.3243	0.0318605	1.49675	4.20118	2.07079	Up_regulation	protein|nuclease PA3, putative, expressed	Similar to Nuclease I.	Os01g0128200	NA	NA	NA	Biological Process: DNA catabolic process (GO:0006308), Molecular Function: endonuclease activity (GO:0004519), Molecular Function: hydrolase activity, acting on ester bonds (GO:0016788), Molecular Function: nucleic acid binding (GO:0003676)	S1/P1 nuclease (IPR003154), Phospholipase C/P1 nuclease domain superfamily (IPR008947)	AK059608 (DDBJ, Best hit)	B6U2F0 (UniProt)	NA	NA	NA
LOC_Os04g10300	0.356	0.216	0.665	2.157	1.952	1.072	0.412333	1.727	0.0437788	1.35874	4.18836	2.06639	Up_regulation	protein|hypothetical protein	NA	NA	NA	NA	NA	NA	NA	NA	NA	NA	NA	NA
LOC_Os01g62610	0.265	5.127	1.48	11.247	7.68	9.767	2.29067	9.56467	0.0188536	1.72461	4.17549	2.06195	Up_regulation	protein|peptidyl-prolyl cis-trans isomerase, FKBP-type, putative, expressed	FK506-binding protein, Immunophilin family protein, Mediation of RNA processing, Post-transcriptional regulation of abiotic stress response	Os01g0844300	OsFKBP20-1b	FKBP20-1B	OsFKBP20-1b	Molecular Function: peptidyl-prolyl cis-trans isomerase activity (GO:0003755)	FKBP-type peptidyl-prolyl cis-trans isomerase domain (IPR001179), Peptidyl-prolyl cis-trans isomerase domain superfamily (IPR046357)	AK105246	Q5N9W0	2020-01-14	31925835	nuclear body (GO:0016604) [4-week-old, the third upper leaves], cytoplasmic foci (GO:0000932) [4-week-old, the third upper leaves], nucleoplasm (GO:0005654) [5-week-old, the third upper leaves], cytoplasm (GO:0005737) [5-week-old, the third upper leaves]
LOC_Os04g29930	1.341	1.613	1.296	6.588	6.865	4.282	1.41667	5.91167	0.0300798	1.52172	4.17294	2.06106	Up_regulation	protein|OsWAK42 - OsWAK receptor-like protein kinase, expressed	NA	NA	NA	NA	NA	NA	NA	NA	NA	NA	NA	NA
LOC_Os09g25720	0	0.375	0.812	1.313	1.88	1.757	0.395667	1.65	0.0151083	1.82079	4.17018	2.06011	Up_regulation	protein|glycine-rich cell wall structural protein 2 precursor, putative, expressed	Hypothetical gene.	Os09g0425500	NA	NA	NA	NA	NA	AK062914 (DDBJ, Best hit)	longestORF	NA	NA	NA
LOC_Os06g47470	4.007	2.836	2.781	15.679	13.816	10.58	3.208	13.3583	0.0157047	1.80397	4.16407	2.05799	Up_regulation	protein|TKL_IRAK_DUF26-lh.2 - DUF26 kinases have homology to DUF26 containing loci, expressed	Response to drought in tolerant genotype Dagad desi, Response to submergence, Response to Xanthomonas oryzae pv. oryzae and B. glumae in resistant genotypes, Response to R. solani in susceptible rice genotype	Os06g0689600	OsRLCK214	RLCK214	OsRLCK214	Biological Process: cell surface receptor signaling pathway (GO:0007166), Biological Process: protein phosphorylation (GO:0006468), Molecular Function: ATP binding (GO:0005524), Molecular Function: protein kinase activity (GO:0004672)	Protein kinase domain (IPR000719), Serine/threonine-protein kinase, active site (IPR008271), Protein kinase-like domain superfamily (IPR011009), Protein kinase, ATP binding site (IPR017441), Adaptor protein Cbl, N-terminal domain superfamily (IPR036537), MCAfunc domain (IPR045766)	AK243455 (DDBJ, Best hit)	Q654Z6 (UniProt)	2021-03-29	33777532	NA
LOC_Os01g42380	6.958	6.904	7.128	29.074	37.802	20.399	6.99667	29.0917	0.0479831	1.31891	4.15793	2.05587	Up_regulation	protein|pleiotropic drug resistance protein, putative, expressed	PDR-type ABC transporter 9	Os01g0609300	OsPDR9	PDR9	OsPDR9, ospdr9, OsPDR3, PDR3, OsABCG36/OsPDR9, OsABCG36	Cellular Component: membrane (GO:0016020), Molecular Function: ABC-type transporter activity (GO:0140359), Molecular Function: ATP binding (GO:0005524), Molecular Function: ATP hydrolysis activity (GO:0016887)	ABC transporter-like, ATP-binding domain (IPR003439), AAA+ ATPase domain (IPR003593), ABC-2 type transporter, transmembrane domain (IPR013525), Plant PDR ABC transporter associated (IPR013581), P-loop containing nucleoside triphosphate hydrolase (IPR027417), ABC-transporter, N-terminal domain (IPR029481), ATP-binding cassette transporter, PDR-like subfamily G, domain 2 (IPR034003), ABC transporte…	AK100135 (truncated), AY271618 (Pokkali), Inferred from literature	Q0JLC5	2021-12-09	14572653	NA
LOC_Os11g38560	1.264	0.074	0.246	1.965	1.98	2.639	0.528	2.19467	0.0264931	1.57687	4.15657	2.05539	Up_regulation	protein|transposon protein, putative, CACTA, En/Spm sub-class, expressed	NA	NA	NA	NA	NA	NA	NA	NA	NA	NA	NA	NA
LOC_Os02g06270	0.961	0.962	0.231	3.148	3.63	2.165	0.718	2.981	0.0175568	1.75555	4.15181	2.05374	Up_regulation	protein|phytosulfokine receptor precursor, putative, expressed	Leucine-rich repeat-containing N-terminal, type 2 domain containing protein.	Os02g0157400	NA	NA	NA	Molecular Function: protein binding (GO:0005515)	Leucine-rich repeat (IPR001611), Leucine-rich repeat-containing N-terminal, plant-type (IPR013210), Leucine-rich repeat domain superfamily (IPR032675)	AK067358 (DDBJ, Best hit)	B9F2U1 (UniProt)	NA	NA	NA
LOC_Os02g50350	9.873	8.506	9.583	46.159	37.453	31.66	9.32067	38.424	0.0195016	1.70993	4.12245	2.0435	Up_regulation	protein|dihydroorotate dihydrogenase protein, putative, expressed	Cytosolic dihydroorotate dehydrogenase, Tolerance to salt and drought, Nitrosative stress response	Os02g0736400	OsDHODH1	DHODH1	OsDHODH1, OsDHPD, DHPD	Cellular Component: cytoplasm (GO:0005737), Molecular Function: oxidoreductase activity, acting on the CH-CH group of donors (GO:0016627)	Dihydroorotate dehydrogenase, catalytic (IPR005720), Aldolase-type TIM barrel (IPR013785)	AK065229	Q6Z744	2019-07-01	31245237, 19723241	cytosol (GO:0005829)
LOC_Os02g12820	0	0.296	0.596	1.357	1.526	0.785	0.297333	1.22267	0.0337265	1.47203	4.11211	2.03988	Up_regulation	protein|helix-loop-helix DNA-binding domain containing protein, expressed	Helix-loop-helix DNA-binding domain containing protein.	Os02g0221100	NA	NA	OsbHLH029	Molecular Function: protein dimerization activity (GO:0046983)	Myc-type, basic helix-loop-helix (bHLH) domain (IPR011598), Helix-loop-helix DNA-binding domain superfamily (IPR036638), Transcription factor bHLH92/bHLH041-like (IPR044658), Transcription factor bHLH95-like, basic helix-loop-helix domain (IPR045239)	AK361711 (DDBJ)	NP_001172862.1 (RefSeq)	NA	NA	NA
LOC_Os07g03840	1.067	1.554	1.788	5.329	7.491	5.29	1.46967	6.03667	0.0179763	1.7453	4.10751	2.03826	Up_regulation	protein|lectin-like receptor kinase, putative, expressed	Similar to Lectin-like receptor kinase 7;2.	Os07g0130400	NA	NA	NA	Biological Process: protein phosphorylation (GO:0006468), Molecular Function: ATP binding (GO:0005524), Molecular Function: carbohydrate binding (GO:0030246), Molecular Function: protein kinase activity (GO:0004672)	Protein kinase domain (IPR000719), Legume lectin domain (IPR001220), Serine/threonine-protein kinase, active site (IPR008271), Protein kinase-like domain superfamily (IPR011009), Concanavalin A-like lectin/glucanase domain superfamily (IPR013320), Protein kinase, ATP binding site (IPR017441), Legume lectin, beta chain, Mn/Ca-binding site (IPR019825)	AK069319 (DDBJ, Best hit)	NP_001147990.1 (RefSeq)	NA	NA	NA
LOC_Os01g66790	0.232	0.038	0.12	0.483	0.724	0.391	0.13	0.532667	0.0355298	1.44941	4.09744	2.03472	Up_regulation	protein|retrotransposon protein, putative, unclassified, expressed	NA	NA	NA	NA	NA	NA	NA	NA	NA	NA	NA	NA
LOC_Os04g30210	0.791	0	0.372	1.428	1.183	2.152	0.387667	1.58767	0.0341434	1.46669	4.09544	2.03402	Up_regulation	protein|OsFBL15 - F-box domain and LRR containing protein, expressed	Leucine-rich repeat, cysteine-containing subtype domain containing protein.	Os04g0370600	NA	NA	Os_F0687, OsFBL15, FBL15	Molecular Function: protein binding (GO:0005515)	F-box domain (IPR001810), Leucine-rich repeat, cysteine-containing subtype (IPR006553), Leucine-rich repeat domain superfamily (IPR032675)	AK103855 (DDBJ, Best hit)	Q01LI6 (UniProt)	NA	NA	NA
LOC_Os05g03070	0	0.046	0.297	0.538	0.42	0.442	0.114333	0.466667	0.0475957	1.32243	4.08163	2.02915	Up_regulation	protein|transporter, putative, expressed	Similar to Phosphate/phosphoenolpyruvate translocator protein-like.	Os05g0121900	NA	NA	NA	NA	Sugar phosphate transporter domain (IPR004853)	FP098667 (DDBJ)	B6UH66 (UniProt)	NA	NA	NA
LOC_Os05g50090	1.54	1.726	4.536	11.501	10.786	9.551	2.60067	10.6127	0.00441201	2.35536	4.08075	2.02883	Up_regulation	protein|oxidoreductase, 2OG-FeII oxygenase domain containing protein, putative, expressed	Hypothetical conserved gene.	Os05g0576500	NA	NA	NA	NA	Isopenicillin N synthase-like superfamily (IPR027443)	AK241368 (DDBJ, Best hit)	A2Y7T1 (UniProt)	NA	NA	NA
LOC_Os06g51524	1.149	1.336	0	3.779	3.646	2.713	0.828333	3.37933	0.00994152	2.00255	4.07968	2.02846	Up_regulation	protein|expressed protein	Conserved hypothetical protein.	Os06g0731950	NA	NA	NA	NA	NA	AK241967 (DDBJ, Best hit)	NP_001175012.1 (RefSeq)	NA	NA	NA
LOC_Os05g14980	0.373	1.326	0	2.752	1.65	2.526	0.566333	2.30933	0.0293657	1.53216	4.07769	2.02775	Up_regulation	protein|expressed protein	Non-protein coding transcript.	Os05g0239900	NA	NA	NA	NA	NA	AK121499 (DDBJ, Best hit)	NONE	NA	NA	NA
LOC_Os05g07290	0.105	0.024	0	0.164	0.195	0.167	0.043	0.175333	0.0429527	1.36701	4.07752	2.02769	Up_regulation	protein|retrotransposon protein, putative, Ty3-gypsy subclass, expressed	NA	NA	NA	NA	NA	NA	NA	NA	NA	NA	NA	NA
LOC_Os11g11140	0.208	0.178	0	0.39	0.705	0.477	0.128667	0.524	0.0310684	1.50768	4.07254	2.02593	Up_regulation	protein|retrotransposon protein, putative, Ty3-gypsy subclass, expressed	NA	NA	NA	NA	NA	NA	NA	NA	NA	NA	NA	NA
LOC_Os03g29190	7.453	9.204	8.95	42.74	35.485	26.047	8.53567	34.7573	0.0309674	1.50909	4.07201	2.02574	Up_regulation	protein|PDI, putative, expressed	Similar to PDI-like protein.	Os03g0405500	NA	NA	NA	Molecular Function: thioredoxin-disulfide reductase (NADP) activity (GO:0004791)	DC1 (IPR004146), Thioredoxin-like fold (IPR012336), Thioredoxin domain (IPR013766), Thioredoxin, conserved site (IPR017937), Thioredoxin-like superfamily (IPR036249), TryX and NRX, thioredoxin domain (IPR045870), C1-like domain superfamily (IPR046349)	AK069583 (DDBJ, Best hit)	Q7Y0E8 (UniProt)	NA	NA	NA
LOC_Os12g04370	0.095	0	0.061	0.283	0.213	0.138	0.052	0.211333	0.0411496	1.38563	4.0641	2.02294	Up_regulation	protein|GRAS family transcription factor containing protein, expressed	Similar to GRAS family transcription factor containing protein, expressed.	Os12g0138100	NA	GRAS53	OsGRAS-53, OsGRAS53, GRAS-53	NA	Transcription factor GRAS (IPR005202)	ab initio prediction	Q2QXZ6 (UniProt)	NA	NA	NA
LOC_Os03g43610	0.106	0.292	0.412	0.998	1.019	1.263	0.27	1.09333	0.00261935	2.58181	4.04938	2.0177	Up_regulation	protein|retrotransposon protein, putative, Ty1-copia subclass, expressed	NA	NA	NA	NA	NA	NA	NA	NA	NA	NA	NA	NA
LOC_Os04g42500	1.727	0.27	0.863	4.824	3.977	2.78	0.953333	3.86033	0.0197674	1.70405	4.0493	2.01767	Up_regulation	protein|trafficking protein particle complex subunit, putative, expressed	Similar to Trafficking protein particle complex protein 2 (Sedlin) (MBP-1 interacting protein-2A) (MIP-2A).	Os04g0503800	NA	NA	NA	Biological Process: endoplasmic reticulum to Golgi vesicle-mediated transport (GO:0006888)	Trafficking protein particle complex subunit 2 (IPR006722), Longin-like domain superfamily (IPR011012)	AK121895 (DDBJ, Best hit)	B6STC6 (UniProt)	NA	NA	NA
LOC_Os06g12460	1.442	2.615	1.081	6.457	8.489	5.854	1.71267	6.93333	0.00904331	2.04367	4.04827	2.0173	Up_regulation	protein|CSLA3 - cellulose synthase-like family A; mannan synthase, expressed	Cellulose synthase like protein A3	Os06g0230100	OsCSLA3	CSLA3	OsCslA3, OsCSLA3	NA	Glycosyltransferase 2-like (IPR001173), Nucleotide-diphospho-sugar transferases (IPR029044)	XM_015788762	Q67X45	2023-04-03	21167079	NA
LOC_Os03g63780	0.625	0.103	0	0.976	0.79	1.181	0.242667	0.982333	0.0411636	1.38549	4.04808	2.01724	Up_regulation	protein|retrotransposon protein, putative, Ty1-copia subclass, expressed	NA	NA	NA	NA	NA	NA	NA	NA	NA	NA	NA	NA
LOC_Os10g38600	0.202	0.062	1.079	1.258	2.182	1.991	0.447667	1.81033	0.0333841	1.47646	4.04393	2.01576	Up_regulation	protein|glutathione S-transferase GSTU6, putative, expressed	Tau class glutathione S-transferase, Heavy metal and drought stress tolerance	Os10g0529500	OsGSTU30	GSTU30	OsGSTU30	Biological Process: glutathione metabolic process (GO:0006749), Molecular Function: glutathione transferase activity (GO:0004364)	Glutathione S-transferase, N-terminal (IPR004045), Glutathione S-transferase, C-terminal-like (IPR010987), Thioredoxin-like superfamily (IPR036249), Glutathione S-transferase, C-terminal domain superfamily (IPR036282), Glutathione S-transferase Omega/Tau-like (IPR045073), Glutathione S-transferases Tau, C-terminal alpha helical domain, plant (IPR045074)	AK243411	Q8S710	2018-12-07	30516767	NA
LOC_Os01g48000	0.673	0.695	0.565	2.882	2.301	2.583	0.644333	2.58867	0.00521673	2.2826	4.01759	2.00633	Up_regulation	protein|S-locus-like receptor protein kinase, putative, expressed	S-Domain receptor like kinase-13, Response to drought in tolerant genotypes, Response to submergence, Response to Xanthomonas oryzae pv. oryzae and R. solani infection in susceptible genotypes	Os01g0670100	SDRLK-13	SDRLK13	SDRLK-13, OsSDRLK-13, OsSDRLK13	Biological Process: protein phosphorylation (GO:0006468), Biological Process: recognition of pollen (GO:0048544), Molecular Function: ATP binding (GO:0005524), Molecular Function: protein kinase activity (GO:0004672), Molecular Function: protein serine/threonine kinase activity (GO:0004674)	Protein kinase domain (IPR000719), EGF-like domain (IPR000742), S-locus glycoprotein domain (IPR000858), Bulb-type lectin domain (IPR001480), PAN/Apple domain (IPR003609), Serine/threonine-protein kinase, active site (IPR008271), Protein kinase-like domain superfamily (IPR011009), Protein kinase, ATP binding site (IPR017441), S-receptor-like serine/threonine-protein kinase (IPR024171), Bulb-type …	AK101461 (DDBJ, Best hit)	A2WTM1 (UniProt)	2021-03-29	33777532	NA
LOC_Os02g09870	0.296	0.366	0.092	1.116	1.048	0.861	0.251333	1.00833	0.00255885	2.59196	4.01194	2.0043	Up_regulation	protein|retrotransposon protein, putative, Ty1-copia subclass, expressed	NA	NA	NA	NA	NA	NA	NA	NA	NA	NA	NA	NA
LOC_Os08g44360	0.26	1.242	0.407	2.171	2.329	3.158	0.636333	2.55267	0.0114294	1.94198	4.01152	2.00415	Up_regulation	protein|male sterility protein 2, putative, expressed	Similar to Fatty acyl coA reductase.	Os08g0557800	NA	NA	NA	Molecular Function: alcohol-forming very long-chain fatty acyl-CoA reductase activity (GO:0080019)	Fatty acyl-coenzyme A reductase, NAD-binding domain (IPR013120), Fatty acyl-CoA reductase (IPR026055), Fatty acyl-CoA reductase, C-terminal (IPR033640), NAD(P)-binding domain superfamily (IPR036291)	AK069659 (DDBJ, Best hit)	B6U0V0 (UniProt)	NA	NA	NA
LOC_Os11g31970	0.547	0.037	0.296	1.116	1.172	1.239	0.293333	1.17567	0.0217462	1.66262	4.00795	2.00287	Up_regulation	protein|retrotransposon protein, putative, Ty1-copia subclass, expressed	NA	NA	NA	NA	NA	NA	NA	NA	NA	NA	NA	NA
LOC_Os01g41820	6.001	5.937	9.383	29.081	36.12	20.19	7.107	28.4637	0.0370486	1.43123	4.00502	2.00181	Up_regulation	protein|cytochrome P450 72A1, putative, expressed	Cytochrome P450 family protein.	Os01g0602500	NA	CYP72A33	NA	Molecular Function: heme binding (GO:0020037), Molecular Function: iron ion binding (GO:0005506), Molecular Function: monooxygenase activity (GO:0004497), Molecular Function: oxidoreductase activity, acting on paired donors, with incorporation or reduction of molecular oxygen (GO:0016705)	Cytochrome P450 (IPR001128), Cytochrome P450, E-class, group I (IPR002401), Cytochrome P450 superfamily (IPR036396)	AK099492 (DDBJ, Best hit)	Q8S9F0 (UniProt)	NA	NA	NA
LOC_Os04g30260	0.618	0.459	0.68	1.839	2.831	2.364	0.585667	2.34467	0.0210551	1.67664	4.00341	2.00123	Up_regulation	protein|OsWAK47 - OsWAK receptor-like protein kinase, expressed	Similar to OSIGBa0134J07.7 protein.	Os04g0371100	NA	WAK47	OsWAK47, OsRLCK147, RLCK147	Molecular Function: polysaccharide binding (GO:0030247)	Wall-associated receptor kinase, galacturonan-binding domain (IPR025287)	tplb0033j18 (Wheat FLcDNA)	Q01LI2 (UniProt)	NA	NA	NA
LOC_Os01g57854	1.142	0.269	0.446	2.589	2.758	2.066	0.619	2.471	0.00636938	2.1959	3.99192	1.99708	Up_regulation	protein|pectinesterase, putative, expressed	Pectin methylesterase, Leaf senescence regulation	Os01g0788400	OsPME1	PME6	OsPME6, OsPME1	Biological Process: cell wall modification (GO:0042545), Molecular Function: enzyme inhibitor activity (GO:0004857), Molecular Function: pectinesterase activity (GO:0030599)	Pectinesterase, catalytic (IPR000070), Pectinesterase inhibitor domain (IPR006501), Pectin lyase fold/virulence factor (IPR011050), Pectin lyase fold (IPR012334), Pectinesterase, Tyr active site (IPR018040), Pectinesterase, Asp active site (IPR033131), Invertase/pectin methylesterase inhibitor domain superfamily (IPR035513)	AK109763, AK120977	Q5ZAW1	2020-10-13	27477683	NA
LOC_Os01g20160	0	0.106	0.262	0.544	0.58	0.345	0.122667	0.489667	0.0254481	1.59434	3.99185	1.99706	Up_regulation	protein|OsHKT1;5 - Na+ transporter, expressed	Na<sup>+</sup> transporter, A member of HKT (high-affinity K<sup>+</sup> transporter)-type transporters, Regulation of K<sup>+</sup>/Na<sup>+</sup> homeostasis, Salt tolerance	Os01g0307500	SKC1, OsHKT1;5	SKC1	OsHKT8, HKT8, Os-HKT1;5, OsHKT1;5, HKT1;5, SKC1, qSKC-1(t), OsSKC1	Biological Process: monoatomic cation transport (GO:0006812), Biological Process: transmembrane transport (GO:0055085), Molecular Function: monoatomic cation transmembrane transporter activity (GO:0008324)	Cation transporter (IPR003445)	AK108663, DQ148410 (Nona Bokra)	Q0JNB6	2018-05-31	28488420, 16155566	plasma membrane (GO:0005886)
LOC_Os08g34440	0.377	0.415	0.39	1.809	1.826	1.073	0.394	1.56933	0.0415751	1.38117	3.98308	1.99388	Up_regulation	protein|retrotransposon protein, putative, Ty1-copia subclass, expressed	NA	NA	NA	NA	NA	NA	NA	NA	NA	NA	NA	NA
LOC_Os11g02240	10.348	10.66	5.939	29.809	37.528	39.943	8.98233	35.76	0.00465786	2.33181	3.98115	1.99318	Up_regulation	protein|CAMK_KIN1/SNF1/Nim1_like.4 - CAMK includes calcium/calmodulin depedent protein kinases, expressed	Serine/threonine protein kinase, Abiotic stresses	Os11g0113700	CIPK15, OsCIPK15	CIPK15	OsCIPK15, OsSnRK3.31, SnRK3.31	Biological Process: protein phosphorylation (GO:0006468), Biological Process: signal transduction (GO:0007165), Molecular Function: ATP binding (GO:0005524), Molecular Function: protein kinase activity (GO:0004672)	Protein kinase domain (IPR000719), NAF domain (IPR004041), Serine/threonine-protein kinase, active site (IPR008271), Protein kinase-like domain superfamily (IPR011009), Protein kinase, ATP binding site (IPR017441), NAF/FISL domain (IPR018451), KA1 domain/Ssp2, C-terminal (IPR028375)	AK121773 (DDBJ)	Q2RBF0 (UniProt)	2010-07-13	17535819, 20357140	NA
LOC_Os08g44830	1.588	0.97	1.123	6.045	5.104	3.488	1.227	4.879	0.033029	1.48111	3.97637	1.99145	Up_regulation	protein|ZOS8-14 - C2H2 zinc finger protein, expressed	Zinc finger, C2H2-type domain containing protein.	Os08g0562300	NA	NA	NA	Biological Process: response to acidic pH (GO:0010447), Biological Process: response to aluminum ion (GO:0010044)	Zinc finger C2H2-type (IPR013087), Zinc finger C2H2 superfamily (IPR036236), Protein SENSITIVE TO PROTON RHIZOTOXICITY 1/2 (IPR044300)	AK063290 (DDBJ, Best hit)	B8B9L4 (UniProt)	NA	NA	NA
LOC_Os06g07932	10.593	9.846	9.823	42.423	48.339	29.486	10.0873	40.0827	0.0325321	1.48769	3.97356	1.99043	Up_regulation	protein|flavonol synthase/flavanone 3-hydroxylase, putative, expressed	HIS1-like protein, Fe(II)/2-oxoglutarate-dependent oxygenase	Os06g0176700	OsHSL1	NA	NA	NA	Oxoglutarate/iron-dependent dioxygenase (IPR005123), Non-haem dioxygenase N-terminal domain (IPR026992), Isopenicillin N synthase-like superfamily (IPR027443), Isopenicillin N synthase-like, Fe(2+) 2OG dioxygenase domain (IPR044861)	AK241948	Q8H620	2020-04-08	31346065	NA
LOC_Os11g06234	2.089	1.381	1.557	7.495	6.786	5.672	1.67567	6.651	0.00523226	2.28131	3.96917	1.98884	Up_regulation	protein|expressed protein	Similar to NB-ARC domain containing protein.	Os11g0161133	NA	NA	NA	NA	P-loop containing nucleoside triphosphate hydrolase (IPR027417)	BT014681 (DDBJ, Secondary hit)	Q53PM2 (UniProt)	NA	NA	NA
LOC_Os04g25490	1.347	0.215	1.572	4.935	5.044	2.456	1.04467	4.145	0.0478193	1.3204	3.96777	1.98833	Up_regulation	protein|cytokinin-O-glucosyltransferase 2, putative, expressed	Similar to H0107B07.6 protein.	Os04g0321100	NA	NA	NA	Molecular Function: UDP-glycosyltransferase activity (GO:0008194)	UDP-glucuronosyl/UDP-glucosyltransferase (IPR002213), UDP-glycosyltransferase family, conserved site (IPR035595)	BT042944 (DDBJ)	Q01M48 (UniProt)	NA	NA	NA
LOC_Os02g04924	0.237	0	0.275	0.501	0.872	0.656	0.170667	0.676333	0.023205	1.63442	3.96289	1.98655	Up_regulation	protein|retrotransposon protein, putative, unclassified, expressed	Similar to H0102C09.1 protein.	Os02g0142100	NA	NA	NA	NA	NA	AK069573 (DDBJ, Best hit)	Q25AL5 (UniProt)	NA	NA	NA
LOC_Os05g16930	5.872	5.408	5.732	22.942	26.13	18.22	5.67067	22.4307	0.0179911	1.74494	3.95556	1.98388	Up_regulation	protein|protein kinase domain containing protein, expressed	Protein kinase, catalytic domain domain containing protein.	Os05g0258400	NA	MRLK25	OsMRLK25	Biological Process: protein phosphorylation (GO:0006468), Molecular Function: ATP binding (GO:0005524), Molecular Function: protein binding (GO:0005515), Molecular Function: protein kinase activity (GO:0004672)	Protein kinase domain (IPR000719), Serine-threonine/tyrosine-protein kinase, catalytic domain (IPR001245), Leucine-rich repeat (IPR001611), Serine/threonine-protein kinase, active site (IPR008271), Protein kinase-like domain superfamily (IPR011009), Malectin domain (IPR021720), Leucine-rich repeat domain superfamily (IPR032675)	ab initio prediction	B9FNJ1 (UniProt)	NA	NA	NA
LOC_Os01g04050	48.099	63.007	41.072	238.305	229.389	132.97	50.726	200.221	0.0430034	1.3665	3.94711	1.9808	Up_regulation	protein|BBTI12 - Bowman-Birk type bran trypsin inhibitor precursor, expressed	Similar to Wound-induced protease inhibitor (WIP1).	Os01g0132000	NA	NA	IAI2	Cellular Component: extracellular region (GO:0005576), Molecular Function: serine-type endopeptidase inhibitor activity (GO:0004867)	Proteinase inhibitor I12, Bowman-Birk (IPR000877), Bowman-Birk type proteinase inhibitor (IPR035995), Bowman-Birk type wound-induced proteinase inhibitor WIP1 (IPR044167)	AK059239 (DDBJ, Best hit)	Q7GC15 (UniProt)	NA	NA	NA
LOC_Os07g12890	4.957	10.38	10.03	38.156	38.761	23.146	8.45567	33.3543	0.0291117	1.53593	3.94461	1.97988	Up_regulation	protein|metal cation transporter, putative, expressed	Zinc transporter, Zn uptake and distribution	Os07g0232800	OsZIP8	ZIP8	OsZIP8, OsZIP1	Biological Process: metal ion transport (GO:0030001), Biological Process: transmembrane transport (GO:0055085), Biological Process: zinc ion transmembrane transport (GO:0071577), Cellular Component: membrane (GO:0016020), Molecular Function: metal ion transmembrane transporter activity (GO:0046873), Molecular Function: zinc ion transmembrane transporter activity (GO:0005385)	Zinc/iron permease (IPR003689), Zinc/iron permease, fungal/plant (IPR004698)	AY324148 (Jiu Caiqing), Inferred from literature	A3BI11	2021-03-04	20496122, 18038191	plasma membrane (GO:0005886)
LOC_Os06g11830	6.622	5.283	6.341	25.125	22.918	23.824	6.082	23.9557	7.04517e-05	4.15211	3.93878	1.97775	Up_regulation	protein|hAT dimerisation domain-containing protein, putative, expressed	NA	NA	NA	NA	NA	NA	NA	NA	NA	NA	NA	NA
LOC_Os03g15630	1.453	1.519	0.501	5.925	4.648	3.099	1.15767	4.55733	0.0386795	1.41252	3.93665	1.97697	Up_regulation	protein|harpin-induced protein 1 domain containing protein, expressed	Harpin-induced 1 domain containing protein.	Os03g0262700	NA	NA	NA	NA	Late embryogenesis abundant protein, LEA_2 subgroup (IPR004864)	AK061109 (DDBJ, Best hit), AK099159 (DDBJ, Best hit)	B4FP99 (UniProt)	NA	NA	NA
LOC_Os01g57240	1.172	0.503	2.215	6.564	3.223	5.42	1.29667	5.069	0.0421999	1.37469	3.90925	1.96689	Up_regulation	protein|expressed protein	SAND domain-containing protein, Trithorax group factor, Transcriptional regulation of stress responsive genes	Os01g0780800	OsULT1	NA	OsULT1	Molecular Function: DNA binding (GO:0003677)	SAND domain (IPR000770), Developmental regulator, ULTRAPETALA (IPR020533)	AK064375	Q5ZAW0	2020-06-09	30753903, 25925167	NA
LOC_Os05g49100	0.502	0.106	0.515	1.554	1.495	1.322	0.374333	1.457	0.0055884	2.25271	3.89225	1.96061	Up_regulation	protein|WRKY49, expressed	DNA-binding WRKY domain containing protein.	Os05g0565900	NA	WRKY49	OsWRKY49	Biological Process: regulation of DNA-templated transcription (GO:0006355), Molecular Function: DNA-binding transcription factor activity (GO:0003700), Molecular Function: sequence-specific DNA binding (GO:0043565)	WRKY domain (IPR003657), WRKY domain superfamily (IPR036576), WRKY transcription factor, plant (IPR044810)	FP101665 (DDBJ)	Q688X5 (UniProt)	NA	Rice WRKY Working Group 2012. Rice 5:3.	NA
LOC_Os05g40700	2.649	1.226	3.033	7.172	11.114	8.477	2.30267	8.921	0.0159376	1.79758	3.8742	1.9539	Up_regulation	protein|transmembrane protein 56, putative, expressed	TRAM, LAG1 and CLN8 homology domain containing protein.	Os05g0485300	NA	NA	NA	Cellular Component: membrane (GO:0016020)	TRAM/LAG1/CLN8 homology domain (IPR006634)	AK102064 (DDBJ, Best hit)	A2Y5W7 (UniProt)	NA	NA	NA
LOC_Os01g06800	0.132	0.487	0.087	1.153	0.993	0.576	0.235333	0.907333	0.0388985	1.41007	3.85552	1.94693	Up_regulation	protein|expressed protein	NA	NA	NA	NA	NA	NA	NA	NA	NA	NA	NA	NA
LOC_Os06g21820	1.864	3.526	2.872	13.154	11.374	7.309	2.754	10.6123	0.0370977	1.43065	3.85343	1.94614	Up_regulation	protein|jasmonate O-methyltransferase, putative, expressed	Similar to H1005F08.18 protein.	Os06g0323100	NA	NA	NA	Molecular Function: methyltransferase activity (GO:0008168)	SAM dependent carboxyl methyltransferase (IPR005299), S-adenosyl-L-methionine-dependent methyltransferase superfamily (IPR029063), Methyltransferase, alpha-helical capping domain (IPR042086)	AK100029 (DDBJ, Best hit)	Q01MM6 (UniProt)	NA	NA	NA
LOC_Os09g17146	0	1.092	0.33	2	1.79	1.672	0.474	1.82067	0.0436846	1.35967	3.84107	1.94151	Up_regulation	protein|expressed protein	F-box domain, cyclin-like domain containing protein.	Os09g0341500	NA	NA	NA	Molecular Function: protein binding (GO:0005515)	F-box domain (IPR001810), F-box-like domain superfamily (IPR036047)	AK073913 (DDBJ, Best hit)	B9G317 (UniProt)	NA	NA	NA
LOC_Os04g03740	0.93	1.372	0.38	3.467	2.288	4.5	0.894	3.41833	0.0416068	1.38084	3.82364	1.93495	Up_regulation	protein|expressed protein	NA	NA	NA	NA	NA	NA	NA	NA	NA	NA	NA	NA
LOC_Os12g33300	5.392	7.735	5.251	22.39	28.6	19.273	6.126	23.421	0.0177297	1.7513	3.82321	1.93479	Up_regulation	protein|integral membrane protein DUF6 containing protein, expressed	Similar to Integral membrane protein DUF6 containing protein.	Os12g0518200	NA	NA	FCO9	NA	NA	AK070844 (DDBJ, Best hit)	Q2RAV3 (UniProt)	NA	NA	NA
LOC_Os01g53350	2.218	3.694	2.927	9.736	13.599	10.159	2.94633	11.1647	0.0137035	1.86317	3.78934	1.92195	Up_regulation	protein|anthocyanidin 5,3-O-glucosyltransferase, putative, expressed	Flavonoid O-diglucosyltransferase, Uridine diphosphate glycosyltransferase	Os01g0734800	OsUGT-3	UGT706F1	OsUGT706F1	Molecular Function: UDP-glycosyltransferase activity (GO:0008194)	UDP-glucuronosyl/UDP-glucosyltransferase (IPR002213), UDP-glycosyltransferase family, conserved site (IPR035595)	AK102415	Q942C4	2022-10-31	DOI:10.1007/s12374-008-9002-x	NA
LOC_Os01g48620	22.539	24.85	20.644	82.011	93.617	81.391	22.6777	85.673	0.00204851	2.68856	3.77786	1.91757	Up_regulation	protein|expressed protein	Protein of unknown function DUF2921 domain containing protein.	Os01g0678000	NA	NA	NA	NA	Protein of unknown function DUF2921 (IPR021319)	ab initio prediction	NP_001043855.1 (RefSeq)	NA	NA	NA
LOC_Os11g05190	0.417	0.247	3.74	4.471	5.305	6.854	1.468	5.54333	0.0483728	1.3154	3.77611	1.9169	Up_regulation	protein|phytosulfokines precursor, putative, expressed	Similar to Phytosulfokines 2 precursor.	Os11g0149400	NA	PSK2	OsPSK2	Biological Process: cell population proliferation (GO:0008283), Cellular Component: extracellular region (GO:0005576), Molecular Function: growth factor activity (GO:0008083)	Phytosulfokine (IPR009438)	AK063900 (DDBJ, Best hit)	Q0IUL4 (UniProt)	NA	NA	NA
LOC_Os08g31200	1.208	2.845	2.464	8.941	10.195	5.451	2.17233	8.19567	0.039444	1.40402	3.77275	1.91562	Up_regulation	protein|cytokinin-O-glucosyltransferase 2, putative, expressed	UDP-glucuronosyl/UDP-glucosyltransferase domain containing protein.	Os08g0404000	NA	NA	NA	Molecular Function: UDP-glycosyltransferase activity (GO:0008194)	UDP-glucuronosyl/UDP-glucosyltransferase (IPR002213), UDP-glycosyltransferase family, conserved site (IPR035595)	BT042944 (DDBJ)	GeneMark	NA	NA	NA
LOC_Os03g27990	5.268	4.886	8.265	23.79	26.284	19.414	6.13967	23.1627	0.00467372	2.33034	3.77263	1.91557	Up_regulation	protein|STRUBBELIG-RECEPTOR FAMILY 7 precursor, putative, expressed	Protein kinase, catalytic domain domain containing protein.	Os03g0397700	NA	NA	NA	Biological Process: protein phosphorylation (GO:0006468), Molecular Function: ATP binding (GO:0005524), Molecular Function: protein binding (GO:0005515), Molecular Function: protein kinase activity (GO:0004672)	Protein kinase domain (IPR000719), Serine-threonine/tyrosine-protein kinase, catalytic domain (IPR001245), Leucine-rich repeat (IPR001611), Leucine-rich repeat, typical subtype (IPR003591), Protein kinase-like domain superfamily (IPR011009), Leucine-rich repeat-containing N-terminal, plant-type (IPR013210), Protein kinase, ATP binding site (IPR017441), Leucine-rich repeat domain superfamily (IPR0…	AK111635 (DDBJ, Best hit)	Q84MU6 (UniProt)	NA	NA	NA
LOC_Os07g48730	1.048	1.934	0.71	6.032	3.194	4.678	1.23067	4.63467	0.0370347	1.43139	3.76598	1.91303	Up_regulation	protein|tyrosine protein kinase domain containing protein, putative, expressed	Similar to Serine/threonine protein kinase-like.	Os07g0686800	NA	RLCK241	OsRLCK241, PTK11, OsPTK11	Biological Process: protein phosphorylation (GO:0006468), Molecular Function: ATP binding (GO:0005524), Molecular Function: protein kinase activity (GO:0004672)	Protein kinase domain (IPR000719), Serine-threonine/tyrosine-protein kinase, catalytic domain (IPR001245), Protein kinase-like domain superfamily (IPR011009), Protein kinase, ATP binding site (IPR017441)	AK106421 (DDBJ, Best hit)	NP_001147807.1 (RefSeq)	NA	NA	NA
LOC_Os09g21802	7.571	2.089	3.426	16.22	13.893	19.134	4.362	16.4157	0.00589156	2.22977	3.76333	1.91201	Up_regulation	protein|expressed protein	NA	NA	NA	NA	NA	NA	NA	NA	NA	NA	NA	NA
LOC_Os02g30190	2.424	2.446	4.589	14.97	10.047	10.549	3.153	11.8553	0.0174884	1.75725	3.76002	1.91074	Up_regulation	protein|expressed protein	Conserved hypothetical protein.	Os02g0504700	NA	NA	NA	NA	NA	EU960939 (DDBJ)	NP_001172978.1 (RefSeq)	NA	NA	NA
LOC_Os01g03340	48.226	90.607	49.257	259.121	289.674	157.784	62.6967	235.526	0.037524	1.42569	3.7566	1.90943	Up_regulation	protein|BBTI4 - Bowman-Birk type bran trypsin inhibitor precursor, expressed	Bowman-Birk type trypsin inhibitor, Target of a fungal effector and an NLR receptor for innate immunity, Resistance to fungal pathogen M. oryzae	Os01g0124200	APIP4	RBBI3-1	RBBI3-1, OsBBTI4, BBTI4, IBP1.1, RBBTI4, APIP4, OsAPIP4	Cellular Component: extracellular region (GO:0005576), Molecular Function: serine-type endopeptidase inhibitor activity (GO:0004867)	Proteinase inhibitor I12, Bowman-Birk (IPR000877), Bowman-Birk type proteinase inhibitor (IPR035995)	AK104367, AK067257, AK104110	A5HEI2	2020-05-19	32415911	cytoplasm (GO:0005737)
LOC_Os01g65190	0.599	2.02	0.843	3.831	3.795	5.34	1.154	4.322	0.00970902	2.01282	3.74523	1.90506	Up_regulation	protein|POT domain containing peptide transporter, putative, expressed	Similar to POT family protein.	Os01g0872300	NA	NA	PTR	Biological Process: transmembrane transport (GO:0055085), Cellular Component: membrane (GO:0016020), Molecular Function: transmembrane transporter activity (GO:0022857)	Proton-dependent oligopeptide transporter family (IPR000109), MFS transporter superfamily (IPR036259)	ab initio prediction	NP_001147599.1 (RefSeq)	NA	NA	NA
LOC_Os11g35240	1.475	0.309	1.694	5.378	3.213	4.433	1.15933	4.34133	0.0178091	1.74936	3.74468	1.90484	Up_regulation	protein|transposon protein, putative, unclassified, expressed	NA	NA	NA	NA	NA	NA	NA	NA	NA	NA	NA	NA
LOC_Os11g40850	1.028	1.229	1.851	6.142	4.591	4.593	1.36933	5.10867	0.00833596	2.07904	3.73077	1.89947	Up_regulation	protein|expressed protein	NA	NA	NA	NA	NA	NA	NA	NA	NA	NA	NA	NA
LOC_Os02g40330	0.406	0.953	0.883	2.563	3.126	2.662	0.747333	2.78367	0.0011314	2.94638	3.7248	1.89716	Up_regulation	protein|retrotransposon protein, putative, Ty3-gypsy subclass, expressed	Hypothetical protein.	Os02g0616600	NA	NA	NA	NA	NA	AK106681 (DDBJ, Best hit)	longestORF	NA	NA	NA
LOC_Os12g03370	0.605	2.484	0.639	5.353	5.684	2.827	1.24267	4.62133	0.0431542	1.36498	3.71888	1.89487	Up_regulation	protein|harpin-induced protein 1 domain containing protein, expressed	Harpin-induced 1 domain containing protein.	Os12g0127200	NA	NA	NA	NA	Late embryogenesis abundant protein, LEA_2 subgroup (IPR004864)	AK122005 (DDBJ, Best hit)	A2ZHQ7 (UniProt)	NA	NA	NA
LOC_Os01g08090	8.812	13.544	9.383	40.661	49.692	27.625	10.5797	39.326	0.0402123	1.39564	3.71713	1.89419	Up_regulation	protein|flavonol-3-O-glycoside-7-O-glucosyltransferase 1, putative, expressed	UDP-glucuronosyl/UDP-glucosyltransferase family protein.	Os01g0176000	NA	UGT98B1	OsUGT98B1	Molecular Function: UDP-glycosyltransferase activity (GO:0008194)	UDP-glucuronosyl/UDP-glucosyltransferase (IPR002213), UDP-glycosyltransferase family, conserved site (IPR035595)	AK103303 (DDBJ, Best hit)	B2D163 (UniProt)	NA	NA	NA
LOC_Os01g03490	0.532	0.071	0.207	1.137	1.244	0.627	0.27	1.00267	0.0403243	1.39443	3.71358	1.89281	Up_regulation	protein|heavy-metal-associated domain-containing protein, putative, expressed	Heavy metal transport/detoxification protein domain containing protein.	Os01g0125600	NA	HIPP50	OsHMP1, HMP1, OsHMP01, OsHIPP50, OsaHIP50, HIP50	Molecular Function: metal ion binding (GO:0046872)	Heavy metal-associated domain, HMA (IPR006121), Heavy metal-associated domain superfamily (IPR036163)	AK103550 (DDBJ, Best hit), AK105015 (DDBJ, Best hit)	A6N0H2 (UniProt)	NA	NA	NA
LOC_Os05g38580	0.138	0.544	1.42	2.852	2.039	2.884	0.700667	2.59167	0.0186425	1.7295	3.69886	1.88708	Up_regulation	protein|50S ribosomal protein L17, putative, expressed	Ribosomal protein L17 family protein.	Os05g0460700	NA	NA	NA	Biological Process: translation (GO:0006412), Cellular Component: ribosome (GO:0005840), Molecular Function: structural constituent of ribosome (GO:0003735)	Large ribosomal subunit protein bL17 (IPR000456), Large ribosomal subunit protein bL17 superfamily (IPR036373)	AK103320 (DDBJ, Best hit)	B6TSY1 (UniProt)	NA	NA	NA
LOC_Os02g09380	1.566	0.625	1.102	4.8	3.656	3.653	1.09767	4.03633	0.00461336	2.33598	3.67719	1.87861	Up_regulation	protein|expressed protein	Conserved hypothetical protein.	Os02g0186700	NA	NA	NA	NA	NA	AK064492 (DDBJ, Best hit)	A2X1S0 (UniProt)	NA	NA	NA
LOC_Os02g53890	1.317	0.803	3.87	6.919	6.104	8.959	1.99667	7.32733	0.0141846	1.84818	3.66978	1.87569	Up_regulation	protein|expressed protein	NA	NA	NA	NA	NA	NA	NA	NA	NA	NA	NA	NA
LOC_Os06g10520	15.24	15.871	13.487	55.684	68.967	38.863	14.866	54.5047	0.0442152	1.35443	3.6664	1.87436	Up_regulation	protein|pantothenate kinase, putative, expressed	Fumble domain containing protein.	Os06g0207000	NA	NA	NA	Biological Process: coenzyme A biosynthetic process (GO:0015937), Molecular Function: ATP binding (GO:0005524), Molecular Function: pantothenate kinase activity (GO:0004594)	Type II pantothenate kinase (IPR004567), ATPase, nucleotide binding domain (IPR043129)	AK067115 (DDBJ, Best hit)	B6SPI3 (UniProt)	NA	NA	NA
LOC_Os01g04550	18.186	19.83	18.47	55.148	86.497	64.827	18.8287	68.824	0.0323579	1.49002	3.65528	1.86998	Up_regulation	protein|expressed protein	Similar to predicted protein.	Os01g0137950	NA	RLCK23	OsRLCK23	Biological Process: protein phosphorylation (GO:0006468), Molecular Function: ATP binding (GO:0005524), Molecular Function: protein kinase activity (GO:0004672)	Protein kinase domain (IPR000719), Serine/threonine-protein kinase, active site (IPR008271), Protein kinase-like domain superfamily (IPR011009), Rust resistance kinase Lr10 (IPR045874)	AK288077 (DDBJ, Best hit)	D3G6F0 (UniProt)	NA	NA	NA
LOC_Os03g42600	1.893	0.985	8.474	17.558	10.229	13.672	3.784	13.8197	0.0345503	1.46155	3.65213	1.86874	Up_regulation	protein|expressed protein	Conserved hypothetical protein.	Os03g0624300	NA	NA	NA	NA	NA	AK062353 (DDBJ, Best hit)	B8BJF0 (UniProt)	NA	NA	NA
LOC_Os03g63310	3.293	5.074	2.395	13.768	15.522	10.014	3.58733	13.1013	0.0146184	1.8351	3.65211	1.86873	Up_regulation	protein|cytochrome P450 71E1, putative, expressed	Similar to Cytochrome P450.	Os03g0850200	NA	NA	NA	Molecular Function: heme binding (GO:0020037), Molecular Function: iron ion binding (GO:0005506), Molecular Function: monooxygenase activity (GO:0004497), Molecular Function: oxidoreductase activity, acting on paired donors, with incorporation or reduction of molecular oxygen (GO:0016705)	Cytochrome P450 (IPR001128), Cytochrome P450, E-class, group I (IPR002401), Cytochrome P450 superfamily (IPR036396)	CT835106 (DDBJ, Best hit)	A7U1X5 (UniProt)	NA	NA	NA
LOC_Os03g30130	0.28	0.191	0.369	1.089	1.01	0.964	0.28	1.021	0.000525071	3.27978	3.64643	1.86648	Up_regulation	protein|phospholipase C, putative, expressed	Similar to MAP3K protein kinase-like protein.	Os03g0415200	NA	NA	NA	Biological Process: lipid metabolic process (GO:0006629), Molecular Function: phosphoric diester hydrolase activity (GO:0008081)	PLC-like phosphodiesterase, TIM beta/alpha-barrel domain superfamily (IPR017946)	AK064733 (DDBJ, Best hit)	NP_172824.3 (RefSeq)	NA	NA	NA
LOC_Os02g17710	2.205	0.7	3.351	5.299	8.074	9.399	2.08533	7.59067	0.0249174	1.6035	3.64003	1.86395	Up_regulation	protein|receptor-like protein kinase 5 precursor, putative, expressed	Leucine-rich repeat domain containing protein.	Os02g0277700	NA	NA	NA	Molecular Function: protein binding (GO:0005515)	Leucine-rich repeat (IPR001611), Leucine-rich repeat, typical subtype (IPR003591), Leucine-rich repeat-containing N-terminal, plant-type (IPR013210), Leucine-rich repeat domain superfamily (IPR032675)	AK120092 (DDBJ, Best hit)	A3A5I7 (UniProt)	NA	NA	NA
LOC_Os01g36350	13.279	16.389	13.842	53.776	63.939	40.426	14.5033	52.7137	0.0283129	1.54802	3.63459	1.86179	Up_regulation	protein|cytochrome P450, putative, expressed	Similar to P450.	Os01g0544200	NA	NA	NA	Molecular Function: heme binding (GO:0020037), Molecular Function: iron ion binding (GO:0005506), Molecular Function: monooxygenase activity (GO:0004497), Molecular Function: oxidoreductase activity, acting on paired donors, with incorporation or reduction of molecular oxygen (GO:0016705)	Cytochrome P450 (IPR001128), Cytochrome P450, E-class, group I (IPR002401), Cytochrome P450 superfamily (IPR036396)	AK100062 (DDBJ, Best hit)	Q8S9E5 (UniProt)	NA	NA	NA
LOC_Os11g47180	0.644	0.83	0.426	2.155	1.992	2.722	0.633333	2.28967	0.00677435	2.16913	3.61526	1.8541	Up_regulation	protein|receptor-like protein kinase 2 precursor, putative, expressed	Leucine rich-repeat receptor-like kinase (LRR-RLK), Rice blast disease resistance	Os11g0694600	Pi65	PI65	Pi65(t), Pi65	Biological Process: protein phosphorylation (GO:0006468), Molecular Function: ATP binding (GO:0005524), Molecular Function: protein binding (GO:0005515), Molecular Function: protein kinase activity (GO:0004672)	Protein kinase domain (IPR000719), Serine-threonine/tyrosine-protein kinase, catalytic domain (IPR001245), Leucine-rich repeat (IPR001611), Leucine-rich repeat, typical subtype (IPR003591), Serine/threonine-protein kinase, active site (IPR008271), Protein kinase-like domain superfamily (IPR011009), Leucine-rich repeat-containing N-terminal, plant-type (IPR013210), Protein kinase, ATP binding site…	Inferred from literature	Q53QC2	2021-10-08	34608507	NA
LOC_Os02g13660	0.694	1.196	0.515	2.757	3.31	2.611	0.801667	2.89267	0.0020992	2.67795	3.60832	1.85133	Up_regulation	protein|meiosis 5, putative, expressed	Proline-and threonine-rich protein, Required for postmeiotic pollen development	Os02g0230300	RA68	RA68	OsRA68	NA	Protodermal factor 1 (IPR039923)	AY568677, AK058752	Q56UU6	2022-07-27	19888555	NA
LOC_Os01g39330	4.545	2.351	1.786	9.62	11.838	9.847	2.894	10.435	0.00262469	2.58092	3.60574	1.85029	Up_regulation	protein|helix-loop-helix DNA-binding domain containing protein, expressed	Basic helix-loop-helix (bHLH) transcription factor, Negative regulation of salt stress	Os01g0575200	OsbHLH024	NA	OsbHLH024	Molecular Function: protein dimerization activity (GO:0046983)	Myc-type, basic helix-loop-helix (bHLH) domain (IPR011598), Helix-loop-helix DNA-binding domain superfamily (IPR036638), Transcription factor bHLH92/bHLH041-like (IPR044658), Transcription factor bHLH95-like, basic helix-loop-helix domain (IPR045239)	AK106333	Q8S0C6	2022-05-16	35567185	NA
LOC_Os08g13410	1.176	0.279	0.617	2.452	3.003	2.013	0.690667	2.48933	0.00994413	2.00243	3.60425	1.8497	Up_regulation	protein|retrotransposon protein, putative, unclassified	NA	NA	NA	NA	NA	NA	NA	NA	NA	NA	NA	NA
LOC_Os03g06330	18.035	20.519	24.515	63.139	91.419	72.39	21.023	75.6493	0.0183757	1.73576	3.59841	1.84736	Up_regulation	protein|tyrosine protein kinase domain containing protein, putative, expressed	Similar to Protein kinase APK1B, chloroplast precursor (EC 2.7.1.-).	Os03g0159100	NA	RLCK101	OsRLCK101, PTK3, OsPTK3	Biological Process: protein phosphorylation (GO:0006468), Molecular Function: ATP binding (GO:0005524), Molecular Function: protein kinase activity (GO:0004672)	Protein kinase domain (IPR000719), Serine-threonine/tyrosine-protein kinase, catalytic domain (IPR001245), Serine/threonine-protein kinase, active site (IPR008271), Protein kinase-like domain superfamily (IPR011009), Protein kinase, ATP binding site (IPR017441)	AK065635 (DDBJ, Best hit)	C6ZRP4 (UniProt)	NA	NA	NA
LOC_Os05g10980	1.596	0.269	2.317	3.432	5.557	6.045	1.394	5.01133	0.0256658	1.59065	3.59493	1.84596	Up_regulation	protein|REX1 DNA Repair family protein, expressed	Similar to REX1 DNA Repair family protein.	Os05g0198700	NA	NA	NA	Biological Process: nucleotide-excision repair (GO:0006289), Biological Process: transcription initiation at RNA polymerase II promoter (GO:0006367), Cellular Component: transcription factor TFIIH core complex (GO:0000439)	TFIIH subunit TTDA/Tfb5 (IPR009400), TFB5-like superfamily (IPR035935)	AK287942 (DDBJ, Best hit)	NP_001148022.1 (RefSeq)	NA	NA	NA
LOC_Os11g45130	2.297	0.775	2.875	7.317	8.025	5.994	1.98233	7.112	0.00406855	2.39056	3.58769	1.84306	Up_regulation	protein|pollen signalling protein with adenylyl cyclase activity, putative, expressed	Hypothetical conserved gene.	Os11g0676500	NA	NA	NA	NA	Leucine-rich repeat domain superfamily (IPR032675)	ab initio prediction	NP_001068447.1 (RefSeq)	NA	NA	NA
LOC_Os08g33150	4.239	5.244	5.935	18.377	23.469	13.398	5.13933	18.4147	0.0414066	1.38293	3.58308	1.8412	Up_regulation	protein|MYB family transcription factor, putative, expressed	R2R3-MYB transcription factor 76, Response to drought and cadmium stresses	Os08g0428200	Os2R_MYB76	2R_MYB76	Os2R_MYB76	NA	SANT/Myb domain (IPR001005), Homeobox-like domain superfamily (IPR009057), Myb domain (IPR017930)	AK242347, XM_015793257, Inferred from literature	Q84NI9	2023-09-22	35893632	NA
LOC_Os02g02740	0.177	0.054	0.316	0.648	0.594	0.716	0.182333	0.652667	0.0129173	1.88883	3.57952	1.83977	Up_regulation	protein|PPR repeat containing protein, expressed	Pentatricopeptide repeat domain containing protein.	Os02g0119700	NA	NA	NA	Molecular Function: protein binding (GO:0005515)	Pentatricopeptide repeat (IPR002885), Tetratricopeptide-like helical domain superfamily (IPR011990)	AK108777 (DDBJ, Best hit)	NP_001152190.1 (RefSeq)	NA	NA	NA
LOC_Os01g73990	22.113	5.999	19.827	64.228	64.889	42.434	15.9797	57.1837	0.0132918	1.87642	3.57853	1.83937	Up_regulation	protein|cytochrome b5-like Heme/Steroid binding domain containing protein, expressed	Similar to Cytochrome b5.	Os01g0971500	NA	CYB5-3	OsCYB5-3	Molecular Function: heme binding (GO:0020037)	Cytochrome b5-like heme/steroid binding domain (IPR001199), Cytochrome b5, heme-binding site (IPR018506), Cytochrome b5-like heme/steroid binding domain superfamily (IPR036400)	AK120840 (DDBJ, Best hit)	A2WZK1 (UniProt)	NA	NA	NA
LOC_Os03g42810	1.9	2.667	2.096	10.107	8.184	5.547	2.221	7.946	0.0457255	1.33984	3.57767	1.83902	Up_regulation	protein|endonuclease/exonuclease/phosphatase family domain containing protein, expressed	Similar to predicted protein.	Os03g0626500	NA	NA	NA	Biological Process: phosphatidylinositol dephosphorylation (GO:0046856), Molecular Function: phosphatase activity (GO:0016791)	Inositol polyphosphate-related phosphatase (IPR000300), Endonuclease/exonuclease/phosphatase superfamily (IPR036691), Inositol 5-phosphatase (IPR046985)	BT054761 (DDBJ)	XP_002894051.1 (RefSeq)	NA	NA	NA
LOC_Os03g40550	2.619	3.054	4.137	10.272	14.515	10.246	3.27	11.6777	0.0194942	1.7101	3.57115	1.83639	Up_regulation	protein|kinase, pfkB family, putative, expressed	PfkB family fructokinase, WLP2 paralog, Chloroplast biogenesis and plant growth, Protection of chloroplasts under heat stress	Os03g0602600	HSA1, OsFLN2, HSA1/OsFLN2	HSA1	OsHSA1, OsFLN2, FLN2, HSA1/OsFLN2	NA	Carbohydrate kinase PfkB (IPR011611), Ribokinase-like (IPR029056)	AK242650	Q6AVL0	2018-10-10	29319227, 29045742	NA
LOC_Os03g31160	0.802	0.382	0.186	2.261	1.32	1.301	0.456667	1.62733	0.0451619	1.34523	3.5635	1.8333	Up_regulation	protein|expressed protein	Conserved hypothetical protein.	Os03g0425100	NA	NA	NA	NA	NA	AK070206 (DDBJ, Best hit)	B8AK64 (UniProt)	NA	NA	NA
LOC_Os01g18584	20.665	30.511	26.434	96.049	113.761	66.498	25.87	92.1027	0.0360293	1.44334	3.56021	1.83196	Up_regulation	protein|WRKY9, expressed	Similar to WRKY transcription factor 28.	Os01g0289600	NA	WRKY9	OsWRKY9	Biological Process: regulation of DNA-templated transcription (GO:0006355), Molecular Function: DNA-binding transcription factor activity (GO:0003700), Molecular Function: sequence-specific DNA binding (GO:0043565)	WRKY domain (IPR003657), WRKY domain superfamily (IPR036576), WRKY transcription factor, plant (IPR044810)	BT054472 (DDBJ)	C9DI17 (UniProt)	NA	Rice WRKY Working Group 2012. Rice 5:3.	NA
LOC_Os01g27750	4.133	3.089	5.687	12.956	20.385	12.607	4.303	15.316	0.0399434	1.39855	3.55938	1.83162	Up_regulation	protein|bifunctional 3-dehydroquinate dehydratase/shikimate dehydrogenase,chloroplast precursor, putative, expressed	Similar to shikimate biosynthesis protein aroDE.	Os01g0375200	NA	NA	DHQDT/SDH, OsDHQDT/SDH, OsDHQDT, OsSDH, DHQDT, SDH, DHQ/SDH-1	Molecular Function: 3-dehydroquinate dehydratase activity (GO:0003855), Molecular Function: shikimate 3-dehydrogenase (NADP+) activity (GO:0004764)	3-dehydroquinate dehydratase type I (IPR001381), Quinate/shikimate 5-dehydrogenase/glutamyl-tRNA reductase (IPR006151), Shikimate dehydrogenase substrate binding, N-terminal (IPR013708), Aldolase-type TIM barrel (IPR013785), Shikimate dehydrogenase family (IPR022893), NAD(P)-binding domain superfamily (IPR036291), SDH, C-terminal (IPR041121), Aminoacid dehydrogenase-like, N-terminal domain superf…	AK121501 (DDBJ, Best hit)	B6UCV5 (UniProt)	NA	NA	NA
LOC_Os12g01830	0.619	0.187	0.317	1.829	1.107	1.06	0.374333	1.332	0.0420237	1.37651	3.55833	1.8312	Up_regulation	protein|staphylococcal nuclease homologue, putative, expressed	Similar to Ca(2+)-dependent nuclease.	Os12g0109200	NA	NA	NA	NA	NA	AK103380 (DDBJ, Best hit)	B8BNU8 (UniProt)	NA	NA	NA
LOC_Os04g38042	3.168	1.142	2.47	7.306	10.267	6.541	2.26	8.038	0.0201538	1.69564	3.55664	1.83051	Up_regulation	protein|retrotransposon protein, putative, unclassified, expressed	Conserved hypothetical protein.	Os04g0453500	NA	NA	NA	NA	NA	AK111799 (DDBJ, Best hit)	NP_001175603.1 (RefSeq)	NA	NA	NA
LOC_Os10g22520	14.326	11.446	10.913	50.155	37.791	42.155	12.2283	43.367	0.0088216	2.05445	3.54644	1.82637	Up_regulation	protein|cellulase, putative, expressed	GH5 (glycosyl hydrolase family 5) &beta;-glucosidase, Response to salt and submergence stress, Response to stress-related hormones	Os10g0370500	GH5BG	GH5BG	OsGH5BG	Biological Process: actin filament organization (GO:0007015), Biological Process: carbohydrate metabolic process (GO:0005975), Biological Process: organic substance metabolic process (GO:0071704), Molecular Function: actin filament binding (GO:0051015), Molecular Function: hydrolase activity, hydrolyzing O-glycosyl compounds (GO:0004553)	Glycoside hydrolase, family 5 (IPR001547), Actin-crosslinking (IPR008999), Fascin (IPR010431), Glycoside hydrolase superfamily (IPR017853), Glycoside hydrolase, family 5, conserved site (IPR018087)	AK065000	Q8RU06	2021-03-10	17705786	apoplast (GO:0048046)
LOC_Os09g29460	0.27	2.665	0.936	4.873	4.474	4.304	1.29033	4.55033	0.0386427	1.41293	3.52648	1.81823	Up_regulation	protein|homeobox associated leucine zipper, putative, expressed	Homeodomain-leucine zipper (HD-Zip) protein, Regulation of gibberellin signaling	Os09g0470500	Oshox4	HOX4	Oshox4, OsHox4, OsHDZ31, OsHDZIP31, HDZ31, HDZIP31	Biological Process: regulation of DNA-templated transcription (GO:0006355), Molecular Function: DNA binding (GO:0003677), Molecular Function: DNA-binding transcription factor activity (GO:0003700), Molecular Function: DNA-binding transcription factor activity, RNA polymerase II-specific (GO:0000981), Molecular Function: sequence-specific DNA binding (GO:0043565)	Helix-turn-helix motif (IPR000047), Homeobox domain (IPR001356), Leucine zipper, homeobox-associated (IPR003106), Homeobox-like domain superfamily (IPR009057), Homeobox, conserved site (IPR017970), Homeobox-leucine zipper protein, class I, plant (IPR045224)	AK099710, AK105484	Q6K498	2021-03-02	18049796	nucleus (GO:0005634)
LOC_Os08g10260	6.714	4.602	4.373	19.448	19.231	16.589	5.22967	18.4227	0.000460559	3.33671	3.52272	1.81669	Up_regulation	protein|NBS-LRR disease resistance protein, putative, expressed	Disease resistance protein domain containing protein.	Os08g0202400	OsRBLS1	NA	NA	Biological Process: defense response (GO:0006952), Molecular Function: ADP binding (GO:0043531)	NB-ARC (IPR002182), P-loop containing nucleoside triphosphate hydrolase (IPR027417), Leucine-rich repeat domain superfamily (IPR032675), Winged helix-like DNA-binding domain superfamily (IPR036388), Virus X resistance protein-like, coiled-coil domain (IPR038005), Disease resistance, N-terminal (IPR041118), Apoptotic protease-activating factors, helical domain (IPR042197), Disease resistance prote…	AK070769, Inferred from literature	B9FZK0 (UniProt)	2023-08-23	37596557	NA
LOC_Os01g41430	1.23	0.297	1.162	3.515	3.876	2.079	0.896333	3.15667	0.0345309	1.46179	3.52176	1.81629	Up_regulation	protein|UDP-glucoronosyl and UDP-glucosyl transferase, putative, expressed	UDP-glucuronosyl/UDP-glucosyltransferase family protein.	Os01g0597800	NA	UGT703A4	NA	Molecular Function: UDP-glycosyltransferase activity (GO:0008194)	UDP-glucuronosyl/UDP-glucosyltransferase (IPR002213), UDP-glycosyltransferase family, conserved site (IPR035595)	AK063325 (DDBJ, Best hit), AK102671 (DDBJ, Best hit)	C4MF46 (UniProt)	NA	NA	NA
LOC_Os01g32990	0.072	0.065	0.074	0.288	0.215	0.24	0.0703333	0.247667	0.0131877	1.87983	3.52133	1.81612	Up_regulation	protein|retrotransposon protein, putative, Ty1-copia subclass, expressed	NA	NA	NA	NA	NA	NA	NA	NA	NA	NA	NA	NA
LOC_Os01g11020	0.646	0.391	0.577	1.39	1.921	2.366	0.538	1.89233	0.0334145	1.47607	3.51735	1.81449	Up_regulation	protein|expressed protein	NA	NA	NA	NA	NA	NA	NA	NA	NA	NA	NA	NA
LOC_Os02g01260	0.356	0	0.254	0.744	0.747	0.647	0.203333	0.712667	0.0314425	1.50248	3.50492	1.80938	Up_regulation	protein|retrotransposon protein, putative, Ty1-copia subclass, expressed	NA	NA	NA	NA	NA	NA	NA	NA	NA	NA	NA	NA
LOC_Os03g24040	1.219	1.435	1.87	6.733	5.077	4.045	1.508	5.285	0.0341768	1.46627	3.50464	1.80927	Up_regulation	protein|seven in absentia protein family domain containing protein, expressed	C3HC4 RING finger E3 ligase, SINA type E3 ligase, Negative regulation of drought stress tolerance	Os03g0356414	OsDIS1, RIP5	DIS1	OsDIS1, RIP5, OsRIP5, OsRING80, RING80	Biological Process: multicellular organism development (GO:0007275), Biological Process: ubiquitin-dependent protein catabolic process (GO:0006511), Cellular Component: cytoplasm (GO:0005737), Molecular Function: protein binding (GO:0005515), Molecular Function: zinc ion binding (GO:0008270)	Zinc finger, RING-type (IPR001841), TRAF-like (IPR008974), Zinc finger, SIAH-type (IPR013010), Zinc finger, RING/FYVE/PHD-type (IPR013083), Seven-in-absentia protein, TRAF-like domain (IPR018121), E3 ubiquitin-protein ligase Sina-like, RING finger (IPR049548)	AK058336	Q10L91	2022-01-26	35075530, 22067990, 21719639	nucleus (GO:0005634) [mainly], cytoplasm (GO:0005737), plasma membrane (GO:0005886)
LOC_Os12g06440	1.317	0.049	1.071	2.548	3.556	2.397	0.812333	2.83367	0.019263	1.71528	3.48831	1.80253	Up_regulation	protein|expressed protein	Conserved hypothetical protein.	Os12g0161500	NA	NA	NA	NA	NA	AK064192 (DDBJ, Best hit)	Q2QXD1 (UniProt)	NA	NA	NA
LOC_Os11g02520	60.454	45.021	43.49	192.755	192.594	133.651	49.655	173	0.0186129	1.73019	3.48404	1.80076	Up_regulation	protein|WRKY104, expressed	WRKY transcription factor, Ultraviolet B tolerance, Disease resistance	Os11g0117400	OsWRKY89, OsWRKY104	WRKY104	OsWRKY104	Biological Process: regulation of DNA-templated transcription (GO:0006355), Molecular Function: DNA-binding transcription factor activity (GO:0003700), Molecular Function: sequence-specific DNA binding (GO:0043565)	WRKY domain (IPR003657), WRKY domain superfamily (IPR036576), WRKY transcription factor, plant (IPR044810)	AY781112 (IR72)	B9G925, Q5U7V9 (indica)	2021-03-08	17960484, Rice WRKY Working Group 2012. Rice 5:3.	nucleus (GO:0005634)
LOC_Os12g43564	1.699	4.031	3.73	10.113	13.255	9.59	3.15333	10.986	0.00727566	2.13813	3.48393	1.80072	Up_regulation	protein|expressed protein	NA	NA	NA	NA	NA	NA	NA	NA	NA	NA	NA	NA
LOC_Os07g42740	2.093	1.524	1.518	5.504	7.802	4.583	1.71167	5.963	0.0425313	1.37129	3.48374	1.80064	Up_regulation	protein|DUF1645 domain containing protein, putative, expressed	Protein of unknown function DUF1645 family protein.	Os07g0619500	NA	NA	NA	NA	Protein of unknown function DUF1645, plant (IPR012442)	AK072031 (DDBJ, Best hit)	NP_001151935.1 (RefSeq)	NA	NA	NA
LOC_Os01g41780	0.666	1.509	0.54	2.563	3.121	3.765	0.905	3.14967	0.00863358	2.06381	3.48029	1.79921	Up_regulation	protein|expressed protein	Leucine-rich repeat domain containing protein.	Os01g0601700	NA	NA	NA	Molecular Function: protein binding (GO:0005515)	Leucine-rich repeat (IPR001611), Leucine-rich repeat, typical subtype (IPR003591), Leucine-rich repeat domain superfamily (IPR032675)	AK072103 (DDBJ, Best hit)	XP_002438882.1 (RefSeq)	NA	NA	NA
LOC_Os07g36570	2.388	1.485	4.352	9.373	10.782	8.421	2.74167	9.52533	0.00388961	2.41009	3.47429	1.79672	Up_regulation	protein|KI domain interacting kinase 1, putative, expressed	S-Domain receptor like kinase-40, Response to drought stress in tolerant genotypes, Response to Rice Stripe Virus and B. glumae	Os07g0550900	SDRLK-40	SDRLK40	SDRLK-40, OsSDRLK-40, OsSDRLK40	Biological Process: protein phosphorylation (GO:0006468), Biological Process: recognition of pollen (GO:0048544), Molecular Function: ATP binding (GO:0005524), Molecular Function: protein kinase activity (GO:0004672), Molecular Function: protein serine/threonine kinase activity (GO:0004674)	Protein kinase domain (IPR000719), S-locus glycoprotein domain (IPR000858), Serine-threonine/tyrosine-protein kinase, catalytic domain (IPR001245), Bulb-type lectin domain (IPR001480), PAN/Apple domain (IPR003609), Serine/threonine-protein kinase, active site (IPR008271), Protein kinase-like domain superfamily (IPR011009), Protein kinase, ATP binding site (IPR017441), S-receptor-like serine/threo…	AK101616 (DDBJ, Best hit)	NP_001105401.1 (RefSeq)	2021-03-29	33777532	NA
LOC_Os02g40180	0.79	1.534	0.944	4.319	3.461	3.565	1.08933	3.78167	0.00178498	2.74837	3.47154	1.79558	Up_regulation	protein|receptor-like protein kinase 5 precursor, putative, expressed	NA	NA	NA	NA	NA	NA	NA	NA	NA	NA	NA	NA
LOC_Os08g34790	2.429	7.32	5.586	16.402	23.671	13.162	5.11167	17.745	0.0383786	1.41591	3.47147	1.79555	Up_regulation	protein|AMP-binding domain containing protein, expressed	4-coumarate:coenzyme A ligase, Lignin biosynthesis, Defense against wounding	Os08g0448000	4CL5, Os4CL5	4CL5	Os4CL5, 4CL3, Os4CL3	NA	AMP-dependent synthetase/ligase domain (IPR000873), AMP-binding, conserved site (IPR020845), AMP-binding enzyme, C-terminal domain (IPR025110), ANL, N-terminal domain (IPR042099), AMP-binding enzyme, C-terminal domain superfamily (IPR045851)	AK120964	Q6ZAC1	2017-05-26	23246835, 21807887	NA
LOC_Os12g07310	2.09	0.352	2.734	5.906	6.49	5.554	1.72533	5.98333	0.0167746	1.77535	3.46793	1.79407	Up_regulation	protein|citrate-binding protein precursor, putative, expressed	Similar to Citrate binding protein precursor.	Os12g0170800	NA	NA	NA	NA	Concanavalin A-like lectin/glucanase domain superfamily (IPR013320), Alginate lyase 2 (IPR014895)	AK059809 (DDBJ, Best hit), AK104097 (DDBJ, Best hit)	Q8H9C1 (UniProt)	NA	NA	NA
LOC_Os09g25070	2.022	1.176	4.424	9.929	10.364	6.07	2.54067	8.78767	0.0243301	1.61386	3.4588	1.79027	Up_regulation	protein|WRKY62, expressed	WRKY transcription factor, Transcriptional repressor, Pathogen defense	Os09g0417800	WRKY62, OsWRKY62, OsWRKY62.1, XB10	WRKY62	OsWRKY62, OsWRKY62.1, OsWRKY62.2, XB10	Biological Process: regulation of DNA-templated transcription (GO:0006355), Molecular Function: DNA-binding transcription factor activity (GO:0003700), Molecular Function: sequence-specific DNA binding (GO:0043565)	WRKY domain (IPR003657), WRKY domain superfamily (IPR036576), WRKY transcription factor, plant (IPR044810)	AK067834	Q6EPZ0	2016-06-15	27208272, Rice WRKY Working Group 2012. Rice 5:3.	NA
LOC_Os02g37200	10.982	9.385	10.825	39.55	33.528	34.666	10.3973	35.9147	0.00315485	2.50102	3.45422	1.78836	Up_regulation	protein|hydrophobin, putative, expressed	Hypothetical protein.	Os02g0583000	NA	NA	NA	NA	NA	CU406588 (DDBJ, Best hit)	GeneMark	NA	NA	NA
LOC_Os03g47810	3.844	4.459	7.127	20.317	18.861	14.104	5.14333	17.7607	0.0090388	2.04389	3.45314	1.78791	Up_regulation	protein|nodulin family protein, putative, expressed	Similar to nitrate and chloride transporter.	Os03g0682100	NA	MFS1	OsMFS1	NA	Nodulin-like (IPR010658), MFS transporter superfamily (IPR036259)	AK359238 (DDBJ)	NP_001152028.1 (RefSeq)	NA	NA	NA
LOC_Os04g39010	2.339	1.237	3.931	10.359	8.557	6.968	2.50233	8.628	0.00916372	2.03793	3.44798	1.78575	Up_regulation	protein|heavy metal associated domain containing protein, expressed	Heavy metal transport/detoxification protein domain containing protein.	Os04g0464100	NA	HIPP20	OsHIPP20, OsaHIP20, HIP20	Molecular Function: metal ion binding (GO:0046872)	Heavy metal-associated domain, HMA (IPR006121), Heavy metal-associated isoprenylated plant protein 47/16 (IPR042885)	AK120542 (DDBJ, Best hit)	Q01IL4 (UniProt)	NA	NA	NA
LOC_Os01g62430	2.897	4.953	3.704	13.088	15.828	10.904	3.85133	13.2733	0.0121285	1.91619	3.44643	1.7851	Up_regulation	protein|C2 domain containing protein, putative, expressed	Fungal elicitor-responsive C2-domain protein, Defense signaling	Os01g0841700	OsERG1, OsERG1b, Rpp17-2	RPP17	Rpp17, FIERG1, OsERG1, OsERG1a, OsERG1b, OsC2DP8, C2DP8	NA	C2 domain (IPR000008), C2 domain superfamily (IPR035892)	AK243099	Q0JHU5-2	2021-09-10	14529272, 12091721	cytosol (GO:0005829), plasma membrane (GO:0005886) [fungal elicitor treatment]
LOC_Os04g59200	107.822	157.079	128.224	427.226	508.077	413.453	131.042	449.585	0.00270843	2.56728	3.43086	1.77857	Up_regulation	protein|peroxidase precursor, putative, expressed	Peroxidase (EC 1.11.1.7).	Os04g0688500	NA	NA	prx62, OsPRX62	Biological Process: hydrogen peroxide catabolic process (GO:0042744), Biological Process: response to oxidative stress (GO:0006979), Molecular Function: heme binding (GO:0020037), Molecular Function: peroxidase activity (GO:0004601)	Plant peroxidase (IPR000823), Haem peroxidase (IPR002016), Haem peroxidase superfamily (IPR010255), Peroxidases heam-ligand binding site (IPR019793), Peroxidase, active site (IPR019794), Secretory peroxidase (IPR033905)	AK067667 (DDBJ, Best hit)	Q5U1N1 (UniProt)	NA	NA	NA
LOC_Os05g22590	0.244	0.867	0.746	1.776	2.026	2.562	0.619	2.12133	0.00821364	2.08546	3.42703	1.77696	Up_regulation	protein|retrotransposon protein, putative, Ty1-copia subclass, expressed	NA	NA	NA	NA	NA	NA	NA	NA	NA	NA	NA	NA
LOC_Os10g02490	2.984	2.41	3.822	9.034	14.012	8.537	3.072	10.5277	0.0445174	1.35147	3.42697	1.77694	Up_regulation	protein|oxidoreductase, aldo/keto reductase family protein, putative, expressed	Similar to NADPH-dependent codeinone reductase (EC 1.1.1.247).	Os10g0114300	NA	NA	OsAKR5, AKR5	Molecular Function: oxidoreductase activity (GO:0016491), Molecular Function: oxidoreductase activity, acting on the CH-OH group of donors, NAD or NADP as acceptor (GO:0016616)	Aldo/keto reductase, conserved site (IPR018170), Aldo-keto reductase (IPR020471), NADP-dependent oxidoreductase domain (IPR023210), NADP-dependent oxidoreductase domain superfamily (IPR036812), Aldo-keto reductase family 4A/B (IPR044497)	AK063329 (DDBJ, Best hit)	NP_001148246.1 (RefSeq)	NA	NA	NA
LOC_Os04g16834	0.969	0.412	1.415	2.252	3.442	3.885	0.932	3.193	0.0242328	1.6156	3.42597	1.77651	Up_regulation	protein|translation initiation factor IF-1, chloroplast, putative, expressed	NA	NA	NA	NA	NA	NA	NA	NA	NA	NA	NA	NA
LOC_Os04g54200	9.555	6.265	13.064	33.834	40.31	24.698	9.628	32.9473	0.0222059	1.65353	3.42203	1.77485	Up_regulation	protein|diacylglycerol kinase, putative, expressed	Diacylglycerol kinase, Root growth and development, Disease resistance responses	Os04g0634700	OsDGK1, OsBIDK1	BIDK1	OsBIDK1, OsDGK1, DGK1	Biological Process: protein kinase C-activating G protein-coupled receptor signaling pathway (GO:0007205), Biological Process: signal transduction (GO:0007165), Molecular Function: ATP-dependent diacylglycerol kinase activity (GO:0004143), Molecular Function: kinase activity (GO:0016301)	Diacylglycerol kinase, accessory domain (IPR000756), Diacylglycerol kinase, catalytic domain (IPR001206), NAD kinase/diacylglycerol kinase-like domain superfamily (IPR016064), Diacylglycerol kinase, plant (IPR016961), Inorganic polyphosphate/ATP-NAD kinase, N-terminal (IPR017438), Diacylglycerol kinase (IPR037607)	AK100906	Q7XQT2	2019-04-17	30887532, 18679055	NA
LOC_Os01g62790	1.208	0.086	2.672	4.316	4.241	4.998	1.322	4.51833	0.0402246	1.39551	3.4178	1.77307	Up_regulation	protein|expressed protein	Hypothetical conserved gene.	Os01g0846500	NA	NTP3	OsNTP3	NA	Nucleotidyltransferase superfamily (IPR043519)	AK073619 (DDBJ, Best hit)	B8AC32 (UniProt)	NA	NA	NA
LOC_Os06g46950	3.627	0.237	2.011	6.134	7.72	6.219	1.95833	6.691	0.0230106	1.63807	3.41668	1.7726	Up_regulation	protein|EF hand family protein, putative, expressed	Small calcium-binding protein with one EF-hand motif, Positive regulation of osmotic and salt tolerance	Os06g0683400	OsCCD1	CCD1	OsCCD1	Molecular Function: calcium ion binding (GO:0005509)	EF-hand domain (IPR002048), EF-hand domain pair (IPR011992), EF-Hand 1, calcium-binding site (IPR018247), Calcium-binding protein KIC/PBP1/KRP1 (IPR044205)	AK111852, AK111897, AK112082	Q655G7	2016-05-02	27095404	NA
LOC_Os06g41880	0.247	0.03	0.058	0.448	0.29	0.406	0.111667	0.381333	0.0370564	1.43114	3.41493	1.77185	Up_regulation	protein|OsSub51 - Putative Subtilisin homologue, expressed	Similar to predicted protein.	Os06g0624100	NA	SUB51	OsSub51	Biological Process: proteolysis (GO:0006508), Molecular Function: serine-type endopeptidase activity (GO:0004252), Molecular Function: serine-type peptidase activity (GO:0008236)	Peptidase S8/S53 domain (IPR000209), PA domain (IPR003137), Peptidase S8 propeptide/proteinase inhibitor I9 (IPR010259), Peptidase S8, subtilisin-related (IPR015500), Peptidase S8, subtilisin, Ser-active site (IPR023828), Cucumisin-like catalytic domain (IPR034197), Peptidase S8/S53 domain superfamily (IPR036852), Peptidase S8 propeptide/proteinase inhibitor I9 superfamily (IPR037045), Subtilisin…	BT067343 (DDBJ)	Q8H0H9 (UniProt)	NA	NA	NA
LOC_Os07g47150	0.219	0.485	1.018	1.975	2.15	1.754	0.574	1.95967	0.014257	1.84597	3.41405	1.77149	Up_regulation	protein|expressed protein	Methyltransferase type 12 domain containing protein.	Os07g0667400	NA	NA	NA	NA	S-adenosyl-L-methionine-dependent methyltransferase superfamily (IPR029063)	AK073297 (DDBJ, Best hit)	B8B5W1 (UniProt)	NA	NA	NA
LOC_Os02g16060	2.281	0.757	2.445	6.739	7.256	4.713	1.82767	6.236	0.0125511	1.90132	3.412	1.77062	Up_regulation	protein|RGA-1, putative, expressed	NA	NA	NA	NA	NA	NA	NA	NA	NA	NA	NA	NA
LOC_Os07g03200	34.325	38.692	40.007	126.321	158.399	99.507	37.6747	128.076	0.0325674	1.48722	3.39952	1.76533	Up_regulation	protein|phytosulfokines precursor, putative, expressed	Similar to Phytosulfokines 4 precursor.	Os07g0124100	NA	PSK4	OsPSK4, Psk4	Biological Process: cell population proliferation (GO:0008283), Cellular Component: extracellular region (GO:0005576), Molecular Function: growth factor activity (GO:0008083)	Phytosulfokine (IPR009438)	AK063647 (DDBJ, Best hit)	Q9AR88 (UniProt)	NA	NA	NA
LOC_Os11g04080	0.084	0.479	0.153	0.788	0.83	0.816	0.238667	0.811333	0.0411493	1.38564	3.39944	1.7653	Up_regulation	protein|transposon protein, putative, unclassified	NA	NA	NA	NA	NA	NA	NA	NA	NA	NA	NA	NA
LOC_Os05g17604	1.329	1.666	1.125	5.195	5.538	3.264	1.37333	4.66567	0.0378045	1.42246	3.39733	1.7644	Up_regulation	protein|SHR5-receptor-like kinase, putative, expressed	Hypothetical conserved gene.	Os05g0261700	NA	MRLK26	OsMRLK26	NA	NA	AK106224 (DDBJ, Best hit)	Q60DQ8 (UniProt)	NA	NA	NA
LOC_Os01g22320	1.32	0	1.037	2.034	2.279	3.686	0.785667	2.66633	0.0481553	1.31736	3.39372	1.76287	Up_regulation	protein|transposon protein, putative, unclassified	NA	NA	NA	NA	NA	NA	NA	NA	NA	NA	NA	NA
LOC_Os10g05250	6.165	5.91	6.743	22.775	21.561	19.352	6.27267	21.2293	0.0029239	2.53404	3.38442	1.75891	Up_regulation	protein|protein kinase domain containing protein, expressed	Protein kinase, catalytic domain domain containing protein.	Os10g0142600	NA	WAK101	OsWAK101, OsRLCK292, RLCK292	Biological Process: cell surface receptor signaling pathway (GO:0007166), Biological Process: protein phosphorylation (GO:0006468), Molecular Function: ATP binding (GO:0005524), Molecular Function: protein kinase activity (GO:0004672)	Protein kinase domain (IPR000719), Serine/threonine-protein kinase, active site (IPR008271), Protein kinase-like domain superfamily (IPR011009), Protein kinase, ATP binding site (IPR017441), Receptor-like kinase WAK-like (IPR045274)	ab initio prediction	NP_001064149.2 (RefSeq)	NA	NA	NA
LOC_Os01g69960	4.663	1.017	2.405	7.616	9.651	9.995	2.695	9.08733	0.0104352	1.9815	3.37192	1.75357	Up_regulation	protein|expressed protein	Conserved hypothetical protein.	Os01g0924200	NA	NA	NA	NA	Domain of unknown function DUF4408 (IPR025520)	AK059879 (DDBJ, Best hit), AK071017 (DDBJ, Best hit)	A2WYI8 (UniProt)	NA	NA	NA
LOC_Os01g50100	12.87	13.472	14.856	39.462	53.237	46.067	13.7327	46.2553	0.0131675	1.8805	3.36827	1.75201	Up_regulation	protein|ABC transporter, ATP-binding protein, putative, expressed	Similar to MDR-like ABC transporter.	Os01g0695800	NA	MDR7	MDR4, OsABCB5, ABCB5, OsPGP5, OsMDR7, OsISC28, MRP4, OsMRP4, OsABCB11, ABCB11, MR7, OsMR7	Cellular Component: membrane (GO:0016020), Molecular Function: ATP binding (GO:0005524), Molecular Function: ATP hydrolysis activity (GO:0016887)	ABC transporter-like, ATP-binding domain (IPR003439), AAA+ ATPase domain (IPR003593), ABC transporter-like, conserved site (IPR017871), P-loop containing nucleoside triphosphate hydrolase (IPR027417), ABC transporter type 1, transmembrane domain superfamily (IPR036640), Type 1 protein exporter (IPR039421)	AK108373 (DDBJ, Best hit)	Q8GU72 (UniProt)	NA	NA	NA
LOC_Os05g30280	0.707	0.402	0.42	1.108	2.127	1.909	0.509667	1.71467	0.0492753	1.30737	3.36429	1.7503	Up_regulation	protein|Os5bglu20 - beta-glucosidase homologue, similar to G. max isohydroxyurate hydrolase, expressed	Glycoside hydrolase, family 1 protein.	Os05g0365700	NA	BGLU20	Os5bglu20, Os5Bglu20	Biological Process: carbohydrate metabolic process (GO:0005975), Molecular Function: hydrolase activity, hydrolyzing O-glycosyl compounds (GO:0004553)	Glycoside hydrolase family 1 (IPR001360), Glycoside hydrolase superfamily (IPR017853), Glycosyl hydrolases family 1, N-terminal conserved site (IPR033132)	AK120998 (DDBJ, Best hit)	A2Y481 (UniProt)	NA	NA	NA
LOC_Os05g30710	0.768	0.179	0.75	2.199	1.3	2.193	0.565667	1.89733	0.0264297	1.57791	3.35415	1.74595	Up_regulation	protein|pentatricopeptide, putative, expressed	Pentatricopeptide repeat domain containing protein.	Os05g0370000	NA	NA	NA	Biological Process: RNA modification (GO:0009451), Molecular Function: RNA binding (GO:0003723), Molecular Function: protein binding (GO:0005515), Molecular Function: zinc ion binding (GO:0008270)	Pentatricopeptide repeat (IPR002885), Tetratricopeptide-like helical domain superfamily (IPR011990), DYW domain (IPR032867), Pentatricopeptide repeat-containing protein At1g15510-like (IPR045215), E motif (IPR046848)	AK069708 (DDBJ, Best hit)	B9FHI9 (UniProt)	NA	NA	NA
LOC_Os12g02200	5.261	11.329	7.219	23.065	28.79	27.914	7.93633	26.5897	0.00178564	2.74821	3.35037	1.74432	Up_regulation	protein|CAMK_KIN1/SNF1/Nim1_like.6 - CAMK includes calcium/calmodulin depedent protein kinases, expressed	Similar to CBL-interacting protein kinase 14.	Os12g0113500	NA	CIPK14	OsCIPK14, OsSnRK3.33, SnRK3.33	Biological Process: protein phosphorylation (GO:0006468), Biological Process: signal transduction (GO:0007165), Molecular Function: ATP binding (GO:0005524), Molecular Function: protein kinase activity (GO:0004672)	Protein kinase domain (IPR000719), NAF domain (IPR004041), Serine/threonine-protein kinase, active site (IPR008271), Protein kinase-like domain superfamily (IPR011009), Protein kinase, ATP binding site (IPR017441), NAF/FISL domain (IPR018451), KA1 domain/Ssp2, C-terminal (IPR028375)	AK242733 (DDBJ, Best hit), AK243050 (DDBJ, Best hit)	Q2QYM3 (UniProt)	NA	NA	NA
LOC_Os01g41450	0.114	0	0.138	0.384	0.204	0.255	0.084	0.281	0.047797	1.3206	3.34524	1.74211	Up_regulation	protein|UDP-glucoronosyl and UDP-glucosyl transferase domain containing protein, expressed	Similar to UDP-glycosyltransferase UGT703A5.	Os01g0598000	NA	NA	NA	Molecular Function: UDP-glycosyltransferase activity (GO:0008194)	UDP-glucuronosyl/UDP-glucosyltransferase (IPR002213), UDP-glycosyltransferase family, conserved site (IPR035595)	AJ496572 (DDBJ)	C4MF46 (UniProt)	NA	NA	NA
LOC_Os03g29930	5.629	3.256	5.648	18.186	17.861	12.547	4.84433	16.198	0.0137999	1.86012	3.3437	1.74145	Up_regulation	protein|expressed protein	Conserved hypothetical protein.	Os03g0412400	NA	NA	NA	NA	NA	AK110543 (DDBJ, Best hit)	A2XHX8 (UniProt)	NA	NA	NA
LOC_Os11g40830	0.199	0.197	0.608	1.01	1.306	1.04	0.334667	1.11867	0.0121934	1.91387	3.34263	1.74098	Up_regulation	protein|retrotransposon protein, putative, unclassified, expressed	NA	NA	NA	NA	NA	NA	NA	NA	NA	NA	NA	NA
LOC_Os05g48260	0.938	2.819	0.365	5.266	5.42	3.062	1.374	4.58267	0.0392317	1.40636	3.33527	1.73781	Up_regulation	protein|wax synthase, putative, expressed	Ortholog of WSD1 (wax ester synthase/diacylglycerol O-acyltransferase in Arabidopsis), Drought tolerance	Os05g0556300	WSD1, ditl1	DITL1	WSD1, OsWSD1, OsDITL1	Biological Process: glycerolipid biosynthetic process (GO:0045017), Molecular Function: O-acyltransferase activity (GO:0008374), Molecular Function: diacylglycerol O-acyltransferase activity (GO:0004144)	O-acyltransferase, WSD1-like, N-terminal (IPR004255), O-acyltransferase WSD1, C-terminal (IPR009721), Chloramphenicol acetyltransferase-like domain superfamily (IPR023213), O-acyltransferase WSD1-like (IPR045034)	AK240651	A0A0P0WQG4	2022-05-24	35587520	NA
LOC_Os03g01300	215.447	415.397	216.246	1034.09	1005.34	774.278	282.363	937.904	0.00396475	2.40178	3.32162	1.73189	Up_regulation	protein|LTPL114 - Protease inhibitor/seed storage/LTP family protein precursor, expressed	Similar to Physical impedance induced protein.	Os03g0103100	NA	NA	OsHyPRP03, HyP/GRP03, OsHyPRP3, HyP/GRP3, LTP1	NA	Bifunctional inhibitor/plant lipid transfer protein/seed storage helical domain (IPR016140), Hydrophobic seed protein domain (IPR027923), Bifunctional inhibitor/plant lipid transfer protein/seed storage helical domain superfamily (IPR036312)	AK103618 (DDBJ, Best hit)	A6N0R3 (UniProt)	NA	NA	NA
LOC_Os02g41510	0.839	1.698	2.235	6.928	4.765	4.142	1.59067	5.27833	0.0314633	1.5022	3.31832	1.73045	Up_regulation	protein|MYB family transcription factor, putative, expressed	R2R3-type MYB transcription factor, Negative regulation of cold tolerance, Maintenance of Pi homeostasis	Os02g0624300	OsMYB30, OsMYB5P	MYB30	OsMYB30, OsMYB5P, MYB5P, OsMYB13a, MYB13a, Os2R_MYB26, 2R_MYB26	NA	SANT/Myb domain (IPR001005), Homeobox-like domain superfamily (IPR009057), Myb domain (IPR017930)	AK112056	Q6K1S6	2018-03-27	29566032, 28062835	nucleus (GO:0005634)
LOC_Os02g14760	3.19	3.502	4.613	12.799	12.381	12.296	3.76833	12.492	0.000888369	3.05141	3.31499	1.72901	Up_regulation	protein|CID11, putative, expressed	Nucleotide-binding, alpha-beta plait domain containing protein.	Os02g0244600	NA	NA	NA	Molecular Function: RNA binding (GO:0003723), Molecular Function: nucleic acid binding (GO:0003676)	RNA recognition motif domain (IPR000504), Ataxin-2, C-terminal (IPR009818), Nucleotide-binding alpha-beta plait domain superfamily (IPR012677), CID8-like protein, RNA recognition motif 1 (IPR034823), CID8-like protein, RNA recognition motif 2 (IPR034825), RNA-binding domain superfamily (IPR035979)	AK069852 (DDBJ, Best hit)	A3A503 (UniProt)	NA	NA	NA
LOC_Os07g46610	0.661	0.155	0.42	1.455	1.634	1.008	0.412	1.36567	0.0175419	1.75592	3.31472	1.72889	Up_regulation	protein|cis-zeatin O-glucosyltransferase, putative, expressed	Similar to Cis-zeatin O-glucosyltransferase 1 (EC 2.4.1.215) (cisZOG1).	Os07g0660500	NA	NA	NA	Molecular Function: UDP-glycosyltransferase activity (GO:0008194)	UDP-glucuronosyl/UDP-glucosyltransferase (IPR002213), UDP-glycosyltransferase family, conserved site (IPR035595)	ab initio prediction	Q01IP0 (UniProt)	NA	NA	NA
LOC_Os03g02820	0.385	0.067	0.149	0.57	0.568	0.852	0.200333	0.663333	0.0260008	1.58501	3.31115	1.72733	Up_regulation	protein|expressed protein	Conserved hypothetical protein.	Os03g0120000	NA	NA	NA	NA	NA	AK101925 (DDBJ, Best hit)	Q10SK1 (UniProt)	NA	NA	NA
LOC_Os10g02300	0.424	0.027	0.409	0.779	1.269	0.799	0.286667	0.949	0.034497	1.46222	3.31047	1.72703	Up_regulation	protein|uncharacterized Cys-rich domain containing protein, putative, expressed	Member of the PLAC8 domain-containing protein family, Maintenance of metal ion homeostasis and grain weight, Negative regulation of plant height	Os10g0112100	OsFWL5, OsPcr1, PCR1, OsPCR1	PCR1	OsFWL5, FWL5, OsPcr1, OsPCR1, OsFWL5/OsPCR1, OsFWL7, FWL7	NA	PLAC8 motif-containing protein (IPR006461)	AK108480	Q33BF6	2016-12-02	25854544, 23793979	NA
LOC_Os12g03040	24.546	23.734	19.878	91.77	74.364	59.011	22.7193	75.0483	0.0288254	1.54023	3.30328	1.7239	Up_regulation	protein|no apical meristem protein, putative, expressed	NAC domain containing transcription factor, Abiotic and biotic stress response	Os12g0123700	NAC131, ONAC131	NAC131	ONAC131	Biological Process: regulation of DNA-templated transcription (GO:0006355), Molecular Function: DNA binding (GO:0003677)	NAC domain (IPR003441), NAC domain superfamily (IPR036093)	Inferred from literature	Q2QYD5	2015-04-10	18813954, 20600702	NA
LOC_Os06g16470	0.299	0	0.153	0.466	0.387	0.633	0.150667	0.495333	0.0392469	1.40619	3.28761	1.71704	Up_regulation	protein|retrotransposon protein, putative, unclassified	NA	NA	NA	NA	NA	NA	NA	NA	NA	NA	NA	NA
LOC_Os03g22200	0.862	0.076	1.147	2.608	2.434	1.802	0.695	2.28133	0.019344	1.71345	3.28249	1.71479	Up_regulation	protein|nodulin MtN3 family protein, putative, expressed	Similar to Cytochrome c oxidoreductase.	Os03g0341300	NA	SWEET16	OsSWEET16	Cellular Component: membrane (GO:0016020), Molecular Function: sugar transmembrane transporter activity (GO:0051119)	Sugar transporter SWEET repeat (IPR004316), Sugar transporter SWEET (IPR047664)	AK287729 (DDBJ, Best hit)	Q10LN5 (UniProt)	NA	NA	NA
LOC_Os01g28500	14.546	16.5	12.5	36.145	58.609	48.153	14.5153	47.6357	0.0329415	1.48226	3.28175	1.71446	Up_regulation	protein|SCP-like extracellular protein, expressed	Similar to Pathogenesis-related protein PRB1-2 precursor.	Os01g0382400	NA	PR1-12	OsPR1#012, PR1#012, OsPR1-12, OsPR1.1, PR1.1	Cellular Component: extracellular region (GO:0005576)	Cysteine-rich secretory protein-related (IPR001283), Venom allergen 5-like (IPR002413), CAP domain (IPR014044), Allergen V5/Tpx-1-related, conserved site (IPR018244), CAP superfamily (IPR035940)	AK121108 (DDBJ, Best hit)	A0N0C3 (UniProt)	NA	NA	NA
LOC_Os05g22490	0.029	0.035	0	0.079	0.052	0.079	0.0213333	0.07	0.0271673	1.56595	3.28125	1.71425	Up_regulation	protein|retrotransposon protein, putative, unclassified, expressed	NA	NA	NA	NA	NA	NA	NA	NA	NA	NA	NA	NA
LOC_Os06g02210	1.479	1.28	1.962	4.541	4.335	6.515	1.57367	5.13033	0.0282469	1.54903	3.26011	1.70492	Up_regulation	protein|bark storage protein A precursor, putative, expressed	Nucleoside phosphorylase, family 1 domain containing protein.	Os06g0112100	NA	NA	NA	Biological Process: nucleoside metabolic process (GO:0009116), Molecular Function: catalytic activity (GO:0003824)	Nucleoside phosphorylase domain (IPR000845), Nucleoside phosphorylase superfamily (IPR035994)	AK061381 (DDBJ, Best hit), AK069439 (DDBJ, Best hit), AK103951 (DDBJ, Best hit), AK104422 (DDBJ, Best hit), AK104612 (DDBJ, Best hit)	A2Y8H0 (UniProt)	NA	NA	NA
LOC_Os09g23140	1.538	1.527	2.819	6.28	8.209	4.688	1.96133	6.39233	0.0340264	1.46818	3.25918	1.70451	Up_regulation	protein|endonuclease/exonuclease/phosphatase family domain containing protein, expressed	Endonuclease/exonuclease/phosphatase domain containing protein.	Os09g0394600	NA	NA	NA	Biological Process: phosphatidylinositol dephosphorylation (GO:0046856), Molecular Function: catalytic activity (GO:0003824), Molecular Function: inositol-polyphosphate 5-phosphatase activity (GO:0004445), Molecular Function: phosphatase activity (GO:0016791)	Inositol polyphosphate-related phosphatase (IPR000300), Endonuclease/exonuclease/phosphatase (IPR005135), Endonuclease/exonuclease/phosphatase superfamily (IPR036691), Inositol polyphosphate 5-phosphatase, plant (IPR045849)	AK065379 (DDBJ, Best hit)	NP_178299.1 (RefSeq)	NA	NA	NA
LOC_Os01g51570	53.059	46.843	44.014	118.237	162.222	188.317	47.972	156.259	0.032026	1.4945	3.25729	1.70367	Up_regulation	protein|glycosyl hydrolases family 17, putative, expressed	Similar to Beta-glucanase.	Os01g0713200	NA	GNS10	Gns10, OsGns10	Biological Process: carbohydrate metabolic process (GO:0005975), Molecular Function: hydrolase activity, hydrolyzing O-glycosyl compounds (GO:0004553)	Glycoside hydrolase family 17 (IPR000490), Glycoside hydrolase superfamily (IPR017853), Glycoside hydrolase family 17, plant (IPR044965)	AK060113 (DDBJ, Best hit), AK060862 (DDBJ, Best hit), AK104472 (DDBJ, Best hit)	Q9SXY7 (UniProt)	NA	NA	NA
LOC_Os01g36064	6.802	6.981	6.865	24.247	21.55	21.456	6.88267	22.4177	0.00336525	2.47298	3.25712	1.7036	Up_regulation	protein|hAT dimerisation domain-containing protein, putative, expressed	NA	NA	NA	NA	NA	NA	NA	NA	NA	NA	NA	NA
LOC_Os01g12910	2.496	0.444	1.008	3.819	5.651	3.363	1.316	4.27767	0.0341266	1.46691	3.25051	1.70066	Up_regulation	protein|thioesterase family protein, putative, expressed	Thioesterase superfamily domain containing protein.	Os01g0229500	NA	NA	NA	Molecular Function: acyl-CoA hydrolase activity (GO:0047617)	Thioesterase domain (IPR006683), HotDog domain superfamily (IPR029069), Acyl-coenzyme A thioesterase 13 (IPR039298)	AK108111 (DDBJ, Best hit)	NP_001147416.1 (RefSeq)	NA	NA	NA
LOC_Os02g24596	2.075	0.271	1.311	4.708	3.607	3.57	1.219	3.96167	0.0160341	1.79495	3.24993	1.70041	Up_regulation	protein|apocytochrome f precursor, putative, expressed	NA	NA	NA	NA	NA	NA	NA	NA	NA	NA	NA	NA
LOC_Os09g39650	7.61	8.782	9	28.269	26.864	27.12	8.464	27.4177	6.42195e-06	5.19233	3.23933	1.69569	Up_regulation	protein|protein kinase family protein, putative, expressed	Protein kinase, catalytic domain domain containing protein.	Os09g0570100	NA	RLCK282	OsRLCK282	Biological Process: protein phosphorylation (GO:0006468), Molecular Function: ATP binding (GO:0005524), Molecular Function: protein kinase activity (GO:0004672)	Protein kinase domain (IPR000719), Serine/threonine-protein kinase, active site (IPR008271), Protein kinase-like domain superfamily (IPR011009)	AK061135 (DDBJ, Best hit)	B9G572 (UniProt)	NA	NA	NA
LOC_Os01g59100	1.012	0.189	0.988	2.747	2.826	1.498	0.729667	2.357	0.0418522	1.37828	3.23024	1.69164	Up_regulation	protein|cytokinin-N-glucosyltransferase 1, putative, expressed	Cytokinin glycosyltransferase	Os01g0805400	Os6	NA	OsEnS-18, EnS-18, Os6	Molecular Function: UDP-glycosyltransferase activity (GO:0008194)	UDP-glucuronosyl/UDP-glucosyltransferase (IPR002213), UDP-glycosyltransferase family, conserved site (IPR035595)	AK105954	Q8LR92	2019-04-08	30923923	NA
LOC_Os07g28850	5.779	2.76	6.731	15.889	15.592	17.734	5.09	16.405	0.00313831	2.5033	3.22299	1.6884	Up_regulation	protein|retrotransposon protein, putative, unclassified, expressed	Argonaute (AGO) protein, Broad-spectrum virus resistance, Male gametophyte development	Os07g0471300	AGO18	AGO18	OsAGO18	Molecular Function: RNA binding (GO:0003723), Molecular Function: nucleic acid binding (GO:0003676), Molecular Function: protein binding (GO:0005515)	PAZ domain (IPR003100), Piwi domain (IPR003165), Ribonuclease H-like superfamily (IPR012337), Argonaute, linker 1 domain (IPR014811), Argonaute linker 2 domain (IPR032472), Protein argonaute, Mid domain (IPR032473), Protein argonaute, N-terminal (IPR032474), PAZ domain superfamily (IPR036085), Ribonuclease H superfamily (IPR036397), Argonaute-like, PIWI domain (IPR045246)	AK069685 (truncated), Inferred from literature	Q69UP6	2020-03-12	32157461, 18826656	NA
LOC_Os03g20550	2.466	0.761	1.987	6.582	6.039	4.179	1.738	5.6	0.0154961	1.80978	3.22209	1.688	Up_regulation	protein|WRKY55, expressed	WRKY transcription factor, Component in the signal transduction pathways of auxin response, Disease resistance	Os03g0321700	OsWRKY31, OsWRKY55	WRKY55	OsWRKY55	Biological Process: regulation of DNA-templated transcription (GO:0006355), Molecular Function: DNA-binding transcription factor activity (GO:0003700), Molecular Function: sequence-specific DNA binding (GO:0043565)	WRKY domain (IPR003657), WRKY domain superfamily (IPR036576), WRKY transcription factor, plant (IPR044810)	AK101653	Q10M65	2021-02-25	18071364, Rice WRKY Working Group 2012. Rice 5:3.	nucleus (GO:0005634)
LOC_Os05g50120	0.462	0.075	0.919	1.341	1.95	1.399	0.485333	1.56333	0.0279683	1.55333	3.22115	1.68758	Up_regulation	protein|CGMC_MAPKCMGC_2.3 - CGMC includes CDA, MAPK, GSK3, and CLKC kinases, expressed	Mitogen-activated protein kinase 17, Negative role in Xa21-mediated resistance against Xoo	Os05g0576800	OsMPK17	MPK17	OsMPK17, OsMPK21-1, MPK21-1	Biological Process: protein phosphorylation (GO:0006468), Molecular Function: ATP binding (GO:0005524), Molecular Function: MAP kinase activity (GO:0004707), Molecular Function: protein kinase activity (GO:0004672)	Protein kinase domain (IPR000719), Mitogen-activated protein (MAP) kinase, conserved site (IPR003527), Protein kinase-like domain superfamily (IPR011009), Protein kinase, ATP binding site (IPR017441)	AK070644	Q6L5F7	2022-08-18	35920921	NA
LOC_Os05g41290	0.8	2.172	1.08	3.863	5.585	3.56	1.35067	4.336	0.0220986	1.65564	3.21027	1.68269	Up_regulation	protein|disease resistance RPP13-like protein 1, putative, expressed	NB-ARC domain containing protein.	Os05g0492200	NA	NA	YR1, YR7, YR11, YR20, YR22, YR24	Biological Process: defense response to fungus (GO:0050832), Molecular Function: ADP binding (GO:0043531)	NB-ARC (IPR002182), P-loop containing nucleoside triphosphate hydrolase (IPR027417), Leucine-rich repeat domain superfamily (IPR032675), Virus X resistance protein-like, coiled-coil domain (IPR038005), Disease resistance protein RGA2/3-like (IPR039203), Disease resistance, N-terminal (IPR041118), Apoptotic protease-activating factors, helical domain (IPR042197)	AK243033 (DDBJ, Best hit)	Q8LL82 (UniProt)	NA	NA	NA
LOC_Os01g59290	0.548	1.538	1.049	3.685	3.476	2.891	1.045	3.35067	0.00382586	2.41727	3.20638	1.68095	Up_regulation	protein|hypothetical protein	NA	NA	NA	NA	NA	NA	NA	NA	NA	NA	NA	NA
LOC_Os12g01480	3.096	0.327	2.148	5.297	7.717	4.834	1.857	5.94933	0.0279731	1.55326	3.20373	1.67975	Up_regulation	protein|phosphatidate cytidylyltransferase, putative, expressed	Similar to Phosphatidate cytidylyltransferase family protein, expressed.	Os12g0105500	NA	NA	NA	Molecular Function: kinase activity (GO:0016301)	Phytol/farnesol kinase (IPR039606)	AK109049 (DDBJ, Best hit)	Q2QYV3 (UniProt)	NA	NA	NA
LOC_Os01g18220	0.252	0.4	1.772	2.706	3.201	1.851	0.808	2.586	0.048697	1.3125	3.2005	1.6783	Up_regulation	protein|expressed protein	Conserved hypothetical protein.	Os01g0284900	NA	NA	NA	NA	NA	AK106618 (DDBJ, Best hit)	A2WNL0 (UniProt)	NA	NA	NA
LOC_Os12g05680	2.312	3.274	2.376	8.067	9.143	8.262	2.654	8.49067	0.000215955	3.66564	3.1992	1.67771	Up_regulation	protein|transcription factor, putative, expressed	TGA-type basic leucine zipper transcription factor 83, Positive regulation of genes for Fe translocation and SA/JA-related defense responses	Os12g0152900	OsbZIP83, TGAL11	BZIP83	OsbZIP83, TGAL11, OsTGAL11, OsTGA2, TGA2	Biological Process: DNA-templated transcription (GO:0006351), Biological Process: regulation of DNA-templated transcription (GO:0006355), Molecular Function: DNA-binding transcription factor activity (GO:0003700), Molecular Function: sequence-specific DNA binding (GO:0043565)	Basic-leucine zipper domain (IPR004827), Transcription factor TGA like domain (IPR025422), Basic-leucine zipper domain superfamily (IPR046347)	AK101620	Q2QXL0	2022-04-13	35411594	NA
LOC_Os01g08100	1.512	1.21	2.082	6.321	5.279	3.735	1.60133	5.11167	0.0321564	1.49273	3.19213	1.67452	Up_regulation	protein|flavonol-3-O-glycoside-7-O-glucosyltransferase 1, putative, expressed	UDP-glucuronosyl/UDP-glucosyltransferase family protein.	Os01g0176100	NA	NA	NA	Molecular Function: UDP-glycosyltransferase activity (GO:0008194)	UDP-glucuronosyl/UDP-glucosyltransferase (IPR002213), UDP-glycosyltransferase family, conserved site (IPR035595)	ab initio prediction	C4MF44 (UniProt)	NA	NA	NA
LOC_Os05g01140	4.649	5.901	3.697	12.606	12.565	20.229	4.749	15.1333	0.0480187	1.31859	3.18664	1.67203	Up_regulation	protein|methyltransferase, putative, expressed	Jasmonic acid carboxyl methyltransferase, Regulation of plant development and herbivory-induced defense response, Resistance to brown planthopper (BPH)	Os05g0102000	OsJMT1	JMT1	OsJMT1, JAMT1, OsJAMT1	Molecular Function: methyltransferase activity (GO:0008168)	SAM dependent carboxyl methyltransferase (IPR005299), S-adenosyl-L-methionine-dependent methyltransferase superfamily (IPR029063), Methyltransferase, alpha-helical capping domain (IPR042086)	AK064690	Q9FW31	2020-12-18	26466818	cytosol (GO:0005829)
LOC_Os05g48010	10.284	18.474	13.808	38.775	59.993	36.731	14.1887	45.1663	0.0425594	1.371	3.18327	1.67051	Up_regulation	protein|MYB family transcription factor, putative, expressed	R2R3-MYB transcription factor, Tolerance to high temperature, Modulation of amino acid metabolism, Anthocyanin synthesis, Hormonal signaling	Os05g0553400	OsMYB55, OsPL	PL	OsMYB55, OsMYB-2, MYB55, MYB-2, OsPL, Os2R_MYB60, 2R_MYB60	NA	SANT/Myb domain (IPR001005), Homeobox-like domain superfamily (IPR009057), Myb domain (IPR017930)	AK108452	A0A0P0WQQ7	2020-07-16	30858135, 23251677	NA
LOC_Os01g61200	0.743	1.385	0.742	3.587	2.907	2.64	0.956667	3.04467	0.00512847	2.29001	3.18258	1.6702	Up_regulation	protein|GDSL-like lipase/acylhydrolase, putative, expressed	Lipase, GDSL domain containing protein.	Os01g0827700	NA	GELP26	OsGELP26	Biological Process: lipid metabolic process (GO:0006629), Molecular Function: hydrolase activity, acting on ester bonds (GO:0016788), Molecular Function: lipase activity (GO:0016298)	GDSL lipase/esterase (IPR001087), Lipase, GDSL, active site (IPR008265), GDSL lipase/esterase-like, plant (IPR035669), SGNH hydrolase superfamily (IPR036514)	FP092137 (DDBJ)	Q941W9 (UniProt)	NA	NA	NA
LOC_Os11g21804	7.081	1.21	12.331	24.07	20.479	21.02	6.874	21.8563	0.0319434	1.49562	3.17957	1.66883	Up_regulation	protein|expressed protein	Casparian strip formation	Os11g0412484	OsCIF1a	NA	NA	NA	Protein Casparian strip integrity factor 1/2 (IPR038974)	AK243521	B9GCL3	2023-10-19	37847118	NA
LOC_Os07g23120	4.503	4.672	5.427	15.655	16.689	14.049	4.86733	15.4643	0.00220423	2.65674	3.17717	1.66774	Up_regulation	protein|expressed protein	Conserved hypothetical protein.	Os07g0413800	NA	NA	NA	NA	Nucleotide-diphospho-sugar transferases (IPR029044)	AK104124 (DDBJ, Best hit), AK061478 (DDBJ, Best hit), AK120684 (DDBJ, Best hit)	B9FWT3 (UniProt)	NA	NA	NA
LOC_Os07g35340	5.189	5.344	8.656	17.801	20.319	22.813	6.39633	20.311	0.00203503	2.69143	3.17541	1.66694	Up_regulation	protein|TKL_IRAK_DUF26-lc.14 - DUF26 kinases have homology to DUF26 containing loci, expressed	Similar to SRK3 gene.	Os07g0537900	NA	NA	NA	Biological Process: protein phosphorylation (GO:0006468), Molecular Function: ATP binding (GO:0005524), Molecular Function: protein kinase activity (GO:0004672)	Protein kinase domain (IPR000719), Serine-threonine/tyrosine-protein kinase, catalytic domain (IPR001245), Gnk2-homologous domain (IPR002902), Serine/threonine-protein kinase, active site (IPR008271), Protein kinase-like domain superfamily (IPR011009), Protein kinase, ATP binding site (IPR017441), Gnk2-homologous domain superfamily (IPR038408)	AK103108 (DDBJ, Best hit)	A2YM80 (UniProt)	NA	NA	NA
LOC_Os01g47400	0.449	0.18	0.342	1.078	0.798	1.206	0.323667	1.02733	0.0118069	1.92786	3.17405	1.66632	Up_regulation	protein|OsMan01 - Endo-Beta-Mannanase, expressed	Similar to (1-4)-beta-mannan endohydrolase-like protein.	Os01g0663300	NA	NA	NA	Biological Process: carbohydrate metabolic process (GO:0005975), Biological Process: organic substance metabolic process (GO:0071704), Molecular Function: hydrolase activity, hydrolyzing O-glycosyl compounds (GO:0004553)	Glycoside hydrolase, family 5 (IPR001547), Glycoside hydrolase superfamily (IPR017853), Glycoside hydrolase, family 5, conserved site (IPR018087), Mannan endo-1, 4-beta-mannosidase-like (IPR045053)	AK071667 (DDBJ, Best hit)	Q0JKM9-2 (UniProt)	NA	NA	NA
LOC_Os05g10310	4.711	3.969	2.515	9.322	15.615	10.593	3.73167	11.8433	0.0405144	1.39239	3.17374	1.66618	Up_regulation	protein|acid phosphatase, putative, expressed	Similar to stem 28 kDa glycoprotein.	Os05g0191500	NA	NA	NA	NA	Acid phosphatase, class B-like (IPR005519), HAD superfamily (IPR023214)	AK059825 (DDBJ, Best hit)	B6TV55 (UniProt)	NA	NA	NA
LOC_Os09g29670	0.277	0.143	0.379	0.834	0.773	0.921	0.266333	0.842667	0.00381639	2.41835	3.16395	1.66173	Up_regulation	protein|white-brown complex homolog protein 11, putative, expressed	Similar to white-brown-complex ABC transporter family.	Os09g0472200	NA	ABCG23	OsABCG23	Cellular Component: membrane (GO:0016020), Molecular Function: ABC-type transporter activity (GO:0140359), Molecular Function: ATP binding (GO:0005524), Molecular Function: ATP hydrolysis activity (GO:0016887)	ABC transporter-like, ATP-binding domain (IPR003439), AAA+ ATPase domain (IPR003593), ABC-2 type transporter, transmembrane domain (IPR013525), ABC transporter-like, conserved site (IPR017871), P-loop containing nucleoside triphosphate hydrolase (IPR027417)	ab initio prediction	XP_002306299.1 (RefSeq)	NA	NA	NA
LOC_Os05g16430	9.387	6.311	7.947	25.355	28.572	20.867	7.88167	24.9313	0.0089155	2.04985	3.16321	1.66139	Up_regulation	protein|SHR5-receptor-like kinase, putative, expressed	NA	NA	NA	NA	NA	NA	NA	NA	NA	NA	NA	NA
LOC_Os07g30150	3.728	6.114	3.3	16.719	11.005	13.768	4.38067	13.8307	0.0143873	1.84202	3.15721	1.65865	Up_regulation	protein|phosphoribosyl transferase, putative, expressed	Similar to Adenine phosphoribosyltransferase (EC 2.4.2.7)-like protein.	Os07g0484800	NA	NA	NA	Biological Process: adenine salvage (GO:0006168), Cellular Component: cytoplasm (GO:0005737), Molecular Function: adenine phosphoribosyltransferase activity (GO:0003999)	Phosphoribosyltransferase domain (IPR000836), Adenine phosphoribosyl transferase (IPR005764), Phosphoribosyltransferase-like (IPR029057)	AK108481 (DDBJ, Best hit)	E9P1J8 (UniProt)	NA	NA	NA
LOC_Os09g30454	18.86	8.812	12.853	39.216	50.337	37.777	13.5083	42.4433	0.00545461	2.26324	3.14201	1.65169	Up_regulation	protein|OsWAK87 - OsWAK receptor-like protein kinase, expressed	Serine/threonine protein kinase-related domain containing protein.	Os09g0482640	NA	WAK87	OsWAK87	Biological Process: cell surface receptor signaling pathway (GO:0007166), Biological Process: protein phosphorylation (GO:0006468), Molecular Function: ATP binding (GO:0005524), Molecular Function: calcium ion binding (GO:0005509), Molecular Function: protein kinase activity (GO:0004672)	EGF-type aspartate/asparagine hydroxylation site (IPR000152), Protein kinase domain (IPR000719), EGF-like calcium-binding domain (IPR001881), Serine/threonine-protein kinase, active site (IPR008271), Protein kinase-like domain superfamily (IPR011009), Protein kinase, ATP binding site (IPR017441), EGF-like calcium-binding, conserved site (IPR018097), Receptor-like kinase WAK-like (IPR045274)	AK099582 (DDBJ, Best hit)	Q2L3D5 (UniProt)	NA	NA	NA
LOC_Os01g57900	0.793	0.022	0.862	1.211	2.087	1.96	0.559	1.75267	0.0358349	1.44569	3.13536	1.64863	Up_regulation	protein|PPR repeat domain containing protein, putative, expressed	Pentatricopeptide repeat domain containing protein.	Os01g0788900	NA	NA	NA	Molecular Function: protein binding (GO:0005515)	Pentatricopeptide repeat (IPR002885), Tetratricopeptide-like helical domain superfamily (IPR011990)	AK105428 (DDBJ, Best hit)	NP_177089.2 (RefSeq)	NA	NA	NA
LOC_Os10g41980	71.805	101.787	131.685	336.673	330.613	287.923	101.759	318.403	0.000771211	3.11283	3.12899	1.6457	Up_regulation	protein|RALFL26 - Rapid ALkalinization Factor RALF family protein precursor, expressed	Rice pathogen-related protein, Pathogen defense, Blast disease resistance	Os10g0569400	Rir1a, Rir1b	RIR1A	Rir1b, Rir1a, OsRALF-28, OsRALF28, RALF-28, RALF28, OsRIR1A, OsRIR1B	NA	NA	AK062449	Q7XBZ4, O24233	2021-11-04	10949374, 9747803	NA
LOC_Os03g54040	10.489	14.188	9.336	29.917	39.275	37.181	11.3377	35.4577	0.00482954	2.31609	3.12742	1.64497	Up_regulation	protein|ribosomal protein L6, putative, expressed	Similar to 50S ribosomal protein l6.	Os03g0751400	NA	NA	NA	Biological Process: translation (GO:0006412), Cellular Component: ribosome (GO:0005840), Molecular Function: rRNA binding (GO:0019843), Molecular Function: structural constituent of ribosome (GO:0003735)	Large ribosomal subunit protein uL6-like (IPR000702), Large ribosomal subunit protein uL6, conserved site (IPR002358), Large ribosomal subunit protein uL6, bacterial-type (IPR019906), Large ribosomal subunit protein uL6, alpha-beta domain (IPR020040), Large ribosomal subunit protein uL6-like, alpha-beta domain superfamily (IPR036789)	AK069033 (DDBJ, Best hit)	NP_001148555.1 (RefSeq)	NA	NA	NA
LOC_Os08g16050	2.444	0.974	1.24	5.705	4.533	4.324	1.55267	4.854	0.00616564	2.21002	3.12623	1.64443	Up_regulation	protein|tetraspanin family protein, putative, expressed	Tetraspanin domain containing protein.	Os08g0260600	NA	TET11	OsTET11	Biological Process: auxin-activated signaling pathway (GO:0009734), Cellular Component: membrane (GO:0016020)	Tetraspanin/Peripherin (IPR018499), Tetraspani, plant (IPR044991)	AK108529 (DDBJ, Best hit)	B3TLS7 (UniProt)	NA	NA	NA
LOC_Os11g44340	0.514	0.836	0.51	1.972	2.075	1.767	0.62	1.938	0.000839126	3.07617	3.12581	1.64423	Up_regulation	protein|calmodulin binding protein, putative, expressed	Hypothetical conserved gene.	Os11g0664800	NA	NA	NA	Molecular Function: calmodulin binding (GO:0005516)	CALMODULIN-BINDING PROTEIN60 (IPR012416), Calmodulin binding protein, central domain (IPR046830), Calmodulin binding protein-like, N-terminal domain (IPR046831)	ab initio prediction	B9G8R6 (UniProt)	NA	NA	NA
LOC_Os05g10650	0.694	1.099	1.866	3.471	4.647	3.293	1.21967	3.80367	0.0101066	1.9954	3.11861	1.6409	Up_regulation	protein|6-phosphofructokinase, putative, expressed	Similar to Pyrophosphate-fructose-6-phosphate 1-phosphotransferase-like protein (Pyrophosphate-dependent phosphofructo-1-kinase-like protein).	Os05g0194900	NA	PPI-PFK	OsPPi-PFK, OsPFK04, PFK04, PFK4	Biological Process: fructose 6-phosphate metabolic process (GO:0006002), Biological Process: glycolytic process (GO:0006096), Molecular Function: 6-phosphofructokinase activity (GO:0003872)	Phosphofructokinase domain (IPR000023), ATP-dependent 6-phosphofructokinase (IPR022953), Phosphofructokinase superfamily (IPR035966)	AK071798 (DDBJ, Best hit)	NP_001148080.1 (RefSeq)	NA	NA	NA
LOC_Os04g46970	5.918	3.603	6.175	13.341	20.042	15.23	5.232	16.2043	0.0196213	1.70727	3.09716	1.63095	Up_regulation	protein|glucosyltransferase, putative, expressed	Similar to UDP-glycosyltransferase UGT93B9.	Os04g0556400	NA	UGT93B	OsUGT93B	Molecular Function: UDP-glycosyltransferase activity (GO:0008194)	UDP-glucuronosyl/UDP-glucosyltransferase (IPR002213)	AK101107 (DDBJ, Best hit)	C4MF51 (UniProt)	NA	NA	NA
LOC_Os05g39720	1.779	4.954	2.648	10.133	11.983	6.916	3.127	9.67733	0.027071	1.5675	3.09477	1.62983	Up_regulation	protein|WRKY70, expressed	WRKY transcription factor, Herbivore resistance, Defense regulation by the volatile indole	Os05g0474800	OsWRKY70	WRKY70	OsWRKY70	Biological Process: regulation of DNA-templated transcription (GO:0006355), Molecular Function: DNA-binding transcription factor activity (GO:0003700), Molecular Function: sequence-specific DNA binding (GO:0043565)	WRKY domain (IPR003657), WRKY domain superfamily (IPR036576), WRKY transcription factor, plant (IPR044810)	AK119867	Q65WW1	2019-04-17	30760558, Rice WRKY Working Group 2012. Rice 5:3.	NA
LOC_Os04g24220	6.359	8.717	6.073	22.385	24.807	18.101	7.04967	21.7643	0.00861389	2.0648	3.08729	1.62634	Up_regulation	protein|OsWAK32 - OsWAK receptor-like protein kinase, expressed	Similar to OSIGBa0113B06.2 protein.	Os04g0307500	NA	WAK32	OsWAK32	Molecular Function: polysaccharide binding (GO:0030247)	Wall-associated receptor kinase, galacturonan-binding domain (IPR025287)	AK067041 (DDBJ, Best hit)	Q01M59 (UniProt)	NA	NA	NA
LOC_Os01g51670	9.787	5.92	6.065	26.533	22.086	18.587	7.25733	22.402	0.00936435	2.02852	3.08681	1.62612	Up_regulation	protein|expressed protein	Similar to cDNA clone:J023088C01, full insert sequence.	Os01g0714600	NA	NA	NA	NA	MFS transporter superfamily (IPR036259), Protein of unknown function DUF6490 (IPR045501)	AK059855 (DDBJ, Best hit)	B7EQF1 (UniProt)	NA	NA	NA
LOC_Os08g30770	2.552	3.246	1.804	7.83	7.586	8.003	2.534	7.80633	0.00365509	2.4371	3.08064	1.62323	Up_regulation	protein|ABC transporter, ATP-binding protein, putative, expressed	ABC transporter-like domain containing protein.	Os08g0398300	NA	ABCA4	OsABCA4	Biological Process: transmembrane transport (GO:0055085), Cellular Component: membrane (GO:0016020), Molecular Function: ABC-type transporter activity (GO:0140359), Molecular Function: ATP binding (GO:0005524), Molecular Function: ATP hydrolysis activity (GO:0016887)	ABC transporter-like, ATP-binding domain (IPR003439), AAA+ ATPase domain (IPR003593), ABC-2 type transporter, transmembrane domain (IPR013525), ABC transporter-like, conserved site (IPR017871), ABC transporter A (IPR026082), P-loop containing nucleoside triphosphate hydrolase (IPR027417)	AK122145 (DDBJ, Best hit)	XP_002318606.1 (RefSeq)	NA	NA	NA
LOC_Os02g05244	0.292	0.26	1.244	1.934	1.451	2.147	0.598667	1.844	0.039672	1.40152	3.08018	1.62301	Up_regulation	protein|expressed protein	Non-protein coding transcript.	Os02g0145500	NA	NA	NA	NA	NA	AK109742 (DDBJ, Best hit)	NONE	NA	NA	NA
LOC_Os11g08100	27.267	38.72	30.91	83.243	118.366	96.771	32.299	99.46	0.0150362	1.82286	3.07935	1.62263	Up_regulation	protein|eukaryotic aspartyl protease domain containing protein, expressed	Similar to Aspartic proteinase Asp1 precursor (EC 3.4.23.-) (OsAsp1) (Nucellin- like protein).	Os11g0183900	NA	NA	OsAsp2	Biological Process: proteolysis (GO:0006508), Molecular Function: aspartic-type endopeptidase activity (GO:0004190)	Aspartic peptidase A1 family (IPR001461), Aspartic peptidase, active site (IPR001969), Aspartic peptidase domain superfamily (IPR021109), Xylanase inhibitor, C-terminal (IPR032799), Xylanase inhibitor, N-terminal (IPR032861), Peptidase family A1 domain (IPR033121)	AK068348 (DDBJ, Best hit)	B6TY60 (UniProt)	NA	NA	NA
LOC_Os08g35630	13.161	16.602	18.514	59.269	55.578	33.337	16.0923	49.3947	0.0497929	1.30283	3.06945	1.61798	Up_regulation	protein|MTD1, putative, expressed	Similar to MTD1.	Os08g0458200	NA	O3L6	OsO3L6	NA	NA	AK061399 (DDBJ, Best hit)	NP_001148816.1 (RefSeq)	NA	NA	NA
LOC_Os04g01874	2.749	5.349	3.254	13.308	12.319	9.204	3.784	11.6103	0.00925283	2.03373	3.06827	1.61743	Up_regulation	protein|protein kinase, putative, expressed	Concanavalin A-like lectin/glucanase domain containing protein.	Os04g0109100	NA	RLCK125	OsRLCK125	Biological Process: protein phosphorylation (GO:0006468), Molecular Function: ATP binding (GO:0005524), Molecular Function: carbohydrate binding (GO:0030246), Molecular Function: protein kinase activity (GO:0004672)	Protein kinase domain (IPR000719), Legume lectin domain (IPR001220), Serine-threonine/tyrosine-protein kinase, catalytic domain (IPR001245), Serine/threonine-protein kinase, active site (IPR008271), Protein kinase-like domain superfamily (IPR011009), Concanavalin A-like lectin/glucanase domain superfamily (IPR013320), Protein kinase, ATP binding site (IPR017441)	AK065935 (DDBJ, Best hit)	Q25AD0 (UniProt)	NA	NA	NA
LOC_Os05g45320	0.848	0.988	1.449	3.276	4.167	2.623	1.095	3.35533	0.0243235	1.61397	3.06423	1.61553	Up_regulation	protein|ubiquitin domain-containing protein 1, putative, expressed	Similar to ubiquitin domain containing 1.	Os05g0529400	NA	NA	NA	NA	DC-UbP/UBTD2, N-terminal domain (IPR032752), DC-UbP/UBTD2, N-terminal domain superfamily (IPR038169), Ubiquitin domain-containing protein 1/2 (IPR039869)	AK063846 (DDBJ, Best hit)	NP_001151929.1 (RefSeq)	NA	NA	NA
LOC_Os12g38920	0.917	0.493	1.657	3.269	3.45	2.673	1.02233	3.13067	0.00952586	2.0211	3.06228	1.6146	Up_regulation	protein|heparanase-like protein precursor, putative, expressed	Glycoside hydrolase family 79, N-terminal protein.	Os12g0578400	NA	NA	NA	Cellular Component: membrane (GO:0016020), Molecular Function: hydrolase activity, acting on glycosyl bonds (GO:0016798)	Glycoside hydrolase, family 79 (IPR005199), Glycoside hydrolase superfamily (IPR017853)	AK060767 (DDBJ, Best hit), AK098886 (DDBJ, Best hit)	C5IFK6 (UniProt)	NA	NA	NA
LOC_Os04g51250	0.739	0.145	0.294	1.258	0.803	1.546	0.392667	1.20233	0.0466078	1.33154	3.06197	1.61446	Up_regulation	protein|expressed protein	Similar to B0403H10-OSIGBa0105A11.11 protein.	Os04g0601500	NA	NA	NA	NA	NA	EU955565 (DDBJ)	Q01HT7 (UniProt)	NA	NA	NA
LOC_Os03g20949	2.521	2.324	3.142	7.697	10.577	6.123	2.66233	8.13233	0.0480666	1.31816	3.05459	1.61098	Up_regulation	protein|phospholipid-transporting ATPase, putative, expressed	Phospholipid-transporting ATPase 1 (EC 3.6.3.1) (Aminophospholipid flippase 1).	Os03g0326000	NA	NA	NA	NA	P-type ATPase, transmembrane domain superfamily (IPR023298), P-type ATPase, C-terminal (IPR032630)	AK059185 (DDBJ, Best hit)	XP_002315406.1 (RefSeq)	NA	NA	NA
LOC_Os05g48680	0.625	0.368	1.126	2.116	1.664	2.688	0.706333	2.156	0.020011	1.69873	3.05238	1.60994	Up_regulation	protein|expressed protein	Conserved hypothetical protein.	Os05g0560500	NA	NA	NA	NA	NA	AK105233 (DDBJ, Best hit)	A2Y7E4 (UniProt)	NA	NA	NA
LOC_Os11g03370	3.848	8.229	5.139	15.885	17.952	18.656	5.73867	17.4977	0.00297848	2.52601	3.04908	1.60838	Up_regulation	protein|no apical meristem protein, putative, expressed	NAC transcription factor, Drought and salt tolerance	Os11g0127600	ONAC045	NAC45	ONAC045, ONAC45, DLN243, OsDLN243, OsNAM, NAM	Biological Process: regulation of DNA-templated transcription (GO:0006355), Molecular Function: DNA binding (GO:0003677)	NAC domain (IPR003441), NAC domain superfamily (IPR036093)	AK067922	Q2RB33	2020-10-27	19135985	nucleus (GO:0005634)
LOC_Os12g28710	0.122	0	0.137	0.274	0.274	0.24	0.0863333	0.262667	0.0477587	1.32095	3.04247	1.60524	Up_regulation	protein|ATPase 3, putative, expressed	Conserved hypothetical protein.	Os12g0472300	NA	NA	NA	NA	AAA-type ATPase, N-terminal domain (IPR025753), P-loop containing nucleoside triphosphate hydrolase (IPR027417)	ab initio prediction	NP_001176947.1 (RefSeq)	NA	NA	NA
LOC_Os01g68790	3.474	1.634	3.493	7.546	10.278	8.334	2.867	8.71933	0.00562758	2.24968	3.04127	1.60468	Up_regulation	protein|RNA recognition motif containing protein, putative, expressed	RNA recognition motif, glycine rich protein domain containing protein.	Os01g0916600	NA	GRP1	OsGRP1	Molecular Function: RNA binding (GO:0003723), Molecular Function: nucleic acid binding (GO:0003676)	RNA recognition motif domain (IPR000504), Nucleotide-binding alpha-beta plait domain superfamily (IPR012677), RNA-binding domain superfamily (IPR035979), NsCP33-like, RNA recognition motif 2 (IPR048289)	AK121668 (DDBJ, Best hit), AK059446 (DDBJ, Best hit)	O24188 (UniProt)	NA	NA	NA
LOC_Os08g10330	0.407	0.043	0.681	1.22	1.369	0.847	0.377	1.14533	0.0348254	1.4581	3.03802	1.60313	Up_regulation	protein|SHR5-receptor-like kinase, putative, expressed	Protein kinase, core domain containing protein.	Os08g0203700	NA	MRLK48	OsMRLK48	Biological Process: protein phosphorylation (GO:0006468), Molecular Function: ATP binding (GO:0005524), Molecular Function: protein binding (GO:0005515), Molecular Function: protein kinase activity (GO:0004672)	Protein kinase domain (IPR000719), Serine-threonine/tyrosine-protein kinase, catalytic domain (IPR001245), Leucine-rich repeat (IPR001611), Serine/threonine-protein kinase, active site (IPR008271), Protein kinase-like domain superfamily (IPR011009), Malectin domain (IPR021720), Leucine-rich repeat domain superfamily (IPR032675)	AK100532 (DDBJ, Best hit)	Q4PLL4 (UniProt)	NA	NA	NA
LOC_Os05g12630	4.527	8.157	4.537	19.323	17.95	15.026	5.74033	17.433	0.00263461	2.57928	3.03693	1.60261	Up_regulation	protein|expressed protein	BURP domain containing protein.	Os05g0217700	NA	BURP7	OsBURP07, OsBURP7	NA	BURP domain (IPR004873), BURP domain-containing protein (IPR044816)	AK061473 (DDBJ, Best hit), AK105947 (DDBJ, Best hit), AK109427 (DDBJ, Best hit)	Q60E34 (UniProt)	NA	NA	NA
LOC_Os11g41600	35.804	29.163	35.112	127.197	86.743	89.938	33.3597	101.293	0.0318576	1.49679	3.03638	1.60235	Up_regulation	protein|expressed protein	Conserved hypothetical protein.	Os11g0634200	NA	NA	NA	NA	NA	AK066700 (DDBJ, Best hit)	A2YDE6 (UniProt)	NA	NA	NA
LOC_Os03g06980	3.577	5.228	4.635	10.93	14.612	15.25	4.48	13.5973	0.0131414	1.88136	3.03512	1.60175	Up_regulation	protein|nucleic acid binding protein, putative, expressed	Alba, DNA/RNA-binding protein family protein.	Os03g0166000	NA	ALBA4	OsAlba4, Alba4	Molecular Function: nucleic acid binding (GO:0003676)	DNA/RNA-binding protein Alba-like (IPR002775), Alba-like domain superfamily (IPR036882)	AK072498 (DDBJ, Best hit)	NP_187359.2 (RefSeq)	NA	NA	NA
LOC_Os05g02140	0.694	2.281	1.302	4.519	5.438	2.992	1.42567	4.31633	0.0346211	1.46066	3.02759	1.59817	Up_regulation	protein|clathrin assembly protein, putative, expressed	Epsin-like, N-terminal domain containing protein.	Os05g0112101	NA	ANTH6	OsANTH6	Biological Process: clathrin coat assembly (GO:0048268), Biological Process: clathrin-dependent endocytosis (GO:0072583), Cellular Component: clathrin-coated vesicle (GO:0030136), Molecular Function: 1-phosphatidylinositol binding (GO:0005545), Molecular Function: clathrin binding (GO:0030276), Molecular Function: phospholipid binding (GO:0005543)	ENTH/VHS (IPR008942), AP180 N-terminal homology (ANTH) domain (IPR011417), ENTH domain (IPR013809), ANTH domain superfamily (IPR014712), Clathrin coat assembly protein AP180-like (IPR045192), AP180-like N-terminal domain, plants (IPR048050)	AK241311 (DDBJ, Best hit)	NP_567892.1 (RefSeq)	NA	NA	NA
LOC_Os10g33990	1.998	9.123	2.988	14.263	15.407	13.04	4.703	14.2367	0.0407717	1.38964	3.02715	1.59796	Up_regulation	protein|DUF584 domain containing protein, putative, expressed	Hypothetical conserved gene.	Os10g0481000	NA	S40-8	OsS40-8	NA	Senescence regulator S40 (IPR007608)	EU971627 (DDBJ)	Q01IB5 (UniProt)	NA	NA	NA
LOC_Os07g03920	7.166	14.739	10.109	36.668	33.999	26.24	10.6713	32.3023	0.00661538	2.17945	3.02702	1.5979	Up_regulation	protein|lectin-like receptor kinase 7, putative, expressed	Protein kinase, catalytic domain domain containing protein.	Os07g0131375	NA	NA	NA	Biological Process: protein phosphorylation (GO:0006468), Molecular Function: ATP binding (GO:0005524), Molecular Function: carbohydrate binding (GO:0030246), Molecular Function: protein kinase activity (GO:0004672)	Protein kinase domain (IPR000719), Legume lectin domain (IPR001220), Serine/threonine-protein kinase, active site (IPR008271), Protein kinase-like domain superfamily (IPR011009), Concanavalin A-like lectin/glucanase domain superfamily (IPR013320), Protein kinase, ATP binding site (IPR017441)	AK360292 (DDBJ)	GeneMark	NA	NA	NA
LOC_Os03g20290	0.267	0.046	0.402	0.774	0.806	0.582	0.238333	0.720667	0.0232711	1.63318	3.02378	1.59635	Up_regulation	protein|aspartic proteinase nepenthesin-1 precursor, putative, expressed	Peptidase A1 domain containing protein.	Os03g0318400	NA	NA	NA	Biological Process: proteolysis (GO:0006508), Molecular Function: aspartic-type endopeptidase activity (GO:0004190)	Aspartic peptidase A1 family (IPR001461), Aspartic peptidase, active site (IPR001969), Aspartic peptidase domain superfamily (IPR021109), Xylanase inhibitor, C-terminal (IPR032799), Xylanase inhibitor, N-terminal (IPR032861), Peptidase family A1 domain (IPR033121), Pepsin-like domain, plant (IPR034161)	AK106440 (DDBJ, Best hit)	Q10M98 (UniProt)	NA	NA	NA
LOC_Os04g34220	1.35	1.353	0.826	3.745	2.494	4.419	1.17633	3.55267	0.0419276	1.3775	3.02012	1.59461	Up_regulation	protein|expressed protein	Conserved hypothetical protein.	Os04g0419400	NA	NA	NA	NA	NA	AK107801 (DDBJ, Secondary hit)	NP_001056956.1 (RefSeq)	NA	NA	NA
LOC_Os01g71310	5.717	4.845	3.085	14.808	14.17	12.228	4.549	13.7353	0.00110826	2.95536	3.01942	1.59427	Up_regulation	protein|cytokinin dehydrogenase precursor, putative, expressed	Cytokinin oxidase/dehydrogenase, Crown root formation	Os01g0940000	CKX4, OsCKX4, ckx4, OsSCRM, OsSCRM2, SCRM, SCRM2	CKX4	OsCKX4, ckx4, OsSCRM, OsSCRM2, SCRM, SCRM2	Biological Process: cytokinin metabolic process (GO:0009690), Molecular Function: FAD binding (GO:0071949), Molecular Function: catalytic activity (GO:0003824), Molecular Function: cytokinin dehydrogenase activity (GO:0019139), Molecular Function: flavin adenine dinucleotide binding (GO:0050660), Molecular Function: oxidoreductase activity (GO:0016491)	Oxygen oxidoreductase covalent FAD-binding site (IPR006093), FAD linked oxidase, N-terminal (IPR006094), Cytokinin dehydrogenase 1, FAD/cytokinin binding domain (IPR015345), FAD-linked oxidase-like, C-terminal (IPR016164), FAD-binding domain, PCMH-type (IPR016166), FAD-binding, type PCMH, subdomain 1 (IPR016167), FAD-binding, type PCMH, subdomain 2 (IPR016169), Cytokinin dehydrogenase, C-terminal…	AK121317	Q5JLP4	2014-07-09	24808099, 17293362	NA
LOC_Os12g41180	0.366	0.8	0.897	2.253	1.341	2.585	0.687667	2.05967	0.0493082	1.30708	2.99515	1.58263	Up_regulation	protein|LSTK-1-like kinase, putative, expressed	Similar to LSTK-1-like kinase.	Os12g0604700	NA	NA	OsNek2	Biological Process: protein phosphorylation (GO:0006468), Molecular Function: ATP binding (GO:0005524), Molecular Function: protein kinase activity (GO:0004672)	Protein kinase domain (IPR000719), Serine/threonine-protein kinase, active site (IPR008271), Protein kinase-like domain superfamily (IPR011009), Protein kinase, ATP binding site (IPR017441)	AK072382 (DDBJ, Best hit)	Q2QMH1 (UniProt)	NA	NA	NA
LOC_Os04g09604	3.382	17.128	9.919	32.132	35.208	23.543	10.143	30.2943	0.0194781	1.71045	2.98672	1.57856	Up_regulation	protein|O-methyltransferase, putative, expressed	Similar to 0-methyltransferase (EC 2.1.1.6) (Fragment).	Os04g0175600	NA	COMTL5	OsCOMTL5, OsCOMT4, COMT4	Molecular Function: O-methyltransferase activity (GO:0008171), Molecular Function: methyltransferase activity (GO:0008168), Molecular Function: protein dimerization activity (GO:0046983)	O-methyltransferase domain (IPR001077), Plant methyltransferase dimerisation domain (IPR012967), O-methyltransferase COMT-type (IPR016461), S-adenosyl-L-methionine-dependent methyltransferase superfamily (IPR029063), Winged helix-like DNA-binding domain superfamily (IPR036388), Winged helix DNA-binding domain superfamily (IPR036390)	AK098998 (DDBJ, Best hit), AK072016 (DDBJ, Best hit)	Q96565 (UniProt)	NA	NA	NA
LOC_Os08g17680	17.639	16.771	13.63	44.964	57.8	40.613	16.0133	47.7923	0.0206936	1.68416	2.98453	1.57751	Up_regulation	protein|stromal cell-derived factor 2-like protein precursor, putative, expressed	Stromal cell-derived factor 2, Endoplasmic reticulum-quality control (ER-QC) protein, XA21-mediated immunity	Os08g0278900	OsSDF2-1	NA	NA	NA	MIR motif (IPR016093), Mir domain superfamily (IPR036300)	AK100085	Q6Z1L1	2021-09-22	23849113	endoplasmic reticulum (GO:0005783)
LOC_Os07g05620	10.099	9.994	10.87	29.796	38.513	23.949	10.321	30.7527	0.0398037	1.40008	2.97962	1.57513	Up_regulation	protein|CAMK_KIN1/SNF1/Nim1_like.28 - CAMK includes calcium/calmodulin depedent protein kinases, expressed	Serine/threonine protein kinase, Pollination and drought stress responses, Reguration of potassium uptake by CBL1-CIPK23 complex	Os07g0150700	CIPK23, OsCIPK23, Os-CIPK23	CIPK23	OsCIPK23, Os-CIPK23, OsSnRK3.23, SnRK3.23	Biological Process: protein phosphorylation (GO:0006468), Biological Process: signal transduction (GO:0007165), Molecular Function: ATP binding (GO:0005524), Molecular Function: protein kinase activity (GO:0004672)	Protein kinase domain (IPR000719), NAF domain (IPR004041), Serine/threonine-protein kinase, active site (IPR008271), Protein kinase-like domain superfamily (IPR011009), Protein kinase, ATP binding site (IPR017441), NAF/FISL domain (IPR018451)	AK069726	Q6ZLP5	2014-11-14	25096783, 18804072, 17535819	NA
LOC_Os06g06470	6.073	7.755	6.248	21.131	23.795	14.887	6.692	19.9377	0.0331823	1.47909	2.97933	1.57499	Up_regulation	protein|U-box domain containing heat shock protein, putative, expressed	Tetratricopeptide-like helical domain containing protein.	Os06g0159600	NA	PUB64	OsPUB64, OsHOP1, HOP1, OsPUB64, PUB64	Biological Process: protein ubiquitination (GO:0016567), Molecular Function: protein binding (GO:0005515), Molecular Function: ubiquitin-protein transferase activity (GO:0004842)	U-box domain (IPR003613), Tetratricopeptide-like helical domain superfamily (IPR011990), Zinc finger, RING/FYVE/PHD-type (IPR013083), Tetratricopeptide repeat (IPR019734)	AK068486 (DDBJ, Best hit)	B9FRM1 (UniProt)	NA	NA	NA
LOC_Os01g08760	2.865	0.339	3.406	6.85	6.789	5.973	2.20333	6.53733	0.0354598	1.45026	2.96702	1.56901	Up_regulation	protein|choline/ethanolamine kinase, putative, expressed	Similar to GmCK3p (EC 2.7.1.32) (Fragment).	Os01g0183000	NA	NA	NA	NA	Protein kinase-like domain superfamily (IPR011009)	AK287974 (DDBJ, Best hit)	B6UIG4 (UniProt)	NA	NA	NA
LOC_Os06g50360	2.449	2.99	1.862	7.739	8.084	5.835	2.43367	7.21933	0.0100083	1.99964	2.96644	1.56873	Up_regulation	protein|pseudouridine synthase family protein, putative, expressed	Pseudouridine synthase domain containing protein.	Os06g0717400	NA	NA	NA	Biological Process: RNA modification (GO:0009451), Biological Process: pseudouridine synthesis (GO:0001522), Molecular Function: RNA binding (GO:0003723), Molecular Function: pseudouridine synthase activity (GO:0009982)	RNA-binding S4 domain (IPR002942), Pseudouridine synthase, RsuA/RluA-like (IPR006145), Pseudouridine synthase, RluA-like, conserved site (IPR006224), Pseudouridine synthase, catalytic domain superfamily (IPR020103), RNA-binding S4 domain superfamily (IPR036986)	AK072887 (DDBJ, Best hit)	B6TXP4 (UniProt)	NA	NA	NA
LOC_Os03g43470	0.235	0.256	0.244	0.668	0.898	0.609	0.245	0.725	0.0316014	1.50029	2.95918	1.5652	Up_regulation	protein|pentatricopeptide, putative, expressed	Hypothetical conserved gene.	Os03g0635000	NA	NA	NA	Molecular Function: protein binding (GO:0005515)	Pentatricopeptide repeat (IPR002885), Tetratricopeptide-like helical domain superfamily (IPR011990), E motif (IPR046848)	AK371052 (DDBJ)	Q75GK7 (UniProt)	NA	NA	NA
LOC_Os06g05430	1.361	2.111	1.004	5.695	4.528	3.022	1.492	4.415	0.0473957	1.32426	2.95912	1.56517	Up_regulation	protein|expressed protein	Conserved hypothetical protein.	Os06g0147000	NA	NA	NA	NA	Protein of unknown function DUF6490 (IPR045501)	AK120978 (DDBJ, Best hit)	A2Y9A6 (UniProt)	NA	NA	NA
LOC_Os01g45640	43.779	30.335	57.055	136.346	155.402	96.257	43.723	129.335	0.0246375	1.6084	2.95805	1.56465	Up_regulation	protein|tat pathway signal sequence family protein, expressed	Twin-arginine translocation pathway signal domain containing protein.	Os01g0644000	NA	NA	NA	NA	NA	AK063835 (DDBJ, Best hit)	NP_001151674.1 (RefSeq)	NA	NA	NA
LOC_Os12g06270	0.222	0.093	0.331	0.44	0.78	0.686	0.215333	0.635333	0.0324797	1.48839	2.95046	1.56094	Up_regulation	protein|retrotransposon protein, putative, unclassified, expressed	Similar to protein binding protein.	Os12g0159700	NA	EXO70A4	OsEXO70A4, OsExo70A4, OrysaA4_Exo70	Biological Process: exocytosis (GO:0006887), Cellular Component: exocyst (GO:0000145), Molecular Function: phosphatidylinositol-4, 5-bisphosphate binding (GO:0005546)	Exocyst complex component Exo70 (IPR004140), Cullin repeat-like-containing domain superfamily (IPR016159), Exocyst complex subunit Exo70, C-terminal (IPR046364)	tplb0017m18 (Wheat FLcDNA)	NP_001147814.1 (RefSeq)	NA	NA	NA
LOC_Os10g33210	11.577	16.872	13.732	44.78	48.355	31.067	14.0603	41.4007	0.0273998	1.56225	2.9445	1.55802	Up_regulation	protein|peptide transporter PTR3-A, putative, expressed	Peptide transporter, Regulation of resistance to bacterial leaf streak	Os10g0470700	OsRBLS5	PTR3	OsPTR3, OsNPF5.5, NPF5.5	Biological Process: dipeptide transport (GO:0042938), Biological Process: transmembrane transport (GO:0055085), Cellular Component: membrane (GO:0016020), Molecular Function: dipeptide transmembrane transporter activity (GO:0071916), Molecular Function: transmembrane transporter activity (GO:0022857), Molecular Function: tripeptide transmembrane transporter activity (GO:0042937)	Proton-dependent oligopeptide transporter family (IPR000109), MFS transporter superfamily (IPR036259), NRT1/PTR family (IPR044739)	AK101055	Q337L5	2023-08-29	37596557	NA
LOC_Os02g52370	1.445	0.095	0.866	2.542	2.079	2.438	0.802	2.353	0.0452716	1.34417	2.93392	1.55283	Up_regulation	protein|armadillo/beta-catenin repeat family protein, putative, expressed	Armadillo-like helical domain containing protein.	Os02g0761200	NA	NA	NA	Molecular Function: protein binding (GO:0005515)	Armadillo (IPR000225), Armadillo-like helical (IPR011989), Armadillo-type fold (IPR016024)	AK073828 (DDBJ, Best hit)	NP_567944.1 (RefSeq)	NA	NA	NA
LOC_Os01g69830	3.976	5.742	4.543	17.528	14.186	10.042	4.75367	13.9187	0.0449282	1.34748	2.92799	1.54991	Up_regulation	protein|OsSPL2 - SBP-box gene family member, expressed	SQUAMOSA promoter-binding-like protein 2, miR156-target gene, Signal transduction induced by hydrogen peroxide	Os01g0922600	OsSPL2	SPL2	OsSPL2	Cellular Component: nucleus (GO:0005634), Molecular Function: DNA binding (GO:0003677)	SBP domain (IPR004333), SBP domain superfamily (IPR036893), Squamosa promoter-binding-like protein (IPR044817)	AK062581, Inferred from literature	Q0JGI1	2023-06-05	37212208	nucleus (GO:0005634)
LOC_Os11g41560	0.825	0.142	0.45	1.095	1.687	1.366	0.472333	1.38267	0.0260931	1.58347	2.92731	1.54958	Up_regulation	protein|OsFBX427 - F-box domain containing protein, expressed	Cyclin-like F-box domain containing protein.	Os11g0633800	NA	NA	OsFbox627, Os_F0089, OsFBX427, FBX427	Molecular Function: protein binding (GO:0005515)	F-box domain (IPR001810), F-box-like domain superfamily (IPR036047)	AK099786 (DDBJ, Best hit)	Q2R0S6 (UniProt)	NA	NA	NA
LOC_Os04g44550	1.888	1.422	2.591	4.288	6.187	6.792	1.967	5.75567	0.0230303	1.6377	2.92611	1.54899	Up_regulation	protein|CHCH domain containing protein, expressed	CHCH domain containing protein.	Os04g0527700	NA	NA	NA	Biological Process: protein import into mitochondrial intermembrane space (GO:0045041), Molecular Function: protein-disulfide reductase activity (GO:0015035)	Mitochondrial intermembrane space import and assembly protein 40 (IPR039289)	AK072980 (DDBJ, Best hit)	Q01HP0 (UniProt)	NA	NA	NA
LOC_Os07g01560	42.06	38.982	54.235	134.892	144.793	115.864	45.0923	131.85	0.00256106	2.59158	2.92399	1.54794	Up_regulation	protein|transporter family protein, putative, expressed	Monosaccharide transporter 3, Accumulation of monosaccharides required for cell wall synthesis	Os07g0106200	OsMST3	MST3	OsMST3, OsSTP3, STP3	Biological Process: monosaccharide transmembrane transport (GO:0015749), Biological Process: transmembrane transport (GO:0055085), Cellular Component: membrane (GO:0016020), Molecular Function: carbohydrate transmembrane transporter activity (GO:0015144), Molecular Function: monosaccharide transmembrane transporter activity (GO:0015145), Molecular Function: transmembrane transporter activity (GO:…	Sugar/inositol transporter (IPR003663), Major facilitator, sugar transporter-like (IPR005828), Sugar transporter, conserved site (IPR005829), Major facilitator superfamily domain (IPR020846), MFS transporter superfamily (IPR036259), Sugar transport protein STP/MST-like, plant (IPR044778), Sugar transport protein STP/Polyol transporter PLT, plant (IPR045262)	AK103047, AK061974	Q7EZD7	2021-12-22	11038054	NA
LOC_Os07g18970	0.051	0.089	0.079	0.282	0.169	0.189	0.073	0.213333	0.0452828	1.34407	2.92237	1.54714	Up_regulation	protein|retrotransposon protein, putative, unclassified, expressed	NA	NA	NA	NA	NA	NA	NA	NA	NA	NA	NA	NA
LOC_Os01g68524	0.657	0.137	0.527	1.471	1.225	1.161	0.440333	1.28567	0.0154448	1.81122	2.91976	1.54585	Up_regulation	protein|pentatricopeptide, putative, expressed	Nucleotide-binding, alpha-beta plait domain containing protein.	Os01g0913400	NA	PLS1	OsPLS1	Biological Process: RNA modification (GO:0009451), Molecular Function: RNA binding (GO:0003723), Molecular Function: nucleic acid binding (GO:0003676), Molecular Function: protein binding (GO:0005515)	Pentatricopeptide repeat (IPR002885), Tetratricopeptide-like helical domain superfamily (IPR011990), Nucleotide-binding alpha-beta plait domain superfamily (IPR012677), RNA-binding domain superfamily (IPR035979), Pentatricopeptide repeat-containing protein At1g15510-like (IPR045215)	AK099881 (DDBJ, Best hit)	A3A0U8 (UniProt)	NA	NA	NA
LOC_Os07g14160	0.991	1.343	1.312	4.112	3.566	2.965	1.21533	3.54767	0.0125092	1.90277	2.91909	1.54552	Up_regulation	protein|polygalacturonase, putative, expressed	Similar to Polygalacturonase-like protein.	Os07g0245200	NA	NA	OsPGL27, PGL27	Biological Process: carbohydrate metabolic process (GO:0005975), Molecular Function: polygalacturonase activity (GO:0004650)	Glycoside hydrolase, family 28 (IPR000743), Parallel beta-helix repeat (IPR006626), Pectin lyase fold/virulence factor (IPR011050), Pectin lyase fold (IPR012334)	AK102293 (DDBJ, Best hit)	NP_001151479.1 (RefSeq)	NA	NA	NA
LOC_Os05g05030	4.042	2.285	3.484	9.178	11.675	7.681	3.27033	9.51133	0.0197338	1.70479	2.90837	1.54021	Up_regulation	protein|expressed protein	Conserved hypothetical protein.	Os05g0142100	NA	NA	NA	NA	NA	AK107722 (DDBJ, Best hit)	B9FH54 (UniProt)	NA	NA	NA
LOC_Os02g40784	10.644	11.114	15.525	38.193	39.568	30.598	12.4277	36.1197	0.00435903	2.36061	2.90639	1.53923	Up_regulation	protein|WAX2, putative, expressed	Homologous protein of CER1, Very-long-chain (VLC) alkane biosynthesis, Regulation of anther development and plastids differentiation	Os02g0621300	OsCER1	LTR1	OsCER1, CER1, OsGL1-4, GL1-4, Os CER1, OsLTR1	Biological Process: lipid biosynthetic process (GO:0008610), Molecular Function: iron ion binding (GO:0005506), Molecular Function: oxidoreductase activity (GO:0016491)	Fatty acid hydroxylase (IPR006694), Very-long-chain aldehyde decarbonylase CER1-like, C-terminal (IPR021940)	AK066386	Q6K9F6	2018-10-04	30237804	endoplasmic reticulum (GO:0005783)
LOC_Os02g56370	5.574	8.24	5.019	16.889	21.273	16.384	6.27767	18.182	0.0050688	2.2951	2.8963	1.53421	Up_regulation	protein|OsWAK20 - OsWAK receptor-like protein kinase, expressed	Hypothetical conserved gene.	Os02g0807800	NA	WAK20	OsWAK20	Biological Process: cell surface receptor signaling pathway (GO:0007166), Biological Process: protein phosphorylation (GO:0006468), Molecular Function: ATP binding (GO:0005524), Molecular Function: calcium ion binding (GO:0005509), Molecular Function: polysaccharide binding (GO:0030247), Molecular Function: protein kinase activity (GO:0004672)	EGF-type aspartate/asparagine hydroxylation site (IPR000152), Protein kinase domain (IPR000719), EGF-like domain (IPR000742), EGF-like calcium-binding domain (IPR001881), Serine/threonine-protein kinase, active site (IPR008271), Protein kinase-like domain superfamily (IPR011009), Protein kinase, ATP binding site (IPR017441), EGF-like calcium-binding, conserved site (IPR018097), Wall-associated re…	AK241820 (DDBJ, Best hit)	A3ACH7 (UniProt)	NA	NA	NA
LOC_Os08g10290	8.942	11.383	13.153	29.64	41.208	25.939	11.1593	32.2623	0.0369608	1.43226	2.89106	1.5316	Up_regulation	protein|SHR5-receptor-like kinase, putative, expressed	Hypothetical conserved gene.	Os08g0203100	NA	MRLK44	OsMRLK44	Molecular Function: protein binding (GO:0005515)	Leucine-rich repeat (IPR001611), Leucine-rich repeat domain superfamily (IPR032675)	AK241219 (DDBJ, Best hit)	B9FZK3 (UniProt)	NA	NA	NA
LOC_Os11g10120	4.352	4.774	6.537	16.725	15.16	13.309	5.221	15.0647	0.00201042	2.69671	2.8854	1.52877	Up_regulation	protein|expressed protein	NB-ARC domain containing protein.	Os11g0207400	NA	NA	NA	Molecular Function: ADP binding (GO:0043531)	NB-ARC (IPR002182), P-loop containing nucleoside triphosphate hydrolase (IPR027417), Disease resistance, N-terminal (IPR041118)	AK066082 (DDBJ, Best hit)	A3C9K3 (UniProt)	NA	NA	NA
LOC_Os01g34860	0.913	1.036	2.322	3.559	5.419	3.335	1.42367	4.10433	0.0344522	1.46278	2.88293	1.52754	Up_regulation	protein|expressed protein	Conserved hypothetical protein.	Os01g0532700	NA	NA	NA	NA	PIR2-like, helical domain (IPR046527)	AK100419 (DDBJ, Best hit)	B9EXC1 (UniProt)	NA	NA	NA
LOC_Os12g10180	1.971	3.296	2.889	7.631	9.005	6.865	2.71867	7.83367	0.00424135	2.3725	2.88144	1.52679	Up_regulation	protein|NBS-LRR type disease resistance protein Rps1-k-2, putative, expressed	NA	NA	NA	NA	NA	NA	NA	NA	NA	NA	NA	NA
LOC_Os01g24990	0.345	0.066	0.634	0.981	1.296	0.731	0.348333	1.00267	0.0475338	1.323	2.87847	1.5253	Up_regulation	protein|retrotransposon protein, putative, unclassified, expressed	NA	NA	NA	NA	NA	NA	NA	NA	NA	NA	NA	NA
LOC_Os06g48300	3.882	4.92	9.91	14.599	23.82	15.442	6.23733	17.9537	0.0364516	1.43828	2.87842	1.52528	Up_regulation	protein|protein phosphatase 2C, putative, expressed	Protein phosphatase 2C family protein.	Os06g0698300	NA	PP2C59	OsPP2C59, OsPP91, PP91	Biological Process: protein dephosphorylation (GO:0006470), Molecular Function: cation binding (GO:0043169), Molecular Function: protein serine/threonine phosphatase activity (GO:0004722)	PPM-type phosphatase, divalent cation binding (IPR000222), PPM-type phosphatase-like domain (IPR001932), Protein phosphatase 2C (IPR015655), PPM-type phosphatase-like domain superfamily (IPR036457)	AK071637 (DDBJ, Best hit)	A7L5U8 (UniProt)	NA	NA	NA
LOC_Os05g40810	1.809	0.96	2.654	4.422	5.638	5.546	1.80767	5.202	0.00642067	2.19242	2.87774	1.52494	Up_regulation	protein|BRCA1 C Terminus domain containing protein, expressed	Hypothetical conserved gene.	Os05g0486600	NA	NA	BARD1	Biological Process: DNA damage response (GO:0006974), Biological Process: DNA repair (GO:0006281)	BRCT domain (IPR001357), Zinc finger, RING/FYVE/PHD-type (IPR013083), BRCA1-associated (IPR031099), Extended PHD (ePHD) domain (IPR034732), BRCT domain superfamily (IPR036420)	AK242560 (DDBJ, Best hit)	B9FKU8 (UniProt)	NA	NA	NA
LOC_Os01g58790	5.1	6.169	7.335	20.545	19.842	13.051	6.20133	17.8127	0.0325571	1.48735	2.87239	1.52225	Up_regulation	protein|GHMP kinases ATP-binding protein, putative, expressed	4-diphosphocytidyl-2-C-methyl-D-erythritol kinase, Isoprenoid biosynthesis, Chloroplast development	Os01g0802100	OsIspE, IspE, OsCMK, CMK	GRY340	OsCMK, CMK, OsIspE, IspE, OsGRY340, AL4, OsAL4	Biological Process: terpenoid biosynthetic process (GO:0016114), Molecular Function: 4-(cytidine 5'-diphospho)-2-C-methyl-D-erythritol kinase activity (GO:0050515), Molecular Function: ATP binding (GO:0005524)	4-diphosphocytidyl-2C-methyl-D-erythritol kinase (IPR004424), GHMP kinase N-terminal domain (IPR006204), GHMP kinase, C-terminal domain (IPR013750), Small ribosomal subunit protein uS5 domain 2-type fold, subgroup (IPR014721), Ribosomal protein uS5 domain 2-type superfamily (IPR020568), GHMP kinase, C-terminal domain superfamily (IPR036554)	AK067589	Q8S2G0	2018-09-14	29893915	chloroplast (GO:0009507)
LOC_Os12g36680	9.908	8.972	5.888	24.204	27.127	19.806	8.256	23.7123	0.00675939	2.17009	2.87213	1.52212	Up_regulation	protein|expressed protein	Conserved hypothetical protein.	Os12g0552800	NA	NA	NA	NA	NA	AK069589 (DDBJ, Best hit)	A3CIA8 (UniProt)	NA	NA	NA
LOC_Os11g25700	1.34	0.227	0.809	3.059	2.047	1.708	0.792	2.27133	0.0488981	1.31071	2.86785	1.51997	Up_regulation	protein|tropinone reductase, putative, expressed	Similar to Short chain alcohol dehydrogenase-like.	Os11g0443700	NA	NA	NA	Molecular Function: oxidoreductase activity (GO:0016491)	Short-chain dehydrogenase/reductase SDR (IPR002347), Short-chain dehydrogenase/reductase, conserved site (IPR020904), NAD(P)-binding domain superfamily (IPR036291), Tropinone reductase (IPR045000)	AK108232 (DDBJ, Best hit)	A7DY56 (UniProt)	NA	NA	NA
LOC_Os03g11900	83.969	54.161	100.596	233.076	256.433	194.283	79.5753	227.931	0.00364652	2.43812	2.86434	1.5182	Up_regulation	protein|transporter family protein, putative, expressed	Monosaccharide transporter 4, Monosaccharides supply for seed development during the course of grain filling	Os03g0218400	OsMST4	MST4	OsMST4, OsSTP4, STP4	Biological Process: monosaccharide transmembrane transport (GO:0015749), Biological Process: transmembrane transport (GO:0055085), Cellular Component: membrane (GO:0016020), Molecular Function: carbohydrate transmembrane transporter activity (GO:0015144), Molecular Function: monosaccharide transmembrane transporter activity (GO:0015145), Molecular Function: transmembrane transporter activity (GO:…	Sugar/inositol transporter (IPR003663), Major facilitator, sugar transporter-like (IPR005828), Sugar transporter, conserved site (IPR005829), Major facilitator superfamily domain (IPR020846), MFS transporter superfamily (IPR036259), Sugar transport protein STP/MST-like, plant (IPR044778), Sugar transport protein STP/Polyol transporter PLT, plant (IPR045262)	AK099306, AK069202	Q10PW9	2021-01-20	17874189	NA
LOC_Os03g62480	0.548	0.125	0.516	1.43	0.802	1.163	0.396333	1.13167	0.0355007	1.44976	2.85534	1.51366	Up_regulation	protein|anthocyanidin 5,3-O-glucosyltransferase, putative, expressed	UDP-glucuronosyl/UDP-glucosyltransferase family protein.	Os03g0841600	NA	UGT706C2	OsUGT706C2	Molecular Function: UDP-glycosyltransferase activity (GO:0008194)	UDP-glucuronosyl/UDP-glucosyltransferase (IPR002213), UDP-glycosyltransferase family, conserved site (IPR035595)	AK109007 (DDBJ, Best hit)	B6TEH8 (UniProt)	NA	NA	NA
LOC_Os05g50610	3.876	1.217	4.641	7.232	12.229	8.332	3.24467	9.26433	0.0366481	1.43595	2.85525	1.51362	Up_regulation	protein|WRKY8, expressed	Similar to WRKY8.	Os05g0583000	NA	WRKY8	OsWRKY8	Biological Process: regulation of DNA-templated transcription (GO:0006355), Molecular Function: DNA-binding transcription factor activity (GO:0003700), Molecular Function: sequence-specific DNA binding (GO:0043565)	WRKY domain (IPR003657), WRKY domain superfamily (IPR036576), WRKY transcription factor, plant (IPR044810)	AK109568 (DDBJ, Best hit)	Q5FZU0 (UniProt)	NA	Rice WRKY Working Group 2012. Rice 5:3.	NA
LOC_Os07g20720	0.033	0.07	0.095	0.201	0.196	0.168	0.066	0.188333	0.00826281	2.08287	2.85354	1.51275	Up_regulation	protein|retrotransposon protein, putative, Ty3-gypsy subclass, expressed	NA	NA	NA	NA	NA	NA	NA	NA	NA	NA	NA	NA
LOC_Os12g32190	1.31	2.749	2.137	6.162	7.347	4.156	2.06533	5.88833	0.0379971	1.42025	2.85103	1.51148	Up_regulation	protein|expressed protein	Calmodulin-binding, plant domain containing protein.	Os12g0506500	NA	NA	NA	Molecular Function: calmodulin binding (GO:0005516)	Calmodulin-binding domain, plant (IPR012417)	AK119779 (DDBJ, Best hit)	A3CHP8 (UniProt)	NA	NA	NA
LOC_Os01g55940	0.935	5.704	2.39	7.411	9.209	9.08	3.00967	8.56667	0.0435566	1.36095	2.84638	1.50913	Up_regulation	protein|OsGH3.2 - Probable indole-3-acetic acid-amido synthetase, expressed	Indole-3-acetic acid (IAA)-amido synthetase, Disease resistance, Abiotic stress tolerance, Negative regulation of seed storability	Os01g0764800	GH3-2, OsGH3-2	GH3-2	OsGH3-2, OsGH3.2, GH3.2	NA	GH3 family (IPR004993)	AK102809	P0C0M2	2021-02-22	33570603, 23112280, 21071600	NA
LOC_Os03g56160	33.64	27.17	31.398	85.799	97.157	79.281	30.736	87.4123	0.00411197	2.38595	2.84397	1.50791	Up_regulation	protein|lectin-like receptor kinase 7, putative, expressed	Similar to Lectin-like receptor kinase 7;2.	Os03g0772600	NA	LRK7	OsLRk7, LRk7	Biological Process: protein phosphorylation (GO:0006468), Molecular Function: ATP binding (GO:0005524), Molecular Function: carbohydrate binding (GO:0030246), Molecular Function: protein kinase activity (GO:0004672), Molecular Function: protein tyrosine kinase activity (GO:0004713)	Protein kinase domain (IPR000719), Legume lectin domain (IPR001220), Serine-threonine/tyrosine-protein kinase, catalytic domain (IPR001245), Protein kinase-like domain superfamily (IPR011009), Concanavalin A-like lectin/glucanase domain superfamily (IPR013320), Protein kinase, ATP binding site (IPR017441), Tyrosine-protein kinase, catalytic domain (IPR020635)	AK120949 (DDBJ, Best hit)	NP_001147990.1 (RefSeq)	NA	NA	NA
LOC_Os03g18620	2.621	3.232	3.312	11.251	6.799	7.971	3.055	8.67367	0.0485676	1.31365	2.83917	1.50547	Up_regulation	protein|PPR repeat domain containing protein, putative, expressed	Pentatricopeptide repeat domain containing protein.	Os03g0297700	NA	NA	NA	Molecular Function: protein binding (GO:0005515)	Pentatricopeptide repeat (IPR002885), Tetratricopeptide-like helical domain superfamily (IPR011990), Pentatricopeptide repeat-containing protein THA8L-like (IPR044795)	AK120200 (DDBJ, Best hit)	XP_002458917.1 (RefSeq)	NA	NA	NA
LOC_Os09g27580	5.294	5.987	4.542	14.477	18.306	12.131	5.27433	14.9713	0.0276023	1.55905	2.83853	1.50514	Up_regulation	protein|potassium transporter, putative, expressed	Similar to High-affinity potassium transporter.	Os09g0448200	NA	HAK17	OsHAK17, FCO3, FCO4	Biological Process: potassium ion transmembrane transport (GO:0071805), Cellular Component: membrane (GO:0016020), Molecular Function: potassium ion transmembrane transporter activity (GO:0015079)	Potassium transporter (IPR003855)	AK068574 (DDBJ, Best hit)	Q1T762 (UniProt)	NA	NA	NA
LOC_Os02g54200	1.48	2.018	2.3	7.252	4.41	4.783	1.93267	5.48167	0.0494249	1.30605	2.83632	1.50402	Up_regulation	protein|mitochondrial transcription termination factor family protein, putative, expressed	Mitochodrial transcription termination factor-related family protein.	Os02g0783100	NA	NA	NA	Biological Process: regulation of DNA-templated transcription (GO:0006355), Molecular Function: double-stranded DNA binding (GO:0003690)	Transcription termination factor, mitochondrial/chloroplastic (IPR003690), MTERF superfamily, mitochondrial/chloroplastic (IPR038538)	AK064154 (DDBJ, Best hit)	D8WKY3 (UniProt)	NA	NA	NA
LOC_Os03g58900	0.975	0.249	1.936	2.842	3.726	2.39	1.05333	2.986	0.0390825	1.40802	2.83481	1.50325	Up_regulation	protein|galactosyltransferase family protein, putative, expressed	Glycosyl transferase, family 31 protein.	Os03g0803600	NA	NA	NA	Biological Process: protein glycosylation (GO:0006486), Cellular Component: membrane (GO:0016020), Molecular Function: hexosyltransferase activity (GO:0016758)	Glycosyl transferase, family 31 (IPR002659)	AK241975 (DDBJ, Best hit)	B6SJ23 (UniProt)	NA	NA	NA
LOC_Os02g04230	4.84	5.982	3.275	13.296	15.055	11.488	4.699	13.2797	0.00340749	2.46757	2.82606	1.49879	Up_regulation	protein|CGMC_MAPKCMGC_2.7 - CGMC includes CDA, MAPK, GSK3, and CLKC kinases, expressed	Benzothiadiazole (BTH)-induced MAP kinase 2, Disease resistance response	Os02g0135200	OsBIMK2	NA	OsMPK13, OsMAPK2, OsBIMK2, BIMK2, MPK13, MAPK2, OsMAPK17-2, MAPK17-2	Biological Process: protein phosphorylation (GO:0006468), Molecular Function: ATP binding (GO:0005524), Molecular Function: MAP kinase activity (GO:0004707), Molecular Function: protein kinase activity (GO:0004672)	Protein kinase domain (IPR000719), Mitogen-activated protein (MAP) kinase, conserved site (IPR003527), Protein kinase-like domain superfamily (IPR011009), Protein kinase, ATP binding site (IPR017441)	AY588939 (Aichi-asahi)	Q0E459	2021-06-28	16755461	NA
LOC_Os03g27080	28.631	29.307	28.29	78.802	94.421	69.451	28.7427	80.8913	0.0188144	1.72551	2.81433	1.49279	Up_regulation	protein|calmodulin-binding transcription activator 2, putative, expressed	Similar to Anther ethylene-upregulated protein ER1 (Fragment).	Os03g0388500	NA	NA	NA	Molecular Function: protein binding (GO:0005515)	IQ motif, EF-hand binding site (IPR000048), P-loop containing nucleoside triphosphate hydrolase (IPR027417)	AK070350 (DDBJ, Best hit)	Q10KD1 (UniProt)	NA	NA	NA
LOC_Os04g14730	0.535	0.195	0.274	0.819	0.937	1.069	0.334667	0.941667	0.0110382	1.9571	2.81375	1.49249	Up_regulation	protein|expressed protein	Hypothetical protein.	Os04g0224200	NA	NA	NA	NA	NA	AK066486 (DDBJ, Best hit)	GeneMark	NA	NA	NA
LOC_Os03g26930	1.416	1.38	2.76	4.093	5.54	5.972	1.852	5.20167	0.0111724	1.95185	2.80868	1.48989	Up_regulation	protein|OsSCP13 - Putative Serine Carboxypeptidase homologue, expressed	Peptidase S10, serine carboxypeptidase family protein.	Os03g0386800	NA	SCP13	OsSCP13	Biological Process: proteolysis (GO:0006508), Molecular Function: serine-type carboxypeptidase activity (GO:0004185)	Peptidase S10, serine carboxypeptidase (IPR001563), Serine carboxypeptidase, serine active site (IPR018202), Alpha/Beta hydrolase fold (IPR029058), Serine carboxypeptidases, histidine active site (IPR033124)	AK066671 (DDBJ, Best hit)	NP_001151412.1 (RefSeq)	NA	NA	NA
LOC_Os05g41370	0.753	0.195	1.004	2.174	1.461	1.845	0.650667	1.82667	0.0211622	1.67444	2.80738	1.48922	Up_regulation	protein|TKL_IRAK_DUF26-la.1 - DUF26 kinases have homology to DUF26 containing loci, expressed	Similar to KI domain interacting kinase 1.	Os05g0493100	NA	NA	NA	Biological Process: protein phosphorylation (GO:0006468), Molecular Function: ATP binding (GO:0005524), Molecular Function: protein kinase activity (GO:0004672)	Protein kinase domain (IPR000719), Serine-threonine/tyrosine-protein kinase, catalytic domain (IPR001245), Gnk2-homologous domain (IPR002902), Serine/threonine-protein kinase, active site (IPR008271), Protein kinase-like domain superfamily (IPR011009), Gnk2-homologous domain superfamily (IPR038408)	AK110420 (DDBJ, Best hit)	B8AZI8 (UniProt)	NA	NA	NA
LOC_Os02g01500	4.517	3.308	6.14	14.203	13.788	11.173	4.655	13.0547	0.00278046	2.55588	2.80444	1.48771	Up_regulation	protein|2-oxo acid dehydrogenases acyltransferase domain containing protein, expressed	Similar to Dihydrolipoamide S-acetyltransferase (EC 2.3.1.12).	Os02g0105200	NA	NA	NA	Biological Process: acetyl-CoA biosynthetic process from pyruvate (GO:0006086), Biological Process: pyruvate metabolic process (GO:0006090), Cellular Component: pyruvate dehydrogenase complex (GO:0045254), Molecular Function: acyltransferase activity (GO:0016746), Molecular Function: dihydrolipoyllysine-residue acetyltransferase activity (GO:0004742)	Biotin/lipoyl attachment (IPR000089), 2-oxoacid dehydrogenase acyltransferase, catalytic domain (IPR001078), 2-oxo acid dehydrogenase, lipoyl-binding site (IPR003016), Peripheral subunit-binding domain (IPR004167), Dihydrolipoyllysine-residue acetyltransferase component of pyruvate dehydrogenase complex (IPR006257), Single hybrid motif (IPR011053), Chloramphenicol acetyltransferase-like domain su…	AK063525 (DDBJ, Best hit)	NP_001104936.1 (RefSeq)	NA	NA	NA
LOC_Os12g42040	0.686	1.829	0.502	3.224	3.127	2.109	1.00567	2.82	0.0305105	1.51555	2.80411	1.48754	Up_regulation	protein|OsWAK126 - OsWAK receptor-like protein kinase, expressed	Similar to cDNA clone:002-112-E04, full insert sequence.	Os12g0614800	NA	WAK126	OsWAK126, OsRLCK374, RLCK374	Molecular Function: calcium ion binding (GO:0005509), Molecular Function: polysaccharide binding (GO:0030247)	EGF-like calcium-binding domain (IPR001881), EGF-like calcium-binding, conserved site (IPR018097), Wall-associated receptor kinase, galacturonan-binding domain (IPR025287)	ab initio prediction	Q2QM75 (UniProt)	NA	NA	NA
LOC_Os02g51810	0.488	0.115	0.24	0.811	0.733	0.818	0.281	0.787333	0.0372159	1.42927	2.8019	1.4864	Up_regulation	protein|expressed protein	Putative mitochondrial outer membrane protein 64, Negative regulation of brown planthopper (BPH) and striped stem borer (SSB) resistance, Resistance to both piercing-sucking and chewing insects	Os02g0754500	OM64	OM64	OsOM64	Molecular Function: protein binding (GO:0005515)	Tetratricopeptide repeat 1 (IPR001440), Tetratricopeptide-like helical domain superfamily (IPR011990), Tetratricopeptide repeat (IPR019734), Amidase signature domain (IPR023631), Amidase signature (AS) superfamily (IPR036928)	AK105696, AK069965	Q6Z697	2020-07-08	32542992	mitochondrion (GO:0005739)
LOC_Os02g09250	2.86	2.569	3.085	8.213	8.95	6.66	2.838	7.941	0.0137281	1.86239	2.7981	1.48445	Up_regulation	protein|cytochrome P450 71D10, putative, expressed	Cytochrome P450 family protein.	Os02g0185300	NA	NA	NA	Molecular Function: heme binding (GO:0020037), Molecular Function: iron ion binding (GO:0005506), Molecular Function: monooxygenase activity (GO:0004497), Molecular Function: oxidoreductase activity, acting on paired donors, with incorporation or reduction of molecular oxygen (GO:0016705)	Cytochrome P450 (IPR001128), Cytochrome P450, E-class, group I (IPR002401), Cytochrome P450, conserved site (IPR017972), Cytochrome P450 superfamily (IPR036396)	AK068907 (DDBJ, Best hit)	B9F3Q7 (UniProt)	NA	NA	NA
LOC_Os11g04010	0.692	0.174	0.743	1.381	1.91	1.211	0.536333	1.50067	0.0265142	1.57652	2.79801	1.4844	Up_regulation	protein|ICE-like protease p20 domain containing protein, putative, expressed	Metacaspase 7, Response to abiotic and biotic stresses	Os11g0134700	OsMC7	MC7	OsMC7	Biological Process: proteolysis (GO:0006508), Molecular Function: cysteine-type endopeptidase activity (GO:0004197)	Peptidase C14, caspase domain (IPR011600)	AK064966, AK104210, AK104380	Q2RAW9	2022-07-28	26193260, 24840826	cytoplasm (GO:0005737), nucleus (GO:0005634)
LOC_Os03g29740	7.556	4.508	10.065	23.086	21.476	17.211	7.37633	20.591	0.00524565	2.2802	2.7915	1.48104	Up_regulation	protein|LSM domain containing protein, expressed	Like-Sm ribonucleoprotein, core family protein.	Os03g0410900	NA	NA	NA	Biological Process: spliceosomal snRNP assembly (GO:0000387), Cellular Component: spliceosomal complex (GO:0005681), Molecular Function: RNA binding (GO:0003723)	Sm domain, eukaryotic/archaea-type (IPR001163), LSM domain superfamily (IPR010920), Small nuclear ribonucleoprotein G (IPR034098), Sm-like protein Lsm7/SmG (IPR044641), Sm domain (IPR047575)	AK243125 (DDBJ, Best hit)	NP_001148720.1 (RefSeq)	NA	NA	NA
LOC_Os03g46681	8.285	4.45	9.316	17.295	23.422	20.809	7.35033	20.5087	0.00517461	2.28612	2.79017	1.48035	Up_regulation	protein|expressed protein	Conserved hypothetical protein.	Os03g0669600	NA	NA	NA	NA	NA	AK073152 (DDBJ, Best hit)	B8AP32 (UniProt)	NA	NA	NA
LOC_Os10g03570	3.312	2.552	3.934	7.257	9.783	10.203	3.266	9.081	0.0132003	1.87941	2.78047	1.47533	Up_regulation	protein|RGH1A, putative, expressed	Hypothetical conserved gene.	Os10g0124400	NA	NA	NA	Molecular Function: ADP binding (GO:0043531)	NB-ARC (IPR002182), P-loop containing nucleoside triphosphate hydrolase (IPR027417), Virus X resistance protein-like, coiled-coil domain (IPR038005), Disease resistance, N-terminal (IPR041118)	CT835761 (DDBJ, Best hit)	Q7G605 (UniProt)	NA	NA	NA
LOC_Os03g63330	21.904	43.573	17.076	64.993	72.635	91.425	27.5177	76.351	0.0125305	1.90203	2.77462	1.47229	Up_regulation	protein|aspartokinase, chloroplast precursor, putative, expressed	Similar to Aspartokinase.	Os03g0850400	NA	NA	NA	Biological Process: amino acid biosynthetic process (GO:0008652), Molecular Function: aspartate kinase activity (GO:0004072)	Aspartate/glutamate/uridylate kinase (IPR001048), Aspartate kinase (IPR001341), ACT domain (IPR002912), Acetylglutamate kinase-like superfamily (IPR036393), Lysine-sensitive aspartokinase catalytic domain (IPR041746), Aspartokinase/Bifunctional aspartokinase/homoserine dehydrogenase, catalytic domain (IPR042199), ACT-like domain (IPR045865), Aspartokinase 1, ACT domain 2 (IPR047895), Aspartokinas…	AK121930 (DDBJ, Best hit)	B8ANP4 (UniProt)	NA	NA	NA
LOC_Os04g58470	0.912	0.167	0.983	1.845	2.345	1.526	0.687333	1.90533	0.0264854	1.57699	2.77207	1.47096	Up_regulation	protein|choline transporter-related, putative, expressed	Protein of unknown function DUF580 family protein.	Os04g0681400	NA	NA	NA	Biological Process: transmembrane transport (GO:0055085), Molecular Function: transmembrane transporter activity (GO:0022857)	Choline transporter-like (IPR007603)	AK071744 (DDBJ, Best hit)	Q259C4 (UniProt)	NA	NA	NA
LOC_Os10g36210	2.207	5.837	2.452	9.096	9.563	10.426	3.49867	9.695	0.0245943	1.60917	2.77106	1.47044	Up_regulation	protein|valyl-tRNA synthetase, putative, expressed	Similar to Valyl-tRNA synthetase.	Os10g0506200	NA	VALRS3	OsValRS3, ValRS3	Biological Process: tRNA aminoacylation for protein translation (GO:0006418), Biological Process: valyl-tRNA aminoacylation (GO:0006438), Molecular Function: ATP binding (GO:0005524), Molecular Function: aminoacyl-tRNA editing activity (GO:0002161), Molecular Function: aminoacyl-tRNA ligase activity (GO:0004812), Molecular Function: nucleotide binding (GO:0000166), Molecular Function: valine-tRNA…	Aminoacyl-tRNA synthetase, class I, conserved site (IPR001412), Aminoacyl-tRNA synthetase, class Ia (IPR002300), Valine-tRNA ligase (IPR002303), Valyl/Leucyl/Isoleucyl-tRNA synthetase, editing domain (IPR009008), Aminoacyl-tRNA synthetase, class Ia, anticodon-binding (IPR009080), Class I and II aminoacyl-tRNA synthetase, tRNA-binding arm (IPR010978), Methionyl/Valyl/Leucyl/Isoleucyl-tRNA syntheta…	AK249370 (DDBJ)	Q7G2B1 (UniProt)	NA	NA	NA
LOC_Os11g29970	7.665	7.619	5.946	20.406	21.733	16.553	7.07667	19.564	0.00857117	2.06696	2.76458	1.46706	Up_regulation	protein|NB-ARC domain containing protein, expressed	Non-protein coding transcript.	Os11g0491850	NA	NA	NA	NA	NA	EU685836 (DDBJ)	NONE	NA	NA	NA
LOC_Os11g44560	0.599	0.984	1.302	2.521	3.495	1.959	0.961667	2.65833	0.0459914	1.33732	2.7643	1.46691	Up_regulation	protein|protein kinase domain containing protein, expressed	Similar to Protein kinase domain containing protein, expressed.	Os11g0667700	NA	RLCK348	OsRLCK348	Biological Process: protein phosphorylation (GO:0006468), Molecular Function: ATP binding (GO:0005524), Molecular Function: protein kinase activity (GO:0004672), Molecular Function: protein serine/threonine kinase activity (GO:0004674)	Protein kinase domain (IPR000719), Serine-threonine/tyrosine-protein kinase, catalytic domain (IPR001245), Protein kinase-like domain superfamily (IPR011009), Serine/threonine-protein kinase-like protein CCR1-4 (IPR044815)	AK105217 (DDBJ, Best hit)	Q2QZX0 (UniProt)	NA	NA	NA
LOC_Os09g09500	1.521	1.943	2.295	6.342	4.75	4.814	1.91967	5.302	0.0123985	1.90663	2.76194	1.46568	Up_regulation	protein|lectin-like receptor kinase, putative, expressed	Similar to lectin-like receptor kinase 7.	Os09g0268000	NA	NA	NA	Biological Process: protein phosphorylation (GO:0006468), Molecular Function: ATP binding (GO:0005524), Molecular Function: carbohydrate binding (GO:0030246), Molecular Function: protein kinase activity (GO:0004672)	Protein kinase domain (IPR000719), Legume lectin domain (IPR001220), Serine/threonine-protein kinase, active site (IPR008271), Protein kinase-like domain superfamily (IPR011009), Concanavalin A-like lectin/glucanase domain superfamily (IPR013320), Protein kinase, ATP binding site (IPR017441), Legume lectin, beta chain, Mn/Ca-binding site (IPR019825)	AK358060 (DDBJ)	NP_001147473.1 (RefSeq)	NA	NA	NA
LOC_Os02g07310	0.511	0.309	0.985	1.091	1.814	2.078	0.601667	1.661	0.0482753	1.31627	2.76066	1.46502	Up_regulation	protein|argonaute, putative, expressed	Argonaute (AGO) protein, Regulation of grain size and weight, Promotion of stem development	Os02g0169400	OsAGO17	AGO17	OsAGO17	Molecular Function: RNA binding (GO:0003723), Molecular Function: nucleic acid binding (GO:0003676), Molecular Function: protein binding (GO:0005515)	PAZ domain (IPR003100), Piwi domain (IPR003165), Ribonuclease H-like superfamily (IPR012337), Argonaute, linker 1 domain (IPR014811), Argonaute linker 2 domain (IPR032472), Protein argonaute, Mid domain (IPR032473), Protein argonaute, N-terminal (IPR032474), PAZ domain superfamily (IPR036085), Ribonuclease H superfamily (IPR036397), Argonaute-like, PIWI domain (IPR045246)	AK106247	Q6H6C3	2019-09-19	31529568	nucleus (GO:0005634)
LOC_Os03g51479	1.249	0.81	0.952	2.483	2.786	3.017	1.00367	2.762	0.00109183	2.96185	2.75191	1.46043	Up_regulation	protein|maf, putative, expressed	Similar to cDNA clone:002-104-C06, full insert sequence.	Os03g0724700	NA	NAL22	OsNAL22	Molecular Function: nucleoside triphosphate diphosphatase activity (GO:0047429)	Nucleoside triphosphate pyrophosphatase Maf-like protein (IPR003697), Inosine triphosphate pyrophosphatase-like (IPR029001)	AK108518 (DDBJ, Best hit)	Q10DP6 (UniProt)	NA	NA	NA
LOC_Os09g11250	0.365	0.997	1.855	3.697	2.706	2.441	1.07233	2.948	0.0319677	1.49529	2.74915	1.45898	Up_regulation	protein|co-chaperone GrpE protein, putative, expressed	GrpE nucleotide exchange factor domain containing protein.	Os09g0284400	NA	NA	NA	Biological Process: protein folding (GO:0006457), Molecular Function: adenyl-nucleotide exchange factor activity (GO:0000774), Molecular Function: protein homodimerization activity (GO:0042803), Molecular Function: protein-folding chaperone binding (GO:0051087)	GrpE nucleotide exchange factor (IPR000740), GrpE nucleotide exchange factor, head (IPR009012), GrpE nucleotide exchange factor, coiled-coil (IPR013805)	AK110658 (DDBJ, Best hit)	A2YZD8 (UniProt)	NA	NA	NA
LOC_Os02g17380	7.289	9.786	6.841	23.428	18.03	24.254	7.972	21.904	0.00886022	2.05256	2.74762	1.45818	Up_regulation	protein|EMB1303, putative, expressed	Similar to Rf2 protein.	Os02g0274000	NA	RF2	Rf2 (Rfx), Rfx, Rf2	NA	Protein FERTILITY RESTORER RF2-like (IPR040299)	AK099750 (DDBJ, Best hit)	F1SZ44 (UniProt)	NA	NA	NA
LOC_Os06g04210	4.498	3.438	4.258	11.176	13.733	8.579	4.06467	11.1627	0.0362022	1.44126	2.74627	1.45747	Up_regulation	protein|expressed protein	Conserved hypothetical protein.	Os06g0133200	NA	NA	NA	NA	NA	AK108349 (DDBJ, Best hit)	B6T051 (UniProt)	NA	NA	NA
LOC_Os07g03050	6.151	4.535	8.73	22.373	18.542	12.398	6.472	17.771	0.044374	1.35287	2.74583	1.45724	Up_regulation	protein|expressed protein	Protein of unknown function DUF1719, Oryza sativa family protein.	Os07g0122200	NA	NA	NA	NA	Protein of unknown function DUF1719 (IPR013181)	AK120172 (DDBJ, Best hit)	B9FVA2 (UniProt)	NA	NA	NA
LOC_Os07g35004	2.848	2.157	1.734	7.08	6.687	4.733	2.24633	6.16667	0.0192465	1.71565	2.74521	1.45692	Up_regulation	protein|TKL_IRAK_DUF26-la.4 - DUF26 kinases have homology to DUF26 containing loci, expressed	GnK2 domain containing receptor-like kinase-4, Response to drought, chilling, and R. solani in tolerant rice genotypes, Response to submergence, Response to B. glumae in resistant rice genotype	Os07g0534700	Gnk2RLK-4	GNK2RLK4	Gnk2RLK-4, OsGnk2RLK-4, OsGNK2RLK4	Biological Process: protein phosphorylation (GO:0006468), Molecular Function: ATP binding (GO:0005524), Molecular Function: protein kinase activity (GO:0004672)	Protein kinase domain (IPR000719), Serine-threonine/tyrosine-protein kinase, catalytic domain (IPR001245), Gnk2-homologous domain (IPR002902), Serine/threonine-protein kinase, active site (IPR008271), Protein kinase-like domain superfamily (IPR011009), Gnk2-homologous domain superfamily (IPR038408)	AK060565 (DDBJ, Best hit)	B8B6Y0 (UniProt)	2021-03-29	33777532	NA
LOC_Os05g37190	10.315	7.34	10.933	24.738	30.697	23.042	9.52933	26.159	0.00860368	2.06532	2.7451	1.45686	Up_regulation	protein|ZOS5-08 - C2H2 zinc finger protein, expressed	Similar to T6J4.5 protein (WIP6 protein).	Os05g0444200	NA	DLN142	OsDLN142	Biological Process: regulation of gene expression (GO:0010468), Molecular Function: DNA-binding transcription factor activity (GO:0003700)	Post-SET domain (IPR003616), Zinc finger C2H2-type (IPR013087), Zinc finger C2H2 superfamily (IPR036236), Zinc finger protein WIP (IPR043584)	AK102658 (DDBJ, Best hit)	NP_175533.1 (RefSeq)	NA	NA	NA
LOC_Os11g03840	2.353	1.846	2.191	5.639	7.3	4.585	2.13	5.84133	0.0384399	1.41522	2.74241	1.45544	Up_regulation	protein|D-mannose binding lectin family protein, expressed	S-Domain receptor like kinase-58, Response to Rice Stripe Virus	Os11g0133100	SDRLK-58	SDRLK58	SDRLK-58, OsSDRLK-58, OsSDRLK58	Biological Process: protein phosphorylation (GO:0006468), Biological Process: recognition of pollen (GO:0048544), Molecular Function: ATP binding (GO:0005524), Molecular Function: protein kinase activity (GO:0004672)	Protein kinase domain (IPR000719), EGF-like domain (IPR000742), S-locus glycoprotein domain (IPR000858), PAN/Apple domain (IPR003609), Serine/threonine-protein kinase, active site (IPR008271), Protein kinase-like domain superfamily (IPR011009), Protein kinase, ATP binding site (IPR017441)	ab initio prediction	Q2QY68 (UniProt)	2021-03-29	33777532	NA
LOC_Os01g57073	15.875	21.453	19.561	55	54.272	46.587	18.963	51.953	0.00120456	2.91917	2.7397	1.45402	Up_regulation	protein|insulin-degrading enzyme, putative, expressed	Peptidase M16, core domain containing protein.	Os01g0778800	NA	NA	NA	Biological Process: proteolysis (GO:0006508), Molecular Function: metal ion binding (GO:0046872), Molecular Function: metalloendopeptidase activity (GO:0004222)	Peptidase M16, zinc-binding site (IPR001431), Peptidase M16, C-terminal (IPR007863), Metalloenzyme, LuxS/M16 peptidase-like (IPR011249), Peptidase M16, N-terminal (IPR011765), Peptidase M16, middle/third domain (IPR032632)	AK100383 (DDBJ, Best hit)	NP_181710.1 (RefSeq)	NA	NA	NA
LOC_Os04g37790	1.071	2.227	1.259	3.759	5.096	3.619	1.519	4.158	0.0130178	1.88546	2.73733	1.45277	Up_regulation	protein|expressed protein	Protein kinase PKN/PRK1, effector domain containing protein.	Os04g0450900	NA	NA	NA	NA	NA	AK067842 (DDBJ, Best hit)	Q01J94 (UniProt)	NA	NA	NA
LOC_Os01g72490	5.536	5.529	5.784	16.765	14.942	14.279	5.61633	15.3287	0.00533307	2.27302	2.7293	1.44853	Up_regulation	protein|LRP1, putative, expressed	Protein of unknown function DUF702 family protein.	Os01g0954500	NA	NA	NA	Biological Process: regulation of DNA-templated transcription (GO:0006355), Molecular Function: DNA-binding transcription factor activity (GO:0003700)	Zinc finger, lateral root primordium type 1 (IPR006510), Short internodes, C-terminal (IPR006511), SHI protein family (IPR007818)	AK102444 (DDBJ, Best hit)	F1DK23 (UniProt)	NA	NA	NA
LOC_Os06g34970	1.978	0.748	1.677	4.074	3.022	4.915	1.46767	4.00367	0.0235205	1.62855	2.72791	1.4478	Up_regulation	protein|expressed protein	NA	NA	NA	NA	NA	NA	NA	NA	NA	NA	NA	NA
LOC_Os03g12820	1.398	1.242	2.157	3.541	5.286	4.253	1.599	4.36	0.0159235	1.79796	2.7267	1.44716	Up_regulation	protein|ATP8, putative, expressed	Homologue of SRO (similar to RCD one), Regulation of stomatal closure, Abiotic stress response	Os03g0230300	OsSRO1c	BOC1	OsSRO1c, SRO1c, OsBOC1	Molecular Function: NAD+ ADP-ribosyltransferase activity (GO:0003950)	Poly(ADP-ribose) polymerase, catalytic domain (IPR012317), RST domain (IPR022003), Inactive poly [ADP-ribose] polymerase RCD1/SRO1-5 (IPR044964)	NM_001055991.1.	Q10PL7	2015-09-25	23202132, 24337801	NA
LOC_Os03g13050	1.286	2.169	1.132	4.733	4.505	3.267	1.529	4.16833	0.0117202	1.93107	2.72618	1.44688	Up_regulation	protein|E2F-related protein, putative, expressed	Protein of unknown function DUF607 family protein.	Os03g0233000	NA	NA	NA	Biological Process: mitochondrial calcium ion homeostasis (GO:0051560)	Calcium uniporter protein, C-terminal (IPR006769), MCU family (IPR039055)	AK069495 (DDBJ, Best hit)	A2XE92 (UniProt)	NA	NA	NA
LOC_Os11g02570	2.536	2.213	3.456	7.776	7.385	7.194	2.735	7.45167	0.00189888	2.7215	2.72456	1.44602	Up_regulation	protein|esterase, putative, expressed	Similar to Hydrolase, alpha/beta fold family protein, expressed.	Os11g0117900	NA	NA	NA	NA	Alpha/beta hydrolase fold-1 (IPR000073), Alpha/Beta hydrolase fold (IPR029058), Methylesterase/Alpha-hydroxynitrile lyase (IPR045889)	AK241356 (DDBJ, Best hit)	Q2RBB4 (UniProt)	NA	NA	NA
LOC_Os10g08360	0.51	0.137	0.493	1.368	0.81	0.927	0.38	1.035	0.0400981	1.39688	2.72368	1.44556	Up_regulation	protein|transposon protein, putative, CACTA, En/Spm sub-class, expressed	NA	NA	NA	NA	NA	NA	NA	NA	NA	NA	NA	NA
LOC_Os03g01090	0.398	1.655	1.738	2.857	4.266	3.19	1.26367	3.43767	0.0231749	1.63498	2.72039	1.44381	Up_regulation	protein|peptidyl-prolyl cis-trans isomerase, cyclophilin type, putative, expressed	Peptidyl-prolyl cis-trans isomerase, cyclophilin-type domain containing protein.	Os03g0100300	NA	CYP35	OsCYP35	Biological Process: protein peptidyl-prolyl isomerization (GO:0000413), Molecular Function: peptidyl-prolyl cis-trans isomerase activity (GO:0003755)	Cyclophilin-type peptidyl-prolyl cis-trans isomerase domain (IPR002130), Cyclophilin-like domain superfamily (IPR029000)	AK106235 (DDBJ, Best hit)	NP_567522.5 (RefSeq)	NA	NA	NA
LOC_Os02g13870	0.449	3.021	2.362	4.514	6.223	5.114	1.944	5.28367	0.0287311	1.54165	2.71794	1.44251	Up_regulation	protein|aquaporin protein, putative, expressed	A member of the Nodulin26-like Intrinsic Protein (NIP) family, Arsenite transporter	Os02g0232900	OsNIP1;1	NIP1;1	OsNIP1;1, NIP1-1, rMIP1, MIP1, OsNIP1.1, NIP1.1	Biological Process: transmembrane transport (GO:0055085), Cellular Component: membrane (GO:0016020), Molecular Function: channel activity (GO:0015267)	Major intrinsic protein (IPR000425), Major intrinsic protein, conserved site (IPR022357), Aquaporin-like (IPR023271), Aquaporin transporter (IPR034294)	AK068806	Q40746	2018-05-18	29749629	plasma membrane (GO:0005886)
LOC_Os04g32920	6.168	4.508	6.717	15.919	18.73	12.575	5.79767	15.7413	0.0201659	1.69538	2.71512	1.44101	Up_regulation	protein|potassium transporter, putative, expressed	Potassium transporter, Potassium mediated growth, Salt tolerance	Os04g0401700	HAK1, OsHAK1	LCS	OsHAK1, HAK1	Biological Process: potassium ion transmembrane transport (GO:0071805), Cellular Component: membrane (GO:0016020), Molecular Function: potassium ion transmembrane transporter activity (GO:0015079)	Potassium transporter (IPR003855)	AK101722, AK119883, AK119891, AJ427970 (partial)	Q6VVA6-2	2015-06-08	26046301, 12376644	NA
LOC_Os09g29200	65.058	95.769	77.965	233.194	253.485	158.481	79.5973	215.053	0.0333697	1.47665	2.70177	1.4339	Up_regulation	protein|glutathione S-transferase, putative, expressed	Tau class glutathione transferase, Response to abiotic stresses	Os09g0467200	OsGSTU17	GSTU17	OsGSTU17, OsGST23, GST23	Biological Process: glutathione metabolic process (GO:0006749), Molecular Function: glutathione transferase activity (GO:0004364)	Glutathione S-transferase, N-terminal (IPR004045), Glutathione S-transferase, C-terminal (IPR004046), Glutathione S-transferase, C-terminal-like (IPR010987), Thioredoxin-like superfamily (IPR036249), Glutathione S-transferase, C-terminal domain superfamily (IPR036282), Glutathione S-transferase Omega/Tau-like (IPR045073), Glutathione S-transferases Tau, C-terminal alpha helical domain, plant (IPR…	AK099489, AK060223, AK061838	Q93WY5	2020-12-04	19640724	NA
LOC_Os11g07450	1.402	0.646	1.62	4.091	3.185	2.621	1.22267	3.299	0.0204629	1.68903	2.6982	1.432	Up_regulation	protein|zinc finger, C3HC4 type domain containing protein, expressed	RING finger E3 ligase, Negative regulator in response to salinity	Os11g0175500	OsSADR1	SADR1	OsRFP, OsSADR1, OsSADRI, SADRI, OsRING105, RING105	Molecular Function: metal ion binding (GO:0046872)	Zinc finger, RING-type (IPR001841), Zinc finger, RING/FYVE/PHD-type (IPR013083), Zinc finger, C3HC4 RING-type (IPR018957), E3 ubiquitin-protein ligase CHFR, cysteine rich domain with multizinc binding (IPR040909)	AK101592	Q53PH3	2018-02-16	29361060	cytosol (GO:0005829), nucleus (GO:0005634)
LOC_Os12g11370	12.429	13.392	13.05	33.486	40.973	30.379	12.957	34.946	0.0191659	1.71747	2.69707	1.4314	Up_regulation	protein|verticillium wilt disease resistance protein, putative, expressed	Similar to Leucine Rich Repeat family protein, expressed.	Os12g0215950	NA	NA	NA	Molecular Function: protein binding (GO:0005515)	Leucine-rich repeat (IPR001611), Leucine-rich repeat, typical subtype (IPR003591), Leucine-rich repeat-containing N-terminal, plant-type (IPR013210), Leucine-rich repeat domain superfamily (IPR032675), Receptor-like protein 23-like (IPR046956)	AK241393 (DDBJ, Best hit)	Q2QVW9 (UniProt)	NA	NA	NA
LOC_Os08g26820	0.578	0.699	0.341	1.514	1.392	1.449	0.539333	1.45167	0.00771523	2.11265	2.69159	1.42846	Up_regulation	protein|plant protein of unknown function domain containing protein, expressed	Protein of unknown function DUF247, plant family protein.	Os08g0356500	NA	NA	NA	NA	Protein of unknown function DUF247, plant (IPR004158)	AK101110 (DDBJ, Best hit)	A2YUC6 (UniProt)	NA	NA	NA
LOC_Os02g04640	14.199	8.346	12.848	38.625	34.719	21.848	11.7977	31.7307	0.0466064	1.33155	2.68957	1.42738	Up_regulation	protein|Myb-like DNA-binding domain containing protein, putative, expressed	Transcription factor, Regulation of Pi signaling and homeostasis, Tolerance to low-Pi stress	Os02g0139000	PHR3, OsPHR3, Os-PHR3	PHR3	OsPHR3, Os-PHR3, OsPHL1, PHL1	Molecular Function: DNA binding (GO:0003677), Molecular Function: DNA-binding transcription factor activity (GO:0003700)	SANT/Myb domain (IPR001005), Myb domain, plants (IPR006447), Homeobox-like domain superfamily (IPR009057), Myb domain (IPR017930), MYB-CC type transcription factor, LHEQLE-containing domain (IPR025756), Myb family transcription factor PHR1-like (IPR046955)	AK065704	Q6YXZ4	2015-08-28	26082401	NA
LOC_Os05g50380	2.423	3.223	4.085	10.084	9.664	6.413	3.24367	8.72033	0.0282908	1.54835	2.68842	1.42676	Up_regulation	protein|glucose-1-phosphate adenylyltransferase large subunit, chloroplast precursor, putative, expressed	Chloroplastic/amyloplastic ADP-glucose pyrophosphorylase large subunit, Starch synthesis in the early stage of developing endosperm, Stem starch accumulation	Os05g0580000	OsAGPL1, OsAPL3	AGPL3	OsAGPL3, APL3, OsAPL3, AGPlar, OsAGPL1, AGPL1	Biological Process: biosynthetic process (GO:0009058), Biological Process: glycogen biosynthetic process (GO:0005978), Molecular Function: glucose-1-phosphate adenylyltransferase activity (GO:0008878)	Nucleotidyl transferase domain (IPR005835), ADP-glucose pyrophosphorylase, conserved site (IPR005836), Trimeric LpxA-like superfamily (IPR011004), Glucose-1-phosphate adenylyltransferase (IPR011831), Nucleotide-diphospho-sugar transferases (IPR029044)	AK100910	Q688T8	2019-07-16	17406793, DOI:10.1071/FP13105	chloroplast (GO:0009507)
LOC_Os06g50850	3.949	0.443	2.751	5.862	7.337	6.002	2.381	6.40033	0.042417	1.37246	2.68809	1.42658	Up_regulation	protein|expressed protein	Conserved hypothetical protein.	Os06g0724200	NA	NA	NA	NA	NA	AK318561 (DDBJ, Best hit)	NP_001058610.2 (RefSeq)	NA	NA	NA
LOC_Os01g22370	17.043	23.97	21.606	65.939	62.32	39.889	20.873	56.0493	0.0427329	1.36924	2.68526	1.42506	Up_regulation	protein|peroxidase precursor, putative, expressed	Similar to Peroxidase (Fragment).	Os01g0327400	NA	PRX16	prx16, OsPRX16, OsPOD1, POD1	Biological Process: hydrogen peroxide catabolic process (GO:0042744), Biological Process: response to oxidative stress (GO:0006979), Molecular Function: heme binding (GO:0020037), Molecular Function: peroxidase activity (GO:0004601)	Plant peroxidase (IPR000823), Haem peroxidase (IPR002016), Haem peroxidase superfamily (IPR010255), Peroxidases heam-ligand binding site (IPR019793), Peroxidase, active site (IPR019794), Secretory peroxidase (IPR033905)	AK068063 (DDBJ, Best hit), AK099241 (DDBJ, Best hit)	B4FSK9 (UniProt)	NA	NA	NA
LOC_Os05g47700	2.586	17.577	12.067	27.42	26.389	32.651	10.7433	28.82	0.0376634	1.42408	2.68259	1.42363	Up_regulation	protein|LTPL152 - Protease inhibitor/seed storage/LTP family protein precursor, expressed	Similar to Lipid transfer protein (Fragment).	Os05g0550300	NA	NA	OsLTP2.4, OsLtpII.4	Biological Process: lipid transport (GO:0006869)	Bifunctional inhibitor/plant lipid transfer protein/seed storage helical domain (IPR016140), Non-specific lipid-transfer protein type 2 (IPR033872), Bifunctional inhibitor/plant lipid transfer protein/seed storage helical domain superfamily (IPR036312)	AK062463 (DDBJ, Best hit)	P93191 (UniProt)	NA	NA	NA
LOC_Os04g48070	0.255	0.045	0.174	0.413	0.545	0.309	0.158	0.422333	0.045493	1.34206	2.673	1.41846	Up_regulation	protein|homeobox and START domains containing protein, putative, expressed	Similar to OCL1 homeobox protein.	Os04g0569100	NA	ROC4	Roc4(t), Roc4, GL2-4, OsROC4, OsGL2-4, OsHDZ16, OsHDZIP16, HDZ16, HDZIP16	Biological Process: regulation of DNA-templated transcription (GO:0006355), Molecular Function: DNA binding (GO:0003677), Molecular Function: DNA-binding transcription factor activity, RNA polymerase II-specific (GO:0000981), Molecular Function: lipid binding (GO:0008289)	Helix-turn-helix motif (IPR000047), Homeobox domain (IPR001356), START domain (IPR002913), Homeobox-like domain superfamily (IPR009057), Homeobox, conserved site (IPR017970), Homeobox-leucine zipper protein GLABRA2/ANL2/PDF2/ATML1-like (IPR042160)	AK112099 (DDBJ, Best hit), AK111914 (DDBJ, Best hit)	Q7Y0V9-2 (UniProt)	NA	NA	nucleus (GO:0005634)
LOC_Os04g16734	1.244	0.685	1.887	3.3	2.496	4.398	1.272	3.398	0.0397427	1.40074	2.67138	1.41759	Up_regulation	protein|maturase K, putative, expressed	NA	NA	NA	NA	NA	NA	NA	NA	NA	NA	NA	NA
LOC_Os07g44310	1.621	1.849	2.714	4.314	6.05	6.153	2.06133	5.50567	0.0135171	1.86912	2.67092	1.41734	Up_regulation	protein|heat shock protein DnaJ, putative, expressed	Molecular chaperone, heat shock protein, Hsp40, DnaJ domain containing protein.	Os07g0637100	NA	NA	NA	NA	DnaJ domain (IPR001623), Chaperone J-domain superfamily (IPR036869)	AK111132 (DDBJ, Best hit)	B6SJN0 (UniProt)	NA	NA	NA
LOC_Os08g28860	6.734	4.304	5.442	16.611	15.4	11.988	5.49333	14.6663	0.00999427	2.00025	2.66984	1.41675	Up_regulation	protein|hydrolase, NUDIX family, domain containing protein, expressed	Similar to Peroxisomal coenzyme A diphosphatase NUDT7.	Os08g0376200	NA	NA	NA	Molecular Function: coenzyme A diphosphatase activity (GO:0010945)	Coenzyme A pyrophosphatase (IPR045121)	AK101135 (DDBJ, Best hit)	B6T675 (UniProt)	NA	NA	NA
LOC_Os04g59150	22.11	35.295	32.935	78.171	92.328	70.55	30.1133	80.3497	0.00469004	2.32882	2.66824	1.41589	Up_regulation	protein|peroxidase precursor, putative, expressed	Peroxidase (EC 1.11.1.7).	Os04g0688100	NA	NA	prx59, OsPRX59	Biological Process: hydrogen peroxide catabolic process (GO:0042744), Biological Process: response to oxidative stress (GO:0006979), Molecular Function: heme binding (GO:0020037), Molecular Function: peroxidase activity (GO:0004601)	Plant peroxidase (IPR000823), Haem peroxidase (IPR002016), Haem peroxidase superfamily (IPR010255), Peroxidases heam-ligand binding site (IPR019793), Peroxidase, active site (IPR019794), Secretory peroxidase (IPR033905)	AK102307 (DDBJ, Best hit)	Q5U1N4 (UniProt)	NA	NA	NA
LOC_Os07g48229	3.149	2.662	2.792	6.177	9.642	7.122	2.86767	7.647	0.0414127	1.38287	2.66663	1.41502	Up_regulation	protein|vacuolar-sorting receptor precursor, putative, expressed	Similar to Vacuolar sorting receptor 1 precursor (AtVSR1) (Epidermal growth factor receptor-like protein 1) (AtELP1) (AtELP) (BP80-like protein b) (AtBP80b) (Spot 3 protein).	Os07g0680000	NA	NA	VSR3, OsVSR3	Molecular Function: calcium ion binding (GO:0005509)	PA domain (IPR003137), EGF-like calcium-binding, conserved site (IPR018097), Complement Clr-like EGF domain (IPR026823), PA domain superfamily (IPR046450)	AK072667 (DDBJ, Best hit)	Q9LLR3 (UniProt)	NA	NA	NA
LOC_Os08g10130	2.047	1.324	0.936	2.784	4.61	4.09	1.43567	3.828	0.027903	1.55435	2.66636	1.41487	Up_regulation	protein|expressed protein	Similar to SHR5-receptor-like kinase (Fragment).	Os08g0201500	NA	NA	NA	NA	NA	AK240815 (DDBJ, Best hit)	Q4PLL4 (UniProt)	NA	NA	NA
LOC_Os05g01030	17.067	20.213	19.908	49.712	64.234	38.425	19.0627	50.7903	0.0489409	1.31033	2.66439	1.4138	Up_regulation	protein|phospholipid-transporting ATPase, putative, expressed	Similar to aminophospholipid ATPase.	Os05g0100600	NA	NA	NA	Biological Process: phospholipid transport (GO:0015914), Cellular Component: membrane (GO:0016020), Molecular Function: ATP binding (GO:0005524), Molecular Function: ATP hydrolysis activity (GO:0016887), Molecular Function: ATPase-coupled intramembrane lipid transporter activity (GO:0140326), Molecular Function: magnesium ion binding (GO:0000287), Molecular Function: transporter activity (GO:0005…	P-type ATPase (IPR001757), P-type ATPase, subfamily IV (IPR006539), P-type ATPase, A domain superfamily (IPR008250), P-type ATPase, phosphorylation site (IPR018303), P-type ATPase, transmembrane domain superfamily (IPR023298), P-type ATPase, N-terminal (IPR032631)	AK100999 (DDBJ, Best hit)	XP_002318557.1 (RefSeq)	NA	NA	NA
LOC_Os11g40570	1.941	1.411	2.793	5.526	6.742	4.1	2.04833	5.456	0.0284182	1.5464	2.66363	1.41339	Up_regulation	protein|plant viral response family protein, putative, expressed	Protein of unknown function DUF716 family protein.	Os11g0621000	NA	NA	NA	NA	Protein of unknown function DUF716 (IPR006904)	AK106377 (DDBJ, Best hit)	Q2R127 (UniProt)	NA	NA	NA
LOC_Os11g06580	0.364	0.524	0.556	1.392	0.998	1.456	0.481333	1.282	0.0186836	1.72854	2.66343	1.41329	Up_regulation	protein|OsFBX397 - F-box domain containing protein, expressed	Cyclin-like F-box domain containing protein.	Os11g0166100	NA	NA	OsFbox570, Os_F0219, OsFBX397, FBX397	Molecular Function: protein binding (GO:0005515)	F-box domain (IPR001810), F-box-like domain superfamily (IPR036047)	AK240944 (DDBJ, Best hit)	GeneMark	NA	NA	NA
LOC_Os07g22504	1.605	3.019	1.182	6.469	3.72	5.256	1.93533	5.14833	0.0349871	1.45609	2.66018	1.41152	Up_regulation	protein|NADPH-dependent oxidoreductase, putative, expressed	NA	NA	NA	NA	NA	NA	NA	NA	NA	NA	NA	NA
LOC_Os03g46910	0.503	1.179	1.356	3.296	2.233	2.545	1.01267	2.69133	0.0158904	1.79887	2.65767	1.41016	Up_regulation	protein|pyruvate kinase, putative, expressed	Pyruvate kinase, Positive regulation of protein content and negative regulation of total starch content in the grain, Negative regulation of amylose content in the grain	Os03g0672300	OsPK8	PK8	OsPK8	Biological Process: glycolytic process (GO:0006096), Molecular Function: catalytic activity (GO:0003824), Molecular Function: magnesium ion binding (GO:0000287), Molecular Function: potassium ion binding (GO:0030955), Molecular Function: pyruvate kinase activity (GO:0004743)	Pyruvate kinase (IPR001697), Pyruvate kinase-like, insert domain superfamily (IPR011037), Pyruvate kinase, barrel (IPR015793), Pyruvate kinase, C-terminal (IPR015795), Pyruvate kinase, insert domain superfamily (IPR015806), Pyruvate/Phosphoenolpyruvate kinase-like domain superfamily (IPR015813), Pyruvate kinase, C-terminal domain superfamily (IPR036918), Pyruvate kinase-like domain superfamily (I…	AK109881, AK103388	Q84R73	2022-12-12	36499684	chloroplast (GO:0009507)
LOC_Os01g02560	26.896	24.87	32.238	70.526	84.196	68.407	28.0013	74.3763	0.00456735	2.34034	2.65617	1.40935	Up_regulation	protein|Ser/Thr receptor-like kinase, putative, expressed	Similar to LRK14.	Os01g0115600	NA	RLCK11	OsRLCK11	Biological Process: protein phosphorylation (GO:0006468), Molecular Function: ATP binding (GO:0005524), Molecular Function: polysaccharide binding (GO:0030247), Molecular Function: protein kinase activity (GO:0004672)	Protein kinase domain (IPR000719), Serine-threonine/tyrosine-protein kinase, catalytic domain (IPR001245), Serine/threonine-protein kinase, active site (IPR008271), Protein kinase-like domain superfamily (IPR011009), Protein kinase, ATP binding site (IPR017441), Wall-associated receptor kinase, galacturonan-binding domain (IPR025287), Rust resistance kinase Lr10 (IPR045874)	AK121074 (DDBJ, Best hit)	Q9LL55 (UniProt)	NA	NA	NA
[truncated: 371 more rows]

## Sheet: 378 Down_regulated DEGs
Genes	WT_1	WT_2	WT_3	SDS2-ACT_1	SDS2-ACT_2	SDS2-ACT_3	WT_mean	SDS2_ACT_mean	pvalue	-log10(pvalue)	FC	log2FC	DEG	Annotation	Description	Locus_ID	RAP-DB Gene Symbol Synonym(s)	RAP-DB Gene Name Synonym(s)	CGSNL Gene Symbol	CGSNL Gene Name	Oryzabase Gene Symbol Synonym(s)	Oryzabase Gene Name Synonym(s)	GO	InterPro	Transcript evidence	ORF evidence	Curation Date	Literature PMID	Subcellular location
[truncated: 378 more rows]
