# Supplementary material for: Integrated Transcriptomic and Metabolomic Analyses Reveal the Importance of the Terpenoid, Fatty Acid, and Flavonoid Pathways in Rice Cell Death and Defense
Source: Plants (Basel). 2025 Feb 21;14(5):665. doi: 10.3390/plants14050665 (PMC11901969; doi:10.3390/plants14050665)
Supplement: Supplementary file 1 [file plants-14-00665-s001.zip › Table S2-Metabolite up- and down-regulated data for volcano plot-REVISED.xlsx]

## Sheet: dif_data_SDS2_WT_Bai_20240724v1
t_m/z	SampleK1_2	SampleK1_3	SampleK2_2	SampleK2_3	SampleK3_1	SampleK3_2	SampleK3_3	SampleK4_1	SampleK4_2	SampleK4_3	SampleS1_2	SampleS1_3	SampleS2_2	SampleS2_3	SampleS3_1	SampleS3_2	SampleS3_3	SampleS4_1	SampleS4_2	SampleS4_3	tstat	Highest Mean	Lowest Mean	meanSDS2	meanWT	FC	logFC	pvalue	log10_pvalue	adjp_BF	auc	DEM	Neutral mass (Da)	m.z	Charge	Retention time (min)	Chromatographic peak width (min)	Identifications	Isotope Distribution	Maximum Abundance	Minimum CV	Adducts
14.40_683.3544m/z	0	0	0	0	0	0	0	0	0	0	871805	921013	1.19217e+06	1.31e+06	1.23976e+06	1.39037e+06	1.4101e+06	1.22511e+06	1.10521e+06	1.09132e+06	20.5288	S	K	1.17569e+06	0.01	1.17569e+08	26.8089	7.21177e-09	8.14196	1.69332e-05	1	Up_regulation	NA	683.354	1	14.3963	0.2955	24	100 - 41 - 11.1	1.17569e+06	15.4
4.26_558.2695n	0	0	0	0	0	0	0	0	0	0	328129	409426	246240	266750	521065	772687	852369	554905	741019	871448	7.30053	S	K	556404	0.01	5.56404e+07	25.7296	4.56204e-05	4.34084	0.107117	1	Up_regulation	558.27	559.275	1	4.26197	0.401583	1	100 - 28.8 - 0.308	556404	43.32	M+H, M+2H
7.98_544.2646m/z	0	0	0	0	0	0	0	0	0	0	536893	535089	199098	252591	524205	599628	641141	563963	661129	684627	9.96367	S	K	519836	0.01	5.19836e+07	25.6316	3.68827e-06	5.43318	0.00866005	1	Up_regulation	NA	544.265	1	7.98262	0.5838	18	100 - 29	519836	31.74
9.01_439.2124m/z	0	0	0	0	0	0	0	0	0	0	383312	417006	608133	664168	406629	451409	436708	438964	490602	516761	16.6911	S	K	481369	0.01	4.81369e+07	25.5206	4.44642e-08	7.35199	0.000104402	1	Up_regulation	NA	439.212	1	9.0144	0.4734	50	100 - 30.1 - 4.08	481369	18.95
5.50_556.2910n	0	0	0	0	0	0	0	0	0	0	348055	377165	290203	299664	344475	524669	486239	458776	580808	563671	12.4036	S	K	427372	0.01	4.27372e+07	25.349	5.80628e-07	6.2361	0.00136331	1	Up_regulation	556.291	557.296	1	5.50172	0.397533	4	100 - 29.3 - 0.72	427372	25.49	M+H, M+2H
7.35_530.2490m/z	0	0	0	0	0	0	0	0	0	0	376940	380287	121925	133776	410062	456930	450951	514284	581709	567057	7.91703	S	K	399392	0.01	3.99392e+07	25.2513	2.40552e-05	4.61879	0.0564817	1	Up_regulation	NA	530.249	1	7.34722	0.391917	29	100 - 26 - 4.03	399392	39.94
6.70_555.3169m/z	0	0	0	0	0	0	0	0	0	0	250707	312594	294123	361607	257093	331801	359674	267173	342586	328325	23.7357	S	K	310568	0.01	3.10568e+07	24.8884	1.99572e-09	8.6999	4.68594e-06	1	Up_regulation	NA	555.317	1	6.6971	0.570733	19	100 - 30.7	310568	13.32
14.95_671.3902m/z	0	0	0	0	0	0	0	0	0	0	194671	177820	232095	279499	261934	280762	282777	232666	218357	242119	20.7716	S	K	240270	0.01	2.4027e+07	24.5182	6.50075e-09	8.18704	1.52638e-05	1	Up_regulation	NA	671.39	1	14.9461	0.206033	15	100 - 39.9	240270	15.22
7.52_497.2177m/z	0	0	0	0	0	0	0	0	0	0	249002	248937	315213	309120	185181	240718	209598	184303	215307	194867	15.7611	S	K	235225	0.01	2.35225e+07	24.4875	7.33414e-08	7.13465	0.000172206	1	Up_regulation	NA	497.218	1	7.52297	0.231517	43	100 - 30.9 - 1.22	235225	20.06
9.12_400.1032n	0	0	0	0	0	0	0	0	0	0	175798	185106	233989	240287	327386	384753	355855	130831	145194	126763	7.63823	S	K	230596	0.01	2.30596e+07	24.4589	3.19739e-05	4.4952	0.0750746	1	Up_regulation	400.103	423.089	1	9.12458	0.249783	15	100 - 16.9 - 1.01	230596	41.4	M+H, M+Na
6.61_516.2332m/z	0	0	0	0	0	0	0	0	0	0	163779	143343	32474.2	22807.5	197815	209836	202580	262122	264090	230376	6.4026	S	K	172922	0.01	1.72922e+07	24.0436	0.000124891	3.90347	0.293244	1	Up_regulation	NA	516.233	1	6.6088	0.255567	12	100 - 22.8	172922	49.39
7.25_385.1752m/z	0	0	0	0	0	0	0	0	0	0	121154	128641	193073	213160	159438	158025	177442	136894	145756	167621	17.5225	S	K	160121	0.01	1.60121e+07	23.9327	2.90519e-08	7.53683	6.82139e-05	1	Up_regulation	NA	385.175	2	7.2514	0.379167	2	100 - 0.978	160121	18.05
6.75_585.3274m/z	0	0	0	0	0	0	0	0	0	0	121048	141985	143286	171390	143687	149517	184480	156787	160314	178917	25.3972	S	K	155141	0.01	1.55141e+07	23.8871	1.09439e-09	8.96083	2.56963e-06	1	Up_regulation	NA	585.327	1	6.74665	0.531333	40	100 - 29.1	155141	12.45
5.55_493.2804m/z	0	0	0	0	0	0	0	0	0	0	114530	112121	161646	151946	122695	149212	128001	145045	171592	159683	21.383	S	K	141647	0.01	1.41647e+07	23.7558	5.0305e-09	8.29839	1.18116e-05	1	Up_regulation	NA	493.28	1	5.54927	0.446133	37	100 - 30.8	141647	14.79
6.65_500.2385m/z	0	0	0	0	0	0	0	0	0	0	146469	172314	18832.7	16716.4	109283	152358	136908	172894	204007	196909	6.29681	S	K	132669	0.01	1.32669e+07	23.6613	0.00014152	3.84918	0.332289	1	Up_regulation	NA	500.238	1	6.65408	0.409983	11	100 - 28.3	132669	50.22
14.65_753.3950m/z	0	0	0	0	0	0	0	0	0	0	208069	204707	69079.7	102137	111680	128664	106619	121707	142192	131114	9.59189	S	K	132597	0.01	1.32597e+07	23.6605	5.05605e-06	5.29619	0.0118716	1	Up_regulation	NA	753.395	1	14.653	0.173567	21	100 - 38.9	132597	32.97
4.67_542.2744n	0	0	0	0	0	0	0	0	0	0	85596.6	90715.3	100960	94357.1	105360	167684	163894	145976	199906	171290	10.0744	S	K	132574	0.01	1.32574e+07	23.6603	3.36398e-06	5.47315	0.00789862	1	Up_regulation	542.274	543.28	1	4.67347	0.278567	1	100 - 21.4	132574	31.39	M+H, M+2H
3.01_353.1967m/z	0	0	0	0	0	0	0	0	0	0	90566.5	119238	124003	160624	96728	147365	167010	102532	156223	156198	14.4561	S	K	132049	0.01	1.32049e+07	23.6546	1.55405e-07	6.80854	0.000364891	1	Up_regulation	NA	353.197	1	3.00777	0.276717	96	100 - 25.9 - 3.39	132049	21.87
4.58_393.1914m/z	0	0	0	0	0	0	0	0	0	0	105354	142883	61031.6	83385.9	170615	221597	277423	56414.3	80194.6	118066	5.73345	S	K	131696	0.01	1.31696e+07	23.6507	0.000282123	3.54956	0.662424	1	Up_regulation	NA	393.191	1	4.58183	0.2467	96	100 - 14.9	131696	55.15
15.66_161.0958m/z	0	0	0	0	0	0	0	0	0	0	92256.2	78545.5	144704	115469	155670	154286	144708	142013	153349	135673	15.3078	S	K	131667	0.01	1.31667e+07	23.6504	9.45553e-08	7.02431	0.000222016	1	Up_regulation	NA	161.096	1	15.6646	0.296033	33	100 - 9.92	131667	20.66
14.32_751.2338m/z	0	0	0	0	0	0	0	0	0	0	102325	115139	33651.8	60245.4	154473	149885	166941	162386	157813	185357	8.17152	S	K	128822	0.01	1.28822e+07	23.6189	1.86767e-05	4.7287	0.0438529	1	Up_regulation	NA	751.234	1	14.3168	0.220817	19	100 - 27.5	128822	38.7
6.49_496.2434m/z	0	0	0	0	0	0	0	0	0	0	82200.6	96079.8	106720	99612.3	130467	151433	154110	104731	136995	112267	15.2045	S	K	117462	0.01	1.17462e+07	23.4857	1.00289e-07	6.99875	0.000235479	1	Up_regulation	NA	496.243	1	6.49108	0.508817	25	100 - 15	117462	20.8
11.82_417.1546m/z	0	0	0	0	0	0	0	0	0	0	94906.4	95225.3	124002	133955	121132	109452	118684	100676	122016	127764	26.1505	S	K	114781	0.01	1.14781e+07	23.4524	8.43952e-10	9.07368	1.9816e-06	1	Up_regulation	NA	417.155	1	11.8201	0.53415	71	100 - 9.57	114781	12.09
17.74_271.2419m/z	0	0	0	0	0	0	0	0	0	0	94018.8	48637	69523.4	28848.9	220682	128503	83402.2	196114	70151.7	64827.5	5.04595	S	K	100471	0.01	1.00471e+07	23.2603	0.000694154	3.15854	1	1	Up_regulation	NA	271.242	1	17.7398	0.658833	54	100 - 13	100471	62.67
12.07_523.2867m/z	0	0	0	0	0	0	0	0	0	0	111569	81894.9	79563.6	76568.2	99108.5	133912	140116	71882.8	81975.8	86651	12.4969	S	K	96324.2	0.01	9.63242e+06	23.1995	5.44572e-07	6.26394	0.00127866	1	Up_regulation	NA	523.287	1	12.0662	0.272433	24	100 - 4.8	96324.2	25.3
8.85_558.2799m/z	0	0	0	0	0	0	0	0	0	0	107591	97933.6	41524	28922.2	124528	135278	124967	97126.6	106625	91902.7	8.67842	S	K	95639.7	0.01	9.56397e+06	23.1892	1.14867e-05	4.93981	0.0269707	1	Up_regulation	NA	558.28	1	8.84707	0.374467	18	100 - 28.4	95639.7	36.44
13.35_287.0909m/z	0	0	0	0	0	0	0	0	0	0	147266	155917	63538.2	76508.8	54441.6	47659.8	52634.5	98455.9	110294	106536	7.40226	S	K	91325.1	0.01	9.13251e+06	23.1226	4.09359e-05	4.3879	0.0961174	1	Up_regulation	NA	287.091	1	13.3488	0.219	85	100 - 6.39	91325.1	42.72
4.40_366.2020m/z	0	0	0	0	0	0	0	0	0	0	69036.3	80600.2	10091.5	9603.87	115520	127826	116130	136515	129276	109398	6.03074	S	K	90399.7	0.01	9.03997e+06	23.1079	0.000195019	3.70992	0.457904	1	Up_regulation	NA	366.202	1	4.39583	0.24795	30	100 - 5.35	90399.7	52.44
14.18_673.4047m/z	0	0	0	0	0	0	0	0	0	0	79896.4	71271.6	96537.5	95267.7	89480	101322	95706.6	67824.3	87363.1	87458.8	24.8131	S	K	87212.8	0.01	8.72128e+06	23.0561	1.34572e-09	8.87104	3.15976e-06	1	Up_regulation	NA	673.405	1	14.1781	0.17445	18	100 - 30.4	87212.8	12.74
14.13_315.2305m/z	0	0	0	0	0	0	0	0	0	0	63911	69735	73046.5	91480.4	92941.8	97569	88931.1	71524.3	78902	89663.4	22.0708	S	K	81770.5	0.01	8.17705e+06	22.9631	3.80178e-09	8.42001	8.92657e-06	1	Up_regulation	NA	315.231	1	14.1333	0.2604	67	100 - 15	81770.4	14.33
7.91_769.1847m/z	0	0	0	0	0	0	0	0	0	0	56785.5	68213.8	84032.4	60446.1	72634.9	85566	80392.1	89902.4	87481.3	68477.3	20.3411	S	K	75393.2	0.01	7.53932e+06	22.846	7.82104e-09	8.10674	1.83638e-05	1	Up_regulation	NA	769.185	1	7.91192	0.0985333	8	100 - 7.17	75393.2	15.55
15.79_346.3307m/z	0	0	0	0	0	0	0	0	0	0	84227.7	65044.5	38495.2	43069.1	118635	127673	121852	55280.1	54992.8	41034.4	6.68046	S	K	75030.4	0.01	7.50304e+06	22.839	9.05308e-05	4.0432	0.212566	1	Up_regulation	NA	346.331	1	15.7934	0.333167	0	100 - 19.2	75030.4	47.34
14.40_376.2475m/z	0	0	0	0	0	0	0	0	0	0	58699.2	75110.5	55775.3	76607.8	72808.5	80681.3	89699.9	75819.6	78164.3	81423.1	23.0422	S	K	74479	0.01	7.4479e+06	22.8284	2.59595e-09	8.5857	6.09528e-06	1	Up_regulation	NA	376.247	1	14.3963	0.1725	28	100 - 19.8	74478.9	13.72
5.65_587.3064m/z	0	0	0	0	0	0	0	0	0	0	52431	54261.4	57624.7	42550.9	71799.9	82857.5	106913	82730.1	99176.3	85673.9	10.8739	S	K	73601.9	0.01	7.36019e+06	22.8113	1.7742e-06	5.751	0.00416582	1	Up_regulation	NA	587.306	1	5.65382	0.329983	38	100 - 22	73601.9	29.08
14.49_501.2453m/z	0	0	0	0	0	0	0	0	0	0	64749.7	78840.4	23916	66257.3	75068	83592	89070	56406.9	79591.9	100527	10.7787	S	K	71801.9	0.01	7.18019e+06	22.7756	1.91048e-06	5.71886	0.0044858	1	Up_regulation	NA	501.245	1	14.4893	0.2174	35	100 - 15.6	71801.9	29.34
8.18_442.1744n	0	0	0	0	0	0	0	0	0	0	61967.1	52971	46351.5	57471.9	77760.8	79288.6	82994.3	84271	88922.7	77134.8	15.0793	S	K	70913.4	0.01	7.09134e+06	22.7576	1.07757e-07	6.96755	0.000253014	1	Up_regulation	442.174	465.163	1	8.18303	0.249117	7	100 - 11.7	70913.4	20.97	M+H, M+Na
2.11_167.5806m/z	0	0	0	0	0	0	0	0	0	0	64119.8	52655.5	92978.3	82993.1	68886.1	92386.8	66357.1	57134.9	68296	62660.5	16.0071	S	K	70846.8	0.01	7.08468e+06	22.7563	6.40776e-08	7.19329	0.000150454	1	Up_regulation	NA	167.581	2	2.11057	0.438817	20	100 - 12.4	70846.8	19.76
6.37_759.2090m/z	0	0	0	0	0	0	0	0	0	0	65482.9	43260.3	43374.5	48059.5	81563.7	114340	95771.9	61793.7	82337.5	66029.3	9.49031	S	K	70201.4	0.01	7.02014e+06	22.7431	5.52099e-06	5.25798	0.0129633	1	Up_regulation	NA	759.209	1	6.36923	0.11675	17	100 - 32.7	70201.4	33.32
4.31_161.1070m/z	0	0	0	0	0	0	0	0	0	0	39175.3	67779.3	53185	60031.3	66309.2	96833.8	107657	36547.5	75910.6	71544.2	9.45906	S	K	67497.3	0.01	6.74973e+06	22.6864	5.67333e-06	5.24616	0.013321	1	Up_regulation	NA	161.107	2	4.30825	0.29535	15	100 - 55.4	67497.3	33.43
8.14_655.1851m/z	0	0	0	0	0	0	0	0	0	0	50429.3	59372.3	40685.6	55603.5	76168.5	77995.6	97152	61677.6	66319.7	76346.6	12.8724	S	K	66175.1	0.01	6.61751e+06	22.6579	4.22601e-07	6.37407	0.000992267	1	Up_regulation	NA	655.185	1	8.14298	0.250233	20	100 - 12.3	66175.1	24.57
9.01_481.2233m/z	0	0	0	0	0	0	0	0	0	0	44309.4	43566.8	128179	126322	54360.7	57853.1	65464	51106.1	43498.7	46731.9	6.34468	S	K	66139.2	0.01	6.61392e+06	22.6571	0.000133714	3.87382	0.313961	1	Up_regulation	NA	481.223	1	9.0144	0.441083	38	100 - 20.9	66139.2	49.84
14.45_667.2869m/z	0	0	0	0	0	0	0	0	0	0	50653.2	62124	44404.4	69086.7	51476.7	87770.2	85662.9	43769.7	71780.6	80556.3	12.2295	S	K	64728.5	0.01	6.47285e+06	22.626	6.55149e-07	6.18366	0.00153829	1	Up_regulation	NA	667.287	1	14.449	0.1648	26	100 - 32.5	64728.5	25.86
12.58_585.2879m/z	0	0	0	0	0	0	0	0	0	0	54504.9	76420.9	41567.4	63947	50521.7	84020.2	66306	41347	68054.3	76083.3	13.273	S	K	62277.3	0.01	6.22773e+06	22.5703	3.24795e-07	6.48839	0.000762618	1	Up_regulation	NA	585.288	1	12.5814	0.24985	30	100 - 8.03	62277.3	23.82
5.83_247.1447m/z	0	0	0	0	0	0	0	0	0	0	46257.1	57737.1	57833.9	61211	54117	54623	56140.8	65563	81753.9	77197.7	17.8199	S	K	61243.5	0.01	6.12435e+06	22.5461	2.5064e-08	7.60095	5.88503e-05	1	Up_regulation	NA	247.145	2	5.82972	0.35405	9	100 - 26.8	61243.5	17.75
4.43_657.1234m/z	0	0	0	0	0	0	0	0	0	0	53832.2	66811.5	40854.4	57641	41290.9	53149.1	55519.8	46425.1	60682.8	59686.9	19.9797	S	K	53589.4	0.01	5.35894e+06	22.3535	9.16126e-09	8.03804	2.15106e-05	1	Up_regulation	NA	657.123	1	4.4327	0.145783	17	100 - 14.5	53589.4	15.83
13.15_503.2612m/z	0	0	0	0	0	0	0	0	0	0	35094.7	48039.6	50779.7	46466.1	50318.7	59652.4	60655	48333.9	66433.1	60889.7	18.0499	S	K	52666.3	0.01	5.26663e+06	22.3284	2.23957e-08	7.64984	5.25851e-05	1	Up_regulation	NA	503.261	1	13.1534	0.320033	34	100 - 3.06	52666.3	17.52
10.91_219.1740m/z	0	0	0	0	0	0	0	0	0	0	62688.3	60308.1	45312.5	45342.5	63363.9	56508.3	55860.9	39425.6	40236.7	39789.2	16.3677	S	K	50883.6	0.01	5.08836e+06	22.2788	5.27557e-08	7.27773	0.00012387	1	Up_regulation	NA	219.174	1	10.9123	0.369467	42	100 - 3	50883.6	19.32
6.19_571.3127m/z	0	0	0	0	0	0	0	0	0	0	38376	63495	43541	55575.6	26825.4	76992.9	52728	30564.8	70394.4	46661.6	9.65184	S	K	50515.5	0.01	5.05155e+06	22.2683	4.80199e-06	5.31858	0.0112751	1	Up_regulation	NA	571.313	1	6.19347	0.34095	18	100 - 11.7	50515.5	32.76
13.15_284.0921m/z	0	0	0	0	0	0	0	0	0	0	39415.5	49408.2	34155.5	41692.4	46738.4	61223	45874.1	51702.2	56435.2	49986	18.8444	S	K	47663.1	0.01	4.76631e+06	22.1844	1.53373e-08	7.81425	3.6012e-05	1	Up_regulation	NA	284.092	1	13.1534	0.220817	33	100	47663	16.78
3.39_347.1474m/z	0	0	0	0	0	0	0	0	0	0	40892.4	41391.6	63775.1	61605.3	33806	38738.1	41097.5	41236.8	51046.4	46914.1	14.7167	S	K	46050.3	0.01	4.60503e+06	22.1348	1.33117e-07	6.87577	0.000312558	1	Up_regulation	NA	347.147	1	3.39003	0.426783	98	100	46050.3	21.49
9.12_418.1342m/z	0	0	0	0	0	0	0	0	0	0	32452.3	30371	40269.9	51485.1	68288.2	80159	82037.6	23417.9	28182	20374.8	6.17128	S	K	45703.8	0.01	4.57038e+06	22.1239	0.000164447	3.78397	0.386121	1	Up_regulation	NA	418.134	1	9.12458	0.13835	48	100 - 7.49	45703.8	51.24
2.82_292.2016m/z	0	0	0	0	0	0	0	0	0	0	26812.6	46157	22625.8	54207	13221.9	59534.5	70061.4	14915.3	47864.2	85310.3	5.745	S	K	44071	0.01	4.4071e+06	22.0714	0.000278044	3.55589	0.652847	1	Up_regulation	NA	292.202	1	2.8216	0.236617	47	100 - 3.43	44071	55.04
2.87_382.1970m/z	0	0	0	0	0	0	0	0	0	0	44163.7	42373.2	54051.4	46005.1	30737	42009	28906.7	41674.3	47531.7	49265.9	17.3666	S	K	42671.8	0.01	4.26718e+06	22.0249	3.14191e-08	7.50281	7.37721e-05	1	Up_regulation	NA	382.197	1	2.87473	0.239717	28	100 - 15	42671.8	18.21
8.87_621.2483m/z	0	0	0	0	0	0	0	0	0	0	31277.1	39859	29242.8	24814.2	40857.7	46972	52273.5	50371.2	48392.6	60348.3	11.8477	S	K	42440.8	0.01	4.24408e+06	22.017	8.58416e-07	6.0663	0.00201556	1	Up_regulation	NA	621.248	1	8.87477	0.225317	29	100	42440.8	26.69
15.98_330.3359m/z	0	0	0	0	0	0	0	0	0	0	47726.4	46167.2	23673.6	27182	66430.7	59608.7	50603.5	29115.4	25106.6	25701.5	7.99324	S	K	40131.6	0.01	4.01316e+06	21.9363	2.22849e-05	4.65199	0.0523249	1	Up_regulation	NA	330.336	1	15.9806	0.330133	1	100	40131.6	39.56
6.41_439.0811m/z	0	0	0	0	0	0	0	0	0	0	29755.4	31643.8	41436.3	38416.1	47045.2	53348.9	37728.3	42265.9	32701.8	43563.4	17.1763	S	K	39790.5	0.01	3.97905e+06	21.924	3.46026e-08	7.46089	8.12468e-05	1	Up_regulation	NA	439.081	1	6.41017	0.16195	47	100	39790.5	18.41
14.40_269.1891m/z	0	0	0	0	0	0	0	0	0	0	34033.5	31981.9	42486.3	42954.3	37928.9	41120.3	39580.6	38410.8	37539.8	40972.1	34.5134	S	K	38700.9	0.01	3.87009e+06	21.8839	7.10573e-11	10.1484	1.66843e-07	1	Up_regulation	NA	269.189	1	14.3963	0.1725	46	100 - 11.3	38700.9	9.16
3.77_305.1154m/z	0	0	0	0	0	0	0	0	0	0	19793.8	12725.1	31867.7	33476	50915.5	61162.3	56810.9	26904.2	29848.9	49820.6	7.21388	S	K	37332.5	0.01	3.73325e+06	21.832	5.0075e-05	4.30038	0.117576	1	Up_regulation	NA	305.115	1	3.77032	0.25275	96	100	37332.5	43.84
3.05_423.2597m/z	0	0	0	0	0	0	0	0	0	0	27720.8	31724.5	18882.6	18342.1	31500.5	43481.8	42127	45700.5	53293.6	52561.1	9.03972	S	K	36533.5	0.01	3.65335e+06	21.8008	8.23583e-06	5.08429	0.0193377	1	Up_regulation	NA	423.26	1	3.04698	0.242033	22	100	36533.5	34.98
14.74_304.2842m/z	0	0	0	0	0	0	0	0	0	0	29021.5	31788.8	22347.8	32201.7	14125	44136.6	37281.5	54142.3	51990.4	43994.5	8.95683	S	K	36103	0.01	3.6103e+06	21.7837	8.88039e-06	5.05157	0.0208512	1	Up_regulation	NA	304.284	1	14.7377	0.292033	0	100	36103	35.31
11.00_303.1954m/z	0	0	0	0	0	0	0	0	0	0	20945.1	21002.4	42097.6	38786.1	44642.4	53453.3	47515.1	29986.6	31370.5	14429.2	8.41378	S	K	34422.8	0.01	3.44228e+06	21.7149	1.47619e-05	4.83086	0.0346609	1	Up_regulation	NA	303.195	1	11.0013	0.210483	61	100 - 5.96	34422.8	37.58
4.12_333.1335m/z	0	0	0	0	0	0	0	0	0	0	27558.5	27591.3	46668.6	47260	31523.2	34757.5	24634.1	28070.9	40798.2	33540.8	13.3245	S	K	34240.3	0.01	3.42403e+06	21.7073	3.14147e-07	6.50287	0.000737618	1	Up_regulation	NA	333.134	1	4.11537	0.285917	70	100	34240.3	23.73
1.82_316.1595m/z	0	0	0	0	0	0	0	0	0	0	20338.2	32884.6	28663.9	41514.6	35722.9	41087.1	32290.7	28813.4	36778.6	35317.9	16.6482	S	K	33341.2	0.01	3.33412e+06	21.6689	4.54746e-08	7.34223	0.000106774	1	Up_regulation	NA	316.159	1	1.82393	0.272933	68	100 - 1.56	33341.2	18.99
6.37_385.1752m/z	0	0	0	0	0	0	0	0	0	0	16626.5	21997.1	38682.4	45819.2	15015.4	47241.8	43144	13985	39940.1	39452.8	7.4959	S	K	32190.4	0.01	3.21904e+06	21.6182	3.70866e-05	4.43078	0.0870793	1	Up_regulation	NA	385.175	1	6.36923	0.241767	93	100 - 7.53	32190.4	42.19
7.25_386.1788m/z	0	0	0	0	0	0	0	0	0	0	16139.6	27733.4	41272.7	45842.4	26302	31959.6	34118.5	30506.2	30841.8	35930.6	12.3847	S	K	32064.7	0.01	3.20647e+06	21.6126	5.88232e-07	6.23045	0.00138117	1	Up_regulation	NA	386.179	1	7.2514	0.341717	40	100	32064.7	25.53
5.12_501.2437m/z	0	0	0	0	0	0	0	0	0	0	20755.3	10991.4	31771.2	26769.7	54010.5	8478.7	28953.6	51790.8	13812.6	72550.8	4.79286	S	K	31988.5	0.01	3.19885e+06	21.6091	0.000983456	3.00724	1	1	Up_regulation	NA	501.244	1	5.11783	0.221083	37	100 - 18.5	31988.5	65.98
5.99_479.1728m/z	0	0	0	0	0	0	0	0	0	0	30286.6	33275.2	22967.6	36399.9	37807.9	48999.8	39794.3	24087	23676.5	22522.9	11.3811	S	K	31981.8	0.01	3.19818e+06	21.6088	1.20728e-06	5.91819	0.0028347	1	Up_regulation	NA	479.173	1	5.98818	0.226017	35	100 - 3.67	31981.8	27.79
12.18_306.1235m/z	0	0	0	0	0	0	0	0	0	0	20687.7	26894.9	43815.8	33383.4	23687.8	28496.7	36892.5	31604.7	34445.2	27559.4	14.3878	S	K	30746.8	0.01	3.07468e+06	21.552	1.61911e-07	6.79072	0.000380167	1	Up_regulation	NA	306.124	1	12.1767	0.237317	60	100	30746.8	21.98
12.87_130.0648m/z	0	0	0	0	0	0	0	0	0	0	15828.6	15507.2	60600.3	75881.2	18885.9	18591.7	22244.5	24967.8	28070	23179.4	4.65012	S	K	30375.7	0.01	3.03757e+06	21.5345	0.00120192	2.92013	1	1	Up_regulation	NA	130.065	1	12.8664	0.17145	27	100 - 5.39	30375.7	68
3.30_354.0707m/z	0	0	0	0	0	0	0	0	0	0	5989.97	6925.3	7402.61	37175.1	22360.5	32522.7	67703.9	20594.3	37803.8	60374.9	4.35962	S	K	29885.3	0.01	2.98853e+06	21.511	0.00182448	2.73886	1	1	Up_regulation	NA	354.071	1	3.29642	0.27775	41	100	29885.3	72.54
16.24_267.2305m/z	0	0	0	0	0	0	0	0	0	0	76118.1	72250.3	18357.1	13755.3	22724	26947	25637	14519.4	6202	19675.4	3.85824	S	K	29618.6	0.01	2.96186e+06	21.4981	0.00385741	2.4137	1	1	Up_regulation	NA	267.231	1	16.2383	0.14335	7	100 - 54.5 - 57.3	29618.6	81.96
3.35_177.0545m/z	0	0	0	0	0	0	0	0	0	0	26207.8	26767.1	26579.7	31590.9	30582.5	32690	31668.9	28430.8	33882	26401.3	31.8299	S	K	29480.1	0.01	2.94801e+06	21.4913	1.46435e-10	9.83435	3.4383e-07	1	Up_regulation	NA	177.055	1	3.34798	0.593233	40	100 - 1.24	29480.1	9.93
14.82_218.1014m/z	0	0	0	0	0	0	0	0	0	0	16640.6	35421	16171.5	41977.4	9592.01	33622.4	40843.5	20309.7	31030.5	36405.6	7.74466	S	K	28201.4	0.01	2.82014e+06	21.4273	2.86561e-05	4.54278	0.0672844	1	Up_regulation	NA	218.101	2	14.8157	0.16455	14	100 - 21.2	28201.4	40.83
14.95_675.4189m/z	0	0	0	0	0	0	0	0	0	0	28108	22441.5	22411.1	18853.6	22735.9	21052.2	19742.1	51594.8	20491.7	31105	8.33151	S	K	25853.6	0.01	2.58536e+06	21.3019	1.59798e-05	4.79643	0.0375205	1	Up_regulation	NA	675.419	1	14.9461	0.1735	14	100 - 23.8	25853.6	37.96
3.52_265.0853m/z	0	0	0	0	0	0	0	0	0	0	16918.3	15127.7	25451.2	27943.9	27304.4	24172.1	23364.6	33194.2	32423.2	28509.9	13.6435	S	K	25441	0.01	2.5441e+06	21.2787	2.56224e-07	6.59138	0.000601615	1	Up_regulation	NA	265.085	1	3.51883	0.249883	94	100	25441	23.18
2.92_459.2324m/z	0	0	0	0	0	0	0	0	0	0	14807.1	13363.3	32311.8	27864.4	33403.9	34624.2	11982	32491.8	36123.2	13897.2	7.77603	S	K	25086.9	0.01	2.50869e+06	21.2585	2.77516e-05	4.55671	0.0651607	1	Up_regulation	NA	459.232	1	2.91568	0.278933	43	100	25086.9	40.67
3.30_272.1026m/z	0	0	0	0	0	0	0	0	0	0	11205	12263.6	17138.2	22764	22266.1	30021.3	35347.8	24581	30298.9	40371.6	8.1473	S	K	24625.8	0.01	2.46258e+06	21.2317	1.91268e-05	4.71836	0.0449098	1	Up_regulation	NA	272.103	1	3.29642	0.1766	34	100	24625.7	38.81
5.12_337.1507m/z	0	0	0	0	0	0	0	0	0	0	23743.4	20215.9	19959.5	25501.5	28274.3	28007.9	26809.4	21492.2	26815.6	24593.9	24.9852	S	K	24541.4	0.01	2.45414e+06	21.2268	1.26557e-09	8.89771	2.97156e-06	1	Up_regulation	NA	337.151	1	5.11783	0.220217	79	100 - 4.37	24541.4	12.66
13.39_348.2162m/z	0	0	0	0	0	0	0	0	0	0	13357.2	6595.72	32354.2	15117.2	44761.1	34385.6	36673.2	33112.8	12631.3	14054.5	5.81048	S	K	24304.3	0.01	2.43043e+06	21.2128	0.000256091	3.5916	0.601303	1	Up_regulation	NA	348.216	1	13.3877	0.110167	28	100	24304.3	54.42
8.87_349.1984m/z	0	0	0	0	0	0	0	0	0	0	14127.1	24960.8	10672.8	28311.2	31166.4	35643.4	32047.2	25221.7	29147.7	10369.7	8.31759	S	K	24166.8	0.01	2.41668e+06	21.2046	1.61966e-05	4.79058	0.0380295	1	Up_regulation	NA	349.198	1	8.87477	0.225317	96	100	24166.8	38.02
4.72_348.1287m/z	0	0	0	0	0	0	0	0	0	0	20967.6	21347.3	21849.1	22920.2	20060.9	23916	21978.4	24350.9	32504.4	26206.2	20.6694	S	K	23610.1	0.01	2.36101e+06	21.171	6.79014e-09	8.16812	1.59432e-05	1	Up_regulation	NA	348.129	1	4.71968	0.230617	70	100	23610.1	15.3
15.66_175.1472m/z	0	0	0	0	0	0	0	0	0	0	11774.3	13771.7	27705.1	25193.1	25453.2	26887.7	22065.8	24470.9	24979.3	29306.8	12.5662	S	K	23160.8	0.01	2.31608e+06	21.1433	5.19407e-07	6.28449	0.00121957	1	Up_regulation	NA	175.147	1	15.6646	0.296033	13	100 - 11.7	23160.8	25.16
4.21_331.1537m/z	0	0	0	0	0	0	0	0	0	0	9787.19	15326.6	42549	40890.8	13325.4	14236.3	20529.1	21529.5	19324.9	30306.4	6.28927	S	K	22780.5	0.01	2.27805e+06	21.1194	0.000142793	3.84529	0.335279	1	Up_regulation	NA	331.154	1	4.21457	0.23405	111	100 - 10.6	22780.5	50.28
7.56_249.1123m/z	0	0	0	0	0	0	0	0	0	0	27127.8	25439.4	33948.1	22396.5	18338.5	22179.4	16762.4	21323.9	26448.6	13671	12.3514	S	K	22763.6	0.01	2.27636e+06	21.1183	6.01946e-07	6.22044	0.00141337	1	Up_regulation	NA	249.112	2	7.5613	0.16445	16	100 - 4.23	22763.6	25.6
7.56_458.2220m/z	0	0	0	0	0	0	0	0	0	0	15189.5	27923.2	9538.52	36814.9	18882.3	25010	53323.8	9787.19	11912.2	15535.3	5.08177	S	K	22391.7	0.01	2.23917e+06	21.0945	0.000661252	3.17963	1	1	Up_regulation	NA	458.222	1	7.5613	0.134633	23	100 - 13.2	22391.7	62.23
8.04_443.1123m/z	0	0	0	0	0	0	0	0	0	0	22395.2	23570.4	25583.6	20786.5	20828.8	17671.8	22516.9	20262.1	23720.1	23565.1	31.0144	S	K	22090.1	0.01	2.20901e+06	21.075	1.84608e-10	9.73375	4.3346e-07	1	Up_regulation	NA	443.112	1	8.03873	0.123467	46	100	22090	10.2
10.01_459.1685m/z	0	0	0	0	0	0	0	0	0	0	17454.7	19797.2	18808	22466.8	17864.9	24917.6	26671.2	24479.7	24095.4	17407	19.2368	S	K	21396.3	0.01	2.13963e+06	21.0289	1.27929e-08	7.89303	3.00376e-05	1	Up_regulation	NA	459.169	1	10.0141	0.16855	40	100	21396.2	16.44
15.66_135.0798m/z	0	0	0	0	0	0	0	0	0	0	16043	13877.3	21145.6	23278.9	23036.5	24795.7	21568.7	16959.5	23569.4	23457	17.4292	S	K	20773.2	0.01	2.07732e+06	20.9863	3.04426e-08	7.51652	7.14792e-05	1	Up_regulation	NA	135.08	1	15.6646	0.4066	15	100	20773.1	18.14
13.49_359.2181m/z	0	0	0	0	0	0	0	0	0	0	6408.92	14448.1	23888	37764.8	9449.72	34616.1	14198.8	18817.7	20091.5	26563.5	6.36351	S	K	20624.7	0.01	2.06247e+06	20.9759	0.000130773	3.88348	0.307054	1	Up_regulation	NA	359.218	1	13.4927	0.178767	56	100	20624.7	49.69
10.16_573.1929m/z	0	0	0	0	0	0	0	0	0	0	12945.5	11216.4	17019.7	17305.8	15817	15207.6	21438.1	28240	30596.1	29761.9	8.81657	S	K	19954.8	0.01	1.99548e+06	20.9283	1.01014e-05	4.99562	0.023718	1	Up_regulation	NA	573.193	1	10.1583	0.1837	61	100 - 17.7	19954.8	35.87
4.43_291.1447m/z	0	0	0	0	0	0	0	0	0	0	13053.8	14886	24573	23111.8	22488.8	25740.3	22287.1	15940.3	26301.6	10941.1	11.1506	S	K	19932.4	0.01	1.99324e+06	20.9267	1.43538e-06	5.84303	0.00337028	1	Up_regulation	NA	291.145	1	4.4327	0.124433	72	100	19932.4	28.36
13.73_242.0803m/z	0	0	0	0	0	0	0	0	0	0	20552.7	16118.8	16733.2	17338.1	18407.8	32670.2	21151.6	24025.1	21216.7	9790.41	10.5165	S	K	19800.5	0.01	1.98005e+06	20.9171	2.34931e-06	5.62906	0.00551617	1	Up_regulation	NA	242.08	1	13.7266	0.132267	40	100	19800.5	30.07
9.60_160.0754m/z	0	0	0	0	0	0	0	0	0	0	16402.5	22254.4	15145.5	17404.4	21336.9	13414.8	22307.3	20370.8	24834.9	23238.2	16.26	S	K	19671	0.01	1.9671e+06	20.9076	5.58864e-08	7.25269	0.000131221	1	Up_regulation	NA	160.075	1	9.6012	0.181233	31	100 - 5.44	19671	19.45
8.47_501.2682m/z	0	0	0	0	0	0	0	0	0	0	13723.1	16064.3	8941.1	4826.24	24074.3	21736.8	31893.5	26838.9	23725.8	24795.8	7.31062	S	K	19662	0.01	1.9662e+06	20.907	4.51306e-05	4.34553	0.105967	1	Up_regulation	NA	501.268	1	8.47248	0.250117	36	100	19662	43.26
8.87_333.2048m/z	0	0	0	0	0	0	0	0	0	0	18702	24018	23035.3	27848.6	15245.9	24138.4	19686.2	7249.08	19021.4	16738.7	10.704	S	K	19568.4	0.01	1.95684e+06	20.9001	2.02548e-06	5.69347	0.00475582	1	Up_regulation	NA	333.205	1	8.87477	0.252033	136	100 - 4.92	19568.3	29.54
14.95_673.4003m/z	0	0	0	0	0	0	0	0	0	0	3122.67	6945.09	18675.6	31345.2	23978	27082.7	29438.4	23171.3	17923.5	13238.5	6.54472	S	K	19492.1	0.01	1.94921e+06	20.8945	0.000105816	3.97545	0.248456	1	Up_regulation	NA	673.4	1	14.9461	0.134383	19	100 - 16.2	19492.1	48.32
15.66_232.1451n	0	0	0	0	0	0	0	0	0	0	5043.92	4918.36	19272	18871.5	30227.1	28002.3	28567.9	14026.4	25938.6	19914.2	6.68877	S	K	19478.2	0.01	1.94782e+06	20.8934	8.96776e-05	4.04732	0.210563	1	Up_regulation	232.145	233.153	1	15.6646	0.17125	18	100 - 7.74	19478.2	47.28	M+H-H2O, M+H
9.71_443.1681m/z	0	0	0	0	0	0	0	0	0	0	16476.3	16339.3	19273.5	22294	19551	15687.5	12312.6	18054.1	25102.8	28337.9	12.8311	S	K	19342.9	0.01	1.93429e+06	20.8834	4.34398e-07	6.36211	0.00101997	1	Up_regulation	NA	443.168	1	9.71262	0.142517	65	100	19342.9	24.65
10.01_443.1814m/z	0	0	0	0	0	0	0	0	0	0	18145.3	17585.9	19166.1	31294.2	21254.1	18008.6	16252.5	13971.1	19220.8	16588.5	12.8954	S	K	19148.7	0.01	1.91487e+06	20.8688	4.16181e-07	6.38072	0.000977192	1	Up_regulation	NA	443.181	1	10.0141	0.2552	66	100	19148.7	24.52
5.12_337.1828m/z	0	0	0	0	0	0	0	0	0	0	15992.5	17618	18882.8	20651.6	17907.2	17928	17711.2	15050	22884.8	24541.4	20.1866	S	K	18916.8	0.01	1.89168e+06	20.8512	8.36541e-09	8.07751	1.9642e-05	1	Up_regulation	NA	337.183	1	5.11783	0.221083	64	100 - 8.76	18916.7	15.67
5.50_380.2178m/z	0	0	0	0	0	0	0	0	0	0	19383.9	21390.9	7721.19	4506.01	18088.9	20718.6	19627.8	22138.4	26143.4	26742.4	8.1865	S	K	18646.2	0.01	1.86462e+06	20.8304	1.8404e-05	4.73509	0.0432127	1	Up_regulation	NA	380.218	1	5.50172	0.216517	30	100	18646.1	38.63
1.40_351.1802m/z	0	0	0	0	0	0	0	0	0	0	18707.1	15905.8	29885.6	35115.9	21711.9	13005.8	23689.7	7798.31	3397.88	14244.2	6.00377	S	K	18346.2	0.01	1.83462e+06	20.8071	0.000201565	3.69558	0.473275	1	Up_regulation	NA	351.18	1	1.40113	0.178433	107	100	18346.2	52.67
10.16_284.1280m/z	0	0	0	0	0	0	0	0	0	0	13920.2	16416.8	4627.98	7594.96	6789.56	9145.31	9763.41	35780.8	37863.3	40488	4.08519	S	K	18239	0.01	1.8239e+06	20.7986	0.00273666	2.56278	1	1	Up_regulation	NA	284.128	1	10.1583	0.150533	78	100	18239	77.41
15.66_243.1741m/z	0	0	0	0	0	0	0	0	0	0	12445.1	11326.5	17873.6	19043.1	20718.2	18818	17541.5	19467.3	24947.7	18144.6	14.7128	S	K	18032.6	0.01	1.80326e+06	20.7822	1.33421e-07	6.87478	0.000313272	1	Up_regulation	NA	243.174	1	15.6646	0.1737	55	100	18032.6	21.49
6.41_386.1447m/z	0	0	0	0	0	0	0	0	0	0	15180.4	16377	19956.8	10751.5	18647.8	16618	24779.9	16332.4	28040.4	12879.5	10.8823	S	K	17956.4	0.01	1.79564e+06	20.7761	1.76273e-06	5.75381	0.00413889	1	Up_regulation	NA	386.145	1	6.41017	0.11675	56	100	17956.4	29.06
14.65_219.1094m/z	0	0	0	0	0	0	0	0	0	0	12996.3	11273.1	3886.18	18468.7	17946.5	23660.3	32630.8	11961.8	22985.2	23721.5	6.89689	S	K	17953.1	0.01	1.79531e+06	20.7758	7.09153e-05	4.14926	0.166509	1	Up_regulation	NA	219.109	2	14.653	0.173567	17	100 - 16.8	17953	45.85
11.90_361.1997m/z	0	0	0	0	0	0	0	0	0	0	22873.5	5640.92	22854.3	26059.7	16666.7	29342.4	20253.2	11528.1	11921.8	11123.5	7.37143	S	K	17826.4	0.01	1.78264e+06	20.7656	4.22973e-05	4.37369	0.099314	1	Up_regulation	NA	361.2	1	11.8987	0.196317	86	100	17826.4	42.9
8.04_527.1724m/z	0	0	0	0	0	0	0	0	0	0	9954.23	11905.1	16245	24071.1	21752.4	23028.5	23964.2	11843.6	15609.5	6192.1	8.05154	S	K	16456.6	0.01	1.64566e+06	20.6502	2.10271e-05	4.67722	0.0493715	1	Up_regulation	NA	527.172	1	8.03873	0.193817	79	100 - 23.1	16456.6	39.28
11.82_471.1638m/z	0	0	0	0	0	0	0	0	0	0	21555	8415.85	23748.8	22233.4	22817	23836.8	1563.24	16152.7	13598.7	7908.78	6.40522	S	K	16183	0.01	1.6183e+06	20.6261	0.000124507	3.90481	0.292343	1	Up_regulation	NA	471.164	1	11.8201	0.20165	41	100 - 16.1	16183	49.37
5.46_380.2619m/z	0	0	0	0	0	0	0	0	0	0	17064.1	19091.9	10557.1	7508.46	16930.6	17485.9	15994.7	13882.6	14837.5	14830.6	13.4814	S	K	14818.4	0.01	1.48184e+06	20.499	2.84034e-07	6.54663	0.000666911	1	Up_regulation	NA	380.262	1	5.45798	0.216517	13	100	14818.3	23.46
6.02_297.1706m/z	0	0	0	0	0	0	0	0	0	0	29269.3	28559.2	5543.72	15386.7	7351.81	12074.4	13344.9	11452.6	8231.98	16426.8	5.68647	S	K	14764.2	0.01	1.47642e+06	20.4937	0.000299398	3.52375	0.702986	1	Up_regulation	NA	297.171	1	6.02025	0.184983	64	100	14764.1	55.61
8.36_297.1248m/z	0	0	0	0	0	0	0	0	0	0	10912.5	12285.1	14128.8	12702.3	11915.8	17930	15351	11612	16987.7	15841.9	18.0646	S	K	13966.7	0.01	1.39667e+06	20.4136	2.22365e-08	7.65293	5.22113e-05	1	Up_regulation	NA	297.125	1	8.36105	0.122233	50	100	13966.7	17.51
12.21_105.0333m/z	0	0	0	0	0	0	0	0	0	0	11363.7	16071.5	19310.7	12772.2	9564.42	8065.65	15237	14179.7	18332.3	14131.9	12.2409	S	K	13902.9	0.01	1.39029e+06	20.407	6.49926e-07	6.18714	0.00152603	1	Up_regulation	NA	105.033	1	12.2121	0.2433	16	100	13902.9	25.83
4.31_207.1125m/z	0	0	0	0	0	0	0	0	0	0	17624.7	19150.8	28761.8	26667.6	11033.3	11470	7052.84	2943.24	4010.58	2638.85	4.33807	S	K	13135.4	0.01	1.31354e+06	20.325	0.00188278	2.7252	1	1	Up_regulation	NA	207.113	1	4.30825	0.270917	37	100	13135.4	72.9
6.41_413.0823m/z	0	0	0	0	0	0	0	0	0	0	17484.7	12166.3	11321.2	18189.3	4521.38	12611.3	4590.33	16980.8	11808.9	12039.9	8.0718	S	K	12171.4	0.01	1.21714e+06	20.2151	2.06084e-05	4.68595	0.0483886	1	Up_regulation	NA	413.082	1	6.41017	0.16005	66	100	12171.4	39.18
12.10_303.2313m/z	0	0	0	0	0	0	0	0	0	0	5887.18	9224.27	17647.5	10023.8	12177.8	18445.1	14455.9	13681.2	2685.74	9521.04	7.27059	S	K	11375	0.01	1.1375e+06	20.1174	4.71085e-05	4.3269	0.110611	1	Up_regulation	NA	303.231	1	12.1019	0.23465	82	100	11375	43.49
14.99_207.6009m/z	0	0	0	0	0	0	0	0	0	0	10180.1	12932.5	11242.9	13442.9	8199.71	15281.4	17945.7	6569.12	6733	10706.4	9.73647	S	K	11323.4	0.01	1.13234e+06	20.1109	4.467e-06	5.34998	0.0104885	1	Up_regulation	NA	207.601	2	14.9909	0.160333	18	100 - 31.3	11323.4	32.48
6.02_217.0713m/z	0	0	0	0	0	0	0	0	0	0	7615.55	5926.66	9061.56	10225.9	9660.02	12974.6	9227.75	9646.69	9505.77	8902.51	16.3156	S	K	9274.71	0.01	927471	19.8229	5.4243e-08	7.26566	0.000127363	1	Up_regulation	NA	217.071	1	6.02025	0.192433	80	100	9274.7	19.38
15.71_191.1049m/z	0	0	0	0	0	0	0	0	0	0	3395.53	6233.11	10078.8	7898.7	9635.71	11813.8	5315.95	8163.35	11138.2	8260.49	9.82039	S	K	8193.37	0.01	819337	19.6441	4.16004e-06	5.3809	0.00976778	1	Up_regulation	NA	191.105	1	15.7101	0.1288	73	100	8193.36	32.2
12.21_267.1407m/z	0	0	0	0	0	0	0.0209547	0	0	0	19006.3	31317.2	34983	25985.4	25863.2	29987.6	31535.6	33575.2	36866.3	35944.9	17.4293	S	K	30506.5	0.0120955	2.52214e+06	21.2662	3.04423e-08	7.51652	7.14786e-05	1	Up_regulation	NA	267.141	1	12.2121	0.201867	62	100 - 0.914	30506.5	18.14
14.18_318.2186n	25336.9	20410.2	10640.2	13935.9	7023.49	14108.3	9280.64	18135.8	11169.5	15171.7	1.4915e+06	1.51777e+06	1.79243e+06	1.9356e+06	2.07703e+06	2.12063e+06	2.06119e+06	1.92747e+06	1.96681e+06	1.84242e+06	26.7831	S	K	1.87329e+06	14521.3	129.003	7.01126	6.68737e-10	9.17474	1.57019e-06	1	Up_regulation	318.219	301.215	1	14.1781	1.46523	31	100 - 18.7	1.87329e+06	11.71	M+H-2H2O, M+H-H2O, M+H
14.18_341.2077m/z	4621.52	7418.13	8447.74	7507.03	4312.81	6603.3	9677.51	15875.7	10817.5	4688.55	750785	823176	837861	922917	1.02786e+06	1.13795e+06	1.08909e+06	958265	1.05959e+06	980913	23.9228	S	K	958842	7996.99	119.9	6.90569	1.81869e-09	8.74024	4.27029e-06	1	Up_regulation	NA	341.208	1	14.1781	0.753283	76	100 - 17.2	958842	13.1
9.60_280.1214n	6848.37	5037.43	3895.35	9441.26	7498.28	9758.14	3563.64	7559.42	4685.09	5340.51	540980	580907	536569	598489	618230	611044	645409	821797	831075	810146	17.7515	S	K	659465	6362.76	103.644	6.6955	2.56993e-08	7.59008	6.03419e-05	1	Up_regulation	280.121	281.129	1	9.6012	0.291017	11	100 - 17.7	659465	17.64	M+H, M+Na
12.21_264.1266n	48132.8	62787.8	55109.9	64187.9	59070	60600.6	61148.5	65707.6	49540.1	60876.6	2.2725e+06	2.68626e+06	3.46469e+06	3.38002e+06	2.42705e+06	2.408e+06	2.61047e+06	2.76979e+06	3.0495e+06	3.09072e+06	21.0534	S	K	2.8159e+06	58716.2	47.9578	5.58369	5.73842e-09	8.24121	1.34738e-05	1	Up_regulation	264.127	265.134	1	12.2121	0.565567	32	100 - 17.9	2.8159e+06	10.14	M+H, M+Na, 2M+H
8.47_498.2595m/z	116862	131320	182361	206580	109246	120468	123891	117289	164373	162001	4.37072e+06	5.01673e+06	3.04963e+06	3.43705e+06	4.96687e+06	5.56263e+06	6.18377e+06	5.32391e+06	5.87275e+06	5.97211e+06	14.3695	S	K	4.97562e+06	143439	34.688	5.11637	1.60416e-07	6.79475	0.000376657	1	Up_regulation	NA	498.26	1	8.47248	0.836467	20	100 - 28.2 - 4.34	4.97562e+06	21.36
14.65_292.2032n	55626.9	24245.4	26053.4	26612.1	25997.6	27490.5	24000.8	30527	24718.7	25023.5	655953	667545	773136	848897	1.1634e+06	1.18046e+06	1.06399e+06	765068	812755	820961	13.8909	S	K	875217	29029.6	30.1491	4.91404	2.08752e-07	6.68037	0.000490149	1	Up_regulation	292.203	334.237	1	14.653	0.32635	12	100 - 19.7	875217	21.98	M+H-H2O, M+ACN+H
6.02_295.1654m/z	37983.8	40769.6	44625.7	44030.1	32550.5	31915.2	37430.4	40461.1	40145.6	41528.2	1.52082e+06	1.55935e+06	1.01593e+06	1.10893e+06	929037	911905	993666	866323	887306	1.09644e+06	13.1922	S	K	1.08897e+06	39144	27.8196	4.79803	3.40381e-07	6.46803	0.000799215	1	Up_regulation	NA	295.165	1	6.02025	0.412833	63	100 - 16	1.08897e+06	10.94
4.76_265.1544m/z	63570.8	49025.3	51758	47421.7	31965.5	37791.7	35077.9	63075.7	57154.6	64235.1	790679	815286	1.13071e+06	1.15818e+06	1.05245e+06	1.06497e+06	1.08958e+06	785748	838202	836961	18.5014	S	K	956276	50107.6	19.0844	4.25433	1.54564e-08	7.81089	3.62917e-05	1	Up_regulation	NA	265.154	1	4.76455	0.367217	123	100 - 14.2 - 1.7	956276	16.15
6.19_494.2905n	543299	526476	439894	395061	387119	467396	341546	538962	556382	569877	5.39713e+06	5.44279e+06	5.72018e+06	6.09072e+06	5.97595e+06	7.29802e+06	6.9708e+06	6.01763e+06	7.50429e+06	7.09178e+06	23.3992	S	K	6.35093e+06	476601	13.3255	3.73611	1.6578e-09	8.78047	3.8925e-06	1	Up_regulation	494.29	495.296	1	6.19347	1.06667	1	100 - 29.5 - 4.07	6.35093e+06	12.43	M+H, M+2H
7.91_767.1998m/z	51104.3	51995.2	47431	41203	39557	47319.7	48259	61855.5	55544.7	62857.5	406055	417420	497234	507883	440539	525236	512588	473570	517890	494416	30.8724	S	K	479283	50712.7	9.45095	3.24046	6.50643e-11	10.1867	1.52771e-07	1	Up_regulation	NA	767.2	1	7.91192	0.1675	14	100 - 32	479283	9.02
14.82_269.1894m/z	6111.6	6270.73	3967.95	5788.08	6549.08	6412.21	5592.55	7725.8	6485.87	6604.25	50923.8	59166.5	64447.5	63104.3	63740.8	56487.4	60874.5	51315.6	51096.7	45805.6	24.1314	S	K	56696.3	6150.82	9.21768	3.2044	9.17991e-10	9.03716	2.15544e-06	1	Up_regulation	NA	269.189	1	14.8157	0.20845	46	100 - 14.2 - 22.7	56696.3	11.56
9.75_352.1424n	24515.5	17756.3	16837.2	19700.8	18518.9	16629.4	21046.3	13441.3	17398.1	22582.5	134464	143184	183014	186439	171372	170860	173695	182262	182052	199016	24.3199	S	K	172636	18842.6	9.16198	3.19566	7.32088e-10	9.13544	1.71894e-06	1	Up_regulation	352.142	353.15	1	9.74603	0.37025	11	100 - 21.1	172636	11.43	M+H, M+Na
9.98_447.1832m/z	52186.3	48766.1	47985.4	46381.2	45163.2	49869.8	48783.4	45223.7	50816.8	46282.5	203107	233227	232477	267886	244641	310848	295527	227314	273420	262481	19.7098	S	K	255093	48145.8	5.29834	2.40554	9.01592e-09	8.04499	2.11694e-05	1	Up_regulation	NA	447.183	1	9.9828	0.554683	56	100 - 18.3 - 0.403	255093	4.96
8.01_386.1206n	159243	158088	149097	132933	136468	155177	146416	158018	185874	185969	670209	696192	699114	679378	596825	693319	668110	642374	722013	658936	41.5101	S	K	672647	156728	4.2918	2.10158	1.61087e-15	14.7929	3.78232e-12	1	Up_regulation	386.121	409.11	1	8.00927	0.39665	11	100 - 14.9 - 0.485	672647	5.21	M+H-H2O, M+Na
8.01_404.1548m/z	209355	200071	155005	170328	194297	161256	192133	216101	234211	232352	848904	837399	853537	879107	773793	842184	825011	790096	868779	823313	46.9326	S	K	834212	196511	4.24512	2.0858	7.06253e-20	19.151	1.65828e-16	1	Up_regulation	NA	404.155	1	8.00927	0.320933	53	100 - 19 - 3.47 - 0.754	834212	3.93
9.01_197.1172m/z	39670.9	47689.2	42120.9	45672.2	46969.9	41874.7	36028.6	46305.6	49269.7	39603.1	148845	163552	172153	173079	152897	161434	176572	135344	158605	165541	27.967	S	K	160802	43520.5	3.69486	1.88552	1.25721e-11	10.9006	2.95193e-08	1	Up_regulation	NA	197.117	1	9.0144	0.3792	13	100 - 4.77	160802	7.8
7.91_390.1395m/z	798511	722564	727049	667274	730044	685234	660600	794857	807796	793690	1.74325e+06	1.70671e+06	1.95852e+06	1.94633e+06	1.93088e+06	1.99115e+06	1.95561e+06	1.8934e+06	2.02866e+06	1.8979e+06	31.2692	S	K	1.90524e+06	738762	2.57896	1.36679	2.42066e-14	13.6161	5.6837e-11	1	Up_regulation	NA	390.139	1	7.91192	0.36855	49	100 - 17.5 - 3.28	1.90524e+06	5.43
7.91_196.0734n	816647	738399	730516	699535	717607	714226	681618	777666	801116	817423	1.72685e+06	1.72389e+06	1.92854e+06	1.98312e+06	1.87466e+06	1.97538e+06	2.01558e+06	1.86036e+06	1.93205e+06	1.97425e+06	31.6338	S	K	1.89947e+06	749476	2.5344	1.34164	1.16024e-13	12.9355	2.72425e-10	1	Up_regulation	196.073	197.081	1	7.91192	0.55895	12	100 - 10.2	1.89947e+06	5.45	M+H-H2O, M+H
11.86_267.1256n	19140.5	20420.8	22416.1	19242.9	19526.4	9930	17162.7	26584.6	24468.9	18777.2	413416	387804	627489	639018	412009	375554	378327	460833	512342	509535	14.4829	S	K	471633	19767	23.8596	4.5765	1.46427e-07	6.83438	0.00034381	1	Up_regulation	267.126	268.133	1	11.858	0.245083	10	100 - 37.5	471633	20.9	M+H, M+Na
6.24_147.0439m/z	14543.4	17375.7	19513.4	10196.6	10794.6	8602.85	12558.3	14128	13448.3	19652.2	222775	244490	242096	275573	283399	354253	346932	268899	365259	353527	16.4272	S	K	295720	14081.3	21.0009	4.39238	4.55975e-08	7.34106	0.000107063	1	Up_regulation	NA	147.044	1	6.24375	0.425633	40	100 - 7.94	295720	18.29
6.15_469.1311m/z	13628.5	17237.6	10572.1	9587.91	8856.86	11132.5	12602.7	11970.7	14240.3	17915.2	167677	181981	128227	150725	153102	172099	179065	189770	228403	213681	17.3507	S	K	176473	12774.4	13.8145	3.78812	2.46563e-08	7.60807	5.78929e-05	1	Up_regulation	NA	469.131	1	6.14567	0.308883	103	100 - 14.2	176473	16.82
7.25_433.1502m/z	4993.82	6258.9	6429.44	7515.54	6235.01	7800.05	4789.61	5724.04	3880.4	8375.87	70192.8	64073.4	63541.4	75814.6	81806.8	84507	84084.8	75260.4	73381.1	72166	28.4103	S	K	74482.9	6200.28	12.0128	3.5865	1.25959e-10	9.89977	2.95752e-07	1	Up_regulation	NA	433.15	1	7.2514	0.3351	53	100 - 14.1	74482.8	10.02
15.66_123.1164m/z	18133.1	17530.9	19814.5	14112.1	19833.9	16107.6	24541.4	23306.2	19984.6	17797.2	135234	132629	194987	195283	209961	212515	213253	202918	214713	205032	17.3953	S	K	191653	19116.2	10.0257	3.32563	2.43375e-08	7.61372	5.71445e-05	1	Up_regulation	NA	123.116	1	15.6646	0.70645	5	100 - 3.22	191653	16.28
8.01_210.0889n	71926.6	82327.1	65032.3	64361.3	63650.7	70893	62868.3	72428.1	80981.4	73299.3	222221	210129	242337	251662	212505	224218	237030	224560	270763	241121	25.8158	S	K	233655	70776.8	3.30129	1.72303	1.67382e-11	10.7763	3.93013e-08	1	Up_regulation	210.089	193.086	1	8.00927	0.417733	8	100 - 7.14	233655	8	M+H-H2O, M+H
7.91_372.1057n	1.86326e+06	1.77138e+06	1.65599e+06	1.6404e+06	1.63079e+06	1.65636e+06	1.58018e+06	1.8544e+06	1.90071e+06	1.92281e+06	3.86521e+06	3.88258e+06	4.24205e+06	4.38634e+06	4.05565e+06	4.35294e+06	4.45338e+06	4.10053e+06	4.49924e+06	4.3547e+06	29.6171	S	K	4.21926e+06	1.74763e+06	2.41428	1.27159	4.03875e-14	13.3938	9.48299e-11	1	Up_regulation	372.106	395.095	1	7.91192	0.36855	11	100 - 16.4 - 0.529 - 0.0285	4.21926e+06	5.46	M+H-H2O, M+H, M+Na, M+H+Na, M+K
8.28_402.2848m/z	0	0	0	0	0	0	0	0	0	0	584384	614174	1.267e+06	1.39201e+06	603026	629897	617493	35656.2	40500.6	39045.6	3.88992	S	K	582319	0.01	5.82319e+07	25.7953	0.00367541	2.43469	1	1	Up_regulation	NA	402.285	1	8.27668	0.68975	11	100 - 20.8 - 0.661	582319	81.29
13.31_290.1420n	23006.9	32498.8	20276.6	34572.6	31382.1	37668.6	33728.9	28608.1	29593.4	25295.9	522647	806613	990650	1.61495e+06	807953	644364	961767	1.01803e+06	954538	1.41155e+06	9.07437	S	K	973307	29663.2	32.8119	5.03615	7.95191e-06	5.09953	0.0186711	1	Up_regulation	290.142	291.149	1	13.312	0.4005	12	100 - 19	973307	18.41	M+H, M+Na, 2M+H
15.66_320.2349n	37936.1	28045.9	10769.6	15235.2	56353.3	43795.2	45171.3	46105	29669.4	24857.6	2.7604e+06	2.76261e+06	3.55609e+06	3.60078e+06	4.38407e+06	4.39151e+06	4.17543e+06	3.80622e+06	3.8606e+06	3.5991e+06	19.9829	S	K	3.68968e+06	33793.9	109.182	6.77059	8.99576e-09	8.04596	2.11221e-05	1	Up_regulation	320.235	285.221	1	15.6646	0.918133	23	100 - 20.4	3.68968e+06	15.67	M+H-2H2O, M+H
15.26_284.3311m/z	2.06342e+06	2.49551e+06	1.36546e+06	1.66109e+06	1.45639e+06	1.41378e+06	1.65992e+06	2.0035e+06	2.04262e+06	2.19978e+06	1.54002e+07	1.67302e+07	1.5391e+07	1.82903e+07	1.36729e+07	1.27227e+07	1.61662e+07	1.68068e+07	2.00173e+07	1.92301e+07	19.7453	S	K	1.64428e+07	1.83615e+06	8.95505	3.1627	5.04007e-09	8.29756	1.18341e-05	1	Up_regulation	NA	284.331	1	15.2607	1.01598	0	100 - 19.5	1.64428e+07	14.04
14.90_318.2182n	45439.1	70793.8	25630.7	23903.3	21847.9	24584.8	36492	29656.8	28899.1	41456.8	828779	809733	741775	879493	1.07775e+06	1.02496e+06	1.15211e+06	1.03129e+06	1.06683e+06	1.01504e+06	21.3294	S	K	962775	34870.4	27.61	4.78712	3.71616e-09	8.42991	8.72554e-06	1	Up_regulation	318.218	341.207	1	14.9022	0.648867	31	100 - 14.9	962775	14.21	M+H, M+Na
7.30_455.2076m/z	6641.55	9921.73	8780.92	4332.67	13876.1	6511.22	7770.12	4744.97	12229.1	12224.5	289809	296194	348234	375953	309825	330191	324319	249895	260603	232092	20.4062	S	K	301712	8703.3	34.6664	5.11546	6.5985e-09	8.18055	1.54933e-05	1	Up_regulation	NA	455.208	1	7.30163	0.39205	56	100 - 29.7	301712	15.01
6.37_368.1106n	178693	156925	244862	229536	124600	145059	126972	142403	178916	157765	1.34045e+06	1.20716e+06	1.40305e+06	1.38241e+06	1.53191e+06	1.90554e+06	1.76458e+06	1.36475e+06	1.57932e+06	1.57663e+06	19.6901	S	K	1.50558e+06	168573	8.93131	3.15887	3.98284e-09	8.39981	9.3517e-06	1	Up_regulation	368.111	369.118	1	6.36923	0.410333	14	100 - 16.7 - 0.064	1.50558e+06	14	M+H, M+Na, M+K
4.43_193.1335m/z	0	0	0	0	32.313	0	0	0	0	0	52314.7	63717.2	46510.1	53422.3	41653.8	42574.9	49801.9	28824.5	40282.5	45369.6	15.7733	S	K	46447.2	3.2413	14329.8	13.8067	7.28445e-08	7.1376	0.000171039	1	Up_regulation	NA	193.134	1	4.4327	0.193067	11	100	46447.2	20.05
15.54_343.2242m/z	129039	156777	100885	109608	157031	139747	123916	151112	116969	125343	679995	684646	719088	1.00379e+06	1.0535e+06	1.06733e+06	995439	850688	901316	872561	15.8429	S	K	882835	131043	6.737	2.75211	4.75122e-08	7.32319	0.000111559	1	Up_regulation	NA	343.224	1	15.5381	1.21422	61	100 - 22.6	882835	14.99
15.66_150.1039n	63846.8	63678.7	18059.1	16050.2	23671.5	13562.2	16152.2	32414.8	16189.1	21880.2	2.3319e+06	2.36577e+06	3.7541e+06	3.83754e+06	4.25092e+06	4.26e+06	3.97982e+06	3.65959e+06	3.93702e+06	3.79672e+06	16.284	S	K	3.61734e+06	28550.5	126.7	6.98527	5.42039e-08	7.26597	0.000127271	1	Up_regulation	150.104	301.216	1	15.6646	1.01947	27	100 - 19.4	3.61734e+06	19.26	M+H-H2O, 2M+H
14.52_260.2369n	62073.3	74347.3	23933.1	25919.9	30527.9	33377.8	36246	75183.9	36800.1	47157.8	1.17915e+06	1.20964e+06	1.29138e+06	1.46756e+06	1.47609e+06	1.4819e+06	1.56464e+06	1.17328e+06	1.24955e+06	1.30759e+06	28.1216	S	K	1.34008e+06	44556.7	30.0758	4.91053	2.48028e-10	9.6055	5.8237e-07	1	Up_regulation	260.237	299.2	1	14.5236	1.1679	0	100 - 20.8	1.34008e+06	10.78	M+K, M+2Na-H
4.35_391.1203m/z	16421.3	14902.1	14933	11585	15262.7	14216.7	13158.3	13800.7	13785.7	10892.8	48466.2	40705.8	46585.9	44979.1	50515.3	46935.6	53734.3	50018.8	46450.5	56347.9	22.9577	S	K	48474	13895.8	3.48838	1.80256	5.73951e-11	10.2411	1.34764e-07	1	Up_regulation	NA	391.12	1	4.34855	0.3112	63	100 - 5.13	48473.9	9.2
15.79_303.2304m/z	4471.44	3448.67	4352.76	1705.38	8325.91	2083.28	3760.03	10028.5	2805.85	1822.81	429687	375300	451961	537998	646861	639514	664670	585650	581610	611626	17.2053	S	K	552488	4280.47	129.072	7.01203	3.34759e-08	7.47527	7.86015e-05	1	Up_regulation	NA	303.23	1	15.7934	1.3887	82	100 - 7.81	552488	18.23
15.30_301.2975n	53777.7	51148.7	72294.1	65156	71155.5	72471.4	67798	79303.8	85319.9	80909.4	497308	505874	358804	372095	388698	432670	472510	322545	383115	391902	17.2558	S	K	412552	69933.5	5.89921	2.56052	1.56081e-08	7.80665	3.66479e-05	1	Up_regulation	301.298	302.305	1	15.3012	0.67355	2	100 - 16.8 - 5.06 - 1.29	412552	14.98	M+H, M+Na
7.91_105.0334m/z	139652	133357	123041	121421	138350	131112	121184	146978	153886	160254	302274	309057	344226	346221	354519	350360	354869	339331	366814	351387	26.3193	S	K	341906	136923	2.49706	1.32023	2.24207e-14	13.6494	5.26437e-11	1	Up_regulation	NA	105.033	1	7.91192	0.3313	16	100 - 6.94 - 7.24 - 0.12	341906	6
7.30_478.1908m/z	14895.6	13569.5	9909.17	8896.09	7380.77	8386.26	7812.14	14032.5	14455.3	12016.9	113864	121120	102402	111647	89827	113164	110389	92129.3	111413	91888.1	26.2813	S	K	105784	11135.4	9.49979	3.2479	8.7604e-11	10.0575	2.05694e-07	1	Up_regulation	NA	478.191	1	7.30163	0.278567	36	100 - 20	105784	10.39
9.60_388.1597m/z	51222.3	48638.4	47911.1	46653	50385.8	46564.1	46363.2	51783	56269.2	53465.7	94396.8	100836	112410	114860	94264.7	100686	104164	96960.2	105444	100680	21.562	S	K	102470	49925.6	2.05246	1.03735	1.74837e-11	10.7574	4.10517e-08	1	Up_regulation	NA	388.16	1	9.6012	0.250667	67	100	102470	6.63
7.39_410.1133m/z	1832.52	1568.18	1740.05	1238.17	1573.37	1505.2	1352.03	2019.99	1147.03	1140.73	9052.97	8175.89	7451.69	7716.47	7086.63	9040.73	8381.61	9447.03	10104.5	9230.61	22.1004	S	K	8568.82	1511.74	5.6682	2.50289	2.9057e-10	9.53675	6.82258e-07	1	Up_regulation	NA	410.113	1	7.38983	0.188033	30	100	8568.81	11.26
6.37_177.0545m/z	226007	205943	318851	317787	166654	191565	175136	193935	229253	217242	1.37793e+06	1.28521e+06	1.46594e+06	1.50037e+06	1.61545e+06	1.93498e+06	1.87874e+06	1.48138e+06	1.65362e+06	1.72977e+06	19.8976	S	K	1.59234e+06	224237	7.10113	2.82805	1.80582e-09	8.74332	4.24007e-06	1	Up_regulation	NA	177.054	1	6.36923	0.7936	40	100 - 10.4	1.59234e+06	13.23
6.15_464.1756m/z	48981.4	44444.5	29110.7	31735.5	26062.6	27021	22753.3	41336.7	45203.6	55268.9	445451	489765	357471	402873	443061	512855	491178	558095	621384	568838	17.6345	S	K	489097	37191.8	13.1507	3.71706	1.7164e-08	7.76538	4.0301e-05	1	Up_regulation	NA	464.176	1	6.14567	0.348983	37	100 - 19.8 - 2.24	489097	16.41
3.44_292.2018m/z	37768	40735.6	27691.2	35911.3	18001.3	33413.5	36930.8	52454.5	52415.1	43988.3	865515	993361	509570	550640	876528	1.17345e+06	1.17877e+06	780519	1.06983e+06	1.07941e+06	11.5197	S	K	907759	37931	23.9319	4.58086	1.05376e-06	5.97726	0.00247423	1	Up_regulation	NA	292.202	1	3.43547	0.6417	47	100 - 16.8	907759	26.28
16.12_317.2095m/z	28421.6	28617	32552.8	18825.6	26543.8	25618.1	13366.6	10004	8815.76	14513.6	572367	591165	626336	767756	647991	644234	606015	736482	783702	724076	26.6562	S	K	670012	20727.9	32.3242	5.01454	4.77208e-10	9.32129	1.12048e-06	1	Up_regulation	NA	317.21	1	16.1235	1.4106	140	100 - 17.5	670012	11.42
9.83_434.1576n	7644.46	8373.75	8568.98	8672.73	7548.24	3004.74	6966	5528.76	12401.3	11016.6	148556	141307	130781	134934	171755	190670	199136	140709	153883	167838	19.995	S	K	157957	7972.56	19.8125	4.30834	6.5701e-09	8.18243	1.54266e-05	1	Up_regulation	434.158	457.147	1	9.82777	0.338933	7	100 - 19.8 - 1.07	157957	14.93	M+H, M+Na
12.21_310.1912m/z	1313.83	1637.36	3038.61	1221.86	2268.73	545.64	902.934	1598.45	1267.51	528.724	67889	77731.1	87047	86500.6	76862.3	62051.5	67727.9	71761.4	86867.8	94727.9	22.7169	S	K	77916.7	1432.38	54.3968	5.76545	2.53432e-09	8.59614	5.95058e-06	1	Up_regulation	NA	310.191	1	12.2121	0.27875	36	100 - 23.2	77916.6	13.63
15.47_243.2097m/z	0	0	0	62.307	0	0	0	0	0	0	36529.2	30384.4	42144.8	46288.5	54812	53892.4	58433.1	61143.1	50159.4	37586.6	14.5259	S	K	47137.4	6.2407	7553.22	12.8829	1.49042e-07	6.82669	0.000349951	1	Up_regulation	NA	243.21	1	15.4651	0.276633	8	100 - 10	47137.4	21.77
14.74_286.2283n	56190.9	79128.9	95215.1	115251	123209	114742	84236.1	99541.4	81569.3	140131	767303	797748	808664	861069	1.15497e+06	1.20428e+06	1.22395e+06	856744	1.07602e+06	891687	15.0464	S	K	964244	98921.6	9.74756	3.28504	7.30457e-08	7.13641	0.000171511	1	Up_regulation	286.228	287.236	1	14.7377	0.538883	28	100 - 17.6	964244	18.68	M+H-H2O, M+H
8.85_533.2328m/z	0	0	0	0	81.2667	0	0	0	0	0	54430.2	65068.9	68449.5	74125.2	72853.2	91645.2	91959.8	70977.4	79457	80248.3	20.5308	S	K	74921.5	8.13667	9207.88	13.1687	7.20487e-09	8.14237	1.6917e-05	1	Up_regulation	NA	533.233	1	8.84707	0.264367	31	100 - 23.8	74921.5	15.4
4.43_155.0337m/z	23508.5	24475	20462.6	19949.7	17430.7	17811.5	22386.4	25610.3	26951.2	17569.9	72613.6	87455.5	69208.6	76540.4	77656.3	73248.1	82951.4	75175	92367.9	83862.2	22.4394	S	K	79107.9	21615.6	3.65976	1.87175	1.04116e-11	10.9825	2.44464e-08	1	Up_regulation	NA	155.034	1	4.4327	0.278017	33	100 - 3.11	79107.9	9.25
4.86_144.0805m/z	24484.9	19627.5	20224	21859.3	17079.4	13290.7	12794	19440.4	19119.1	19487.7	108728	103762	128383	130041	114745	121059	94655.8	153319	173192	122921	14.2137	S	K	125081	18740.7	6.67427	2.73861	1.11681e-07	6.95202	0.000262228	1	Up_regulation	NA	144.08	1	4.8604	0.54315	29	100	125081	18.7
4.26_339.2157n	980044	1.00706e+06	1.04027e+06	987541	697133	886309	838354	1.11715e+06	1.28622e+06	1.36543e+06	4.25432e+06	5.15794e+06	3.8977e+06	4.4504e+06	4.42177e+06	4.83297e+06	5.34795e+06	4.38604e+06	4.97565e+06	5.17398e+06	22.5385	S	K	4.68987e+06	1.02055e+06	4.59543	2.2002	3.06025e-11	10.5142	7.18547e-08	1	Up_regulation	339.216	322.212	1	4.26197	0.811517	4	100 - 18.2	4.68987e+06	10.12	M+H-H2O, M+ACN+H
3.73_312.1415n	96085.8	87334	67542.3	63269.7	84700.5	78986.6	74188.5	92822.6	105135	106932	373930	369336	505311	563863	388071	482800	491917	369578	402443	394439	15.3642	S	K	434169	85699.8	5.06616	2.34089	3.46198e-08	7.46068	8.12873e-05	1	Up_regulation	312.142	335.131	1	3.7291	0.3363	6	100 - 8.12	434169	16.16	M+H, M+Na
7.01_419.1527m/z	12565.8	11629.9	8213.19	10837.3	8503.72	11014.1	10147.8	15857	9909.87	16186.1	61748.6	66387.2	82871.8	84995.9	89777.6	108682	108144	69788.3	82994.6	83103.4	14.3033	S	K	83849.4	11486.5	7.29983	2.86786	9.22852e-08	7.03487	0.000216686	1	Up_regulation	NA	419.153	1	7.01067	0.379267	59	100 - 10.1	83849.3	18.8
5.42_199.0597m/z	28536.7	25513.5	29952.4	29795.1	31725.2	27798.6	28170.5	26050.6	26726.2	31668.1	61718.6	60284.5	53415	57648.4	68345	68088.8	64900.3	64501.9	69381.2	73118.1	17.7055	S	K	64140.2	28593.7	2.24316	1.16553	1.24857e-09	8.90359	2.93163e-06	1	Up_regulation	NA	199.06	1	5.41867	0.394717	34	100 - 4.92	64140.2	7.63
3.98_122.0956m/z	50140.4	53429.2	33711.3	44333.6	40583.4	37471.1	46421.1	31170.1	38857.1	41074.6	148001	174596	250191	261339	174075	186195	191755	192477	197980	229187	13.809	S	K	200580	41719.2	4.80785	2.26539	1.07839e-07	6.96722	0.000253206	1	Up_regulation	NA	122.096	1	3.97605	0.537933	16	100 - 4.35	200580	16.77
7.70_207.1384m/z	69436.3	64049.8	69377.2	69767.8	52548.7	60420.7	49423.6	74618.3	70611.8	75694.1	185054	168373	207679	221936	242107	234597	193592	218697	212355	224341	18.7498	S	K	210873	65594.8	3.21478	1.68472	4.40223e-10	9.35633	1.03364e-06	1	Up_regulation	NA	207.138	1	7.69547	0.386683	33	100 - 8.41	210873	10.82
12.50_225.1150n	6516.84	2891.76	12619.7	8903.01	11932.9	9558.59	11006.5	11853.4	10970.8	13598.9	236839	239064	422931	392178	206744	199198	215009	265444	280003	273842	10.8907	S	K	273125	9985.25	27.3529	4.77362	1.70115e-06	5.76926	0.0039943	1	Up_regulation	225.115	226.122	1	12.4978	0.243217	6	100 - 34	273125	27.95	M+H, M+Na
5.31_334.1628n	36067.3	29941.6	12954.9	18134.8	21097.9	20135.4	21814.3	44462.9	36093.1	40883.3	343530	294488	421386	438265	423267	460112	492923	404238	427405	445022	20.9822	S	K	415063	28158.5	14.7402	3.88169	2.29953e-09	8.63836	5.39929e-06	1	Up_regulation	334.163	335.171	1	5.3077	0.383883	7	100 - 14.7	415063	13.81	M+H-H2O, M+H
8.40_266.1155n	96086.1	105372	107420	107560	94771.3	93764.8	87023.9	108028	82824.5	99849.4	206503	205516	260556	271081	232335	272598	271190	266864	274331	273658	16.7402	S	K	253463	98270	2.57925	1.36695	4.38301e-09	8.35823	1.02913e-05	1	Up_regulation	266.115	249.112	1	8.39892	0.458683	4	100 - 6.79	253463	9.1	M+H-H2O, M+H
1.06_131.1289m/z	32864.2	26556.2	20044.9	12261.6	17813.9	12854.7	13646.2	23299.9	18361.2	16466.6	200386	149716	165199	166976	174029	175235	154893	223027	169830	134662	18.5099	S	K	171395	19417	8.82708	3.14194	3.3986e-09	8.4687	7.9799e-06	1	Up_regulation	NA	131.129	1	1.05772	0.232817	4	100 - 3.86	171395	14.66
14.69_362.2682m/z	0	0	65.4843	0	0	0	0	0	9.96872	0	50145.1	70063.9	35485.4	65081.6	88946.8	72478.8	68266.9	47490.9	54749	77867.6	12.4804	S	K	63057.6	7.5553	8346.14	13.0269	5.5077e-07	6.25903	0.00129321	1	Up_regulation	NA	362.268	1	14.6942	0.212133	32	100 - 16.6	63057.6	25.33
9.50_353.1491m/z	2021.18	1915	1628.2	1859.69	2615.21	1741.39	2300.62	1769.48	1244.08	2624.73	12614.3	15761.2	15509.2	13988.3	14306.4	14970.3	12922.4	9772.45	14772.7	24685.3	10.5727	S	K	14930.3	1971.97	7.57125	2.92053	1.83528e-06	5.7363	0.00430923	1	Up_regulation	NA	353.149	1	9.49537	0.1181	96	100 - 14.8	14930.2	22.09
10.39_349.2823n	91643.2	120202	73833.8	86038.8	74782.2	61520.9	76550.9	98087	90455.6	128006	386408	415940	383386	448370	402216	372026	433188	335396	387663	448017	23.7215	S	K	401261	90112.1	4.45291	2.15475	5.3769e-13	12.2695	1.2625e-09	1	Up_regulation	349.282	350.29	1	10.392	0.552717	1	100 - 14.8	401261	8.93	M+H, M+K
4.35_355.0630m/z	32086	42117.4	27892.4	30493.2	22612.6	28915.6	34312	44875.1	41703.2	35422.7	142357	149706	135608	145249	114032	151668	156577	166674	164670	159095	21.154	S	K	148563	34043	4.36399	2.12565	3.23759e-11	10.4898	7.60185e-08	1	Up_regulation	NA	355.063	1	4.34855	0.3112	45	100 - 8.54	148563	10.48
7.17_568.2016m/z	113588	121700	112787	117764	136645	111922	107558	108762	122195	121409	303160	276041	359875	382286	264183	297902	283494	256447	281977	263754	13.2133	S	K	296912	117433	2.52835	1.3382	1.5225e-07	6.81744	0.000357483	1	Up_regulation	NA	568.202	1	7.16938	0.515383	17	100 - 17.2	296912	7.32
7.05_390.1393m/z	39795.3	29845.2	27910.7	24670.7	27447.8	30010.5	30073.1	39961.4	39923	33004.8	89887.9	92600.9	103334	106944	93140.5	111416	95005	98241.5	100840	105590	23.4622	S	K	99699.9	32264.3	3.0901	1.62766	1.71173e-14	13.7666	4.01914e-11	1	Up_regulation	NA	390.139	1	7.04812	0.192167	48	100	99699.9	7.11
8.01_411.0915m/z	6304.46	7040.49	3335.38	6702.37	6228.13	5253.25	6188.71	7935.26	5203.95	8832.01	29030.9	34507.9	35122.4	37361.9	32258.7	29901.4	35363.9	34944.3	36800.7	36194.4	27.33	S	K	34148.7	6302.41	5.41835	2.43785	2.08849e-13	12.6802	4.90378e-10	1	Up_regulation	NA	411.091	1	8.00927	0.193817	68	100 - 13.5	34148.6	8.31
4.47_220.0581n	4776.14	8611.81	2900.58	4494.21	2527.44	3323.28	2337.34	2031.96	6297.52	1863.72	76614.5	89500.6	82261.1	86806.6	70797.2	81153.2	80448.9	102581	120043	106189	17.5315	S	K	89639.6	3916.41	22.8882	4.51653	1.78551e-08	7.74824	4.19238e-05	1	Up_regulation	220.058	243.047	1	4.47298	0.324917	4	100	89639.6	17.08	M+H-H2O, M+Na
9.01_209.0806m/z	97547.6	106369	73423.2	74718.1	90548	85073.2	91637.4	95008.2	102020	85074.6	184685	199804	204920	201990	232546	220193	233053	216788	228283	227179	20.1178	S	K	214944	90141.9	2.38451	1.25369	1.39007e-12	11.857	3.2639e-09	1	Up_regulation	NA	209.081	1	9.0144	0.51215	27	100 - 1.94	214944	7.61
7.05_372.1055n	113635	151605	134261	117026	104762	127232	113083	134362	137200	152835	312601	306889	352642	392429	293481	401353	336418	343393	354358	380791	17.2705	S	K	347435	128600	2.70167	1.43385	4.3329e-10	9.36322	1.01737e-06	1	Up_regulation	372.105	395.095	1	7.04812	0.233883	11	100 - 8.59 - 0.59	347435	10.52	M+H-H2O, M+H, M+Na
14.36_256.2993m/z	13353.5	15598.5	11612.5	14689	9423.65	15585.1	14450.7	16628.5	18530.6	17493.4	93710.6	90316.6	88888.1	97155.1	69644.6	70977	84812.1	88569.5	132428	149375	10.1697	S	K	96587.7	14736.5	6.5543	2.71244	2.60571e-06	5.58407	0.00611821	1	Up_regulation	NA	256.299	1	14.3589	0.424883	0	100 - 6.03	96587.7	18.52
7.77_485.2470m/z	20443.8	24497.1	21260.8	23720.1	29738.6	25746.3	22997	31659.5	21664.1	26223.7	129391	138485	80230.4	90435.8	154777	163968	169162	140392	153242	139734	11.8515	S	K	135982	24795.1	5.48422	2.45529	6.52964e-07	6.18511	0.00153316	1	Up_regulation	NA	485.247	1	7.77443	0.358533	41	100 - 10.2	135982	14.74
8.60_477.1931m/z	18478.4	22836.1	22340.3	21703.9	17679.3	19975.4	24683.9	27053.8	31399.8	33821.1	87937.8	87884.6	121286	115230	101068	123528	115835	90269.8	96710.5	100023	17.0212	S	K	103977	23997.2	4.33289	2.11533	1.42781e-09	8.84533	3.35249e-06	1	Up_regulation	NA	477.193	1	8.60167	0.72215	49	100 - 17.6	103977	13.33
6.53_193.0850m/z	151596	150164	139832	165043	132345	145369	157799	149167	164470	166379	266854	311377	270655	282078	307921	329371	321788	295993	327548	356066	16.0188	S	K	306965	152216	2.01664	1.01195	2.28812e-09	8.64052	5.37251e-06	1	Up_regulation	NA	193.085	1	6.52928	1.29495	32	100 - 11.2	306965	7.44
7.01_372.2214m/z	17063.1	15967.3	17505.7	17015.8	17151	15600	16995.1	16683.3	17566.1	17914.7	34358	44558.3	58270.8	59737.4	50241	55335.9	64868.6	48857.3	52120.8	45069.9	12.3002	S	K	51341.8	16946.2	3.02969	1.59917	5.5398e-07	6.25651	0.00130074	1	Up_regulation	NA	372.221	1	7.01067	0.334583	19	100 - 9.05	51341.8	4.19
3.52_322.2122m/z	50340.9	55672.4	52089	84353.7	27217.6	36729.1	49886	94820.4	96602.3	106625	754151	850163	821891	864158	851131	1.02089e+06	968066	785127	974534	971790	27.2426	S	K	886190	65433.6	13.5433	3.75951	3.40621e-11	10.4677	7.99779e-08	1	Up_regulation	NA	322.212	1	3.51883	0.630783	17	100 - 17.5	886190	10.29
7.17_500.2390m/z	10793.8	21502.3	40003.9	13349.9	26737.2	15312.8	11279	44093.1	30677.2	47245.8	2.05943e+06	2.17838e+06	775991	745396	2.67272e+06	2.96042e+06	2.72199e+06	2.6698e+06	3.02348e+06	2.762e+06	8.35135	S	K	2.25696e+06	26099.5	86.4752	6.43421	1.56238e-05	4.80621	0.0366846	1	Up_regulation	NA	500.239	1	7.16938	0.448283	11	100 - 27.8 - 4.63 - 0.115	2.25696e+06	37.42
11.00_510.1596m/z	54610.5	45939.6	52500.3	50897.3	50483	41847.2	53100.4	55292.4	65958.4	61712.1	143592	138598	114802	134529	146329	159539	161544	167276	174336	158119	16.0073	S	K	149866	53234.1	2.81523	1.49325	2.58429e-09	8.58766	6.0679e-06	1	Up_regulation	NA	510.16	1	11.0013	0.249	28	100 - 23.8	149866	11.86
5.17_334.1134m/z	51669.2	57007.9	50745.4	64290.7	43414.7	56725.9	47510.4	56312.2	57995.7	59410.6	138065	125889	128293	114145	132220	132440	119569	149956	149750	114095	16.8129	S	K	130442	54508.3	2.39307	1.25886	3.76105e-10	9.42469	8.83094e-07	1	Up_regulation	NA	334.113	1	5.16843	0.308283	58	100 - 70.4 - 2.87	130442	9.88
3.25_152.0566m/z	25294.9	24399.2	30485.9	32213.6	27903.9	27410.7	25056.3	31240.1	30761.2	22522.3	89670.1	84368.3	100638	119496	104401	109829	110421	71687.2	83677.5	75191.9	12.7931	S	K	94938	27728.8	3.4238	1.7756	2.03604e-07	6.69121	0.000478062	1	Up_regulation	NA	152.057	1	3.25448	0.63245	7	100 - 0.463	94937.9	12.06
8.94_240.2318m/z	0	0	0	0	0	0	0	0	0	0	25275.7	26648.7	54987.4	58175.6	157092	162005	162426	500.293	4616.16	4923.05	3.04007	S	K	65664.9	0.01	6.56649e+06	22.6467	0.0140162	1.85337	1	1	Up_regulation	NA	240.232	1	8.94182	0.5512	1	100 - 10.1	65664.9	104.02
3.30_163.0600m/z	73432.1	83786.2	90759.3	92075	71367.7	77928	77807.6	94036.6	80312.3	90377.6	180768	178416	211343	231245	245260	247754	257661	246422	277402	259313	13.854	S	K	233558	83188.2	2.80759	1.48933	6.82089e-08	7.16616	0.000160155	1	Up_regulation	NA	163.06	1	3.29642	0.9849	118	100	233558	9.86
3.30_270.1545m/z	626195	575814	640868	642176	592952	584643	560610	692293	680744	664802	1.36143e+06	1.39241e+06	1.69928e+06	1.75201e+06	2.04434e+06	2.08184e+06	2.04968e+06	2.0641e+06	2.23635e+06	2.11019e+06	12.6358	S	K	1.87916e+06	626110	3.00133	1.5856	3.29978e-07	6.48152	0.000774788	1	Up_regulation	NA	270.155	1	3.29642	0.80815	44	100 - 10.9 - 1.51	1.87916e+06	7.33
5.31_180.0425n	7029.26	7133.83	11098	6171.81	11486.6	8191.98	6527.18	9740.8	6117.46	12059.3	40888.5	47242.7	42436.2	45714	55563	61211.5	69093.4	55971.7	68127.7	68351.4	13.183	S	K	55460	8555.63	6.48228	2.6965	1.4664e-07	6.83375	0.00034431	1	Up_regulation	180.043	181.05	1	5.3077	0.913317	11	100 - 0.567	55460	19.85	M+H-H2O, M+H
15.06_317.2928n	1.04055e+06	1.12818e+06	1.18854e+06	969443	1.47437e+06	1.52899e+06	1.14058e+06	1.13313e+06	1.2179e+06	1.16261e+06	3.65737e+06	3.82811e+06	3.12875e+06	3.74839e+06	4.03928e+06	4.30304e+06	3.90046e+06	5.40425e+06	5.39677e+06	5.02076e+06	12.0699	S	K	4.24272e+06	1.19843e+06	3.54023	1.82384	3.00463e-07	6.52221	0.000705486	1	Up_regulation	317.293	318.3	1	15.0625	0.610533	7	100 - 19 - 0.00551	4.24272e+06	14.64	M+H, M+Na
8.51_374.1443m/z	78834	79463.1	80137.8	75809.9	70868.1	72449.8	72262.1	71963.7	87225.3	49093.7	184245	171548	206878	204050	211019	197026	184956	236194	229073	230965	17.3584	S	K	205595	73810.8	2.78544	1.4779	3.34713e-10	9.47533	7.85907e-07	1	Up_regulation	NA	374.144	1	8.50668	0.411783	84	100 - 13.9	205595	10.61
7.01_355.1954m/z	77390.4	89921.7	81559.9	82209.9	87411.7	84126.9	82243.7	107058	98207.4	103462	194921	201718	282599	276536	260702	244933	263797	208503	216354	215024	13.5289	S	K	236509	89359.1	2.64672	1.40421	4.53958e-08	7.34298	0.000106589	1	Up_regulation	NA	355.195	1	7.01067	0.856133	97	100 - 8.78 - 0.554	236509	11.36
3.73_330.1755m/z	30621.2	19582.2	21628.4	14514	17349.9	28092.2	15624.6	33897.1	26173.6	28838.3	114568	115682	165857	167832	149188	157736	139771	127360	136049	122351	17.443	S	K	139639	23632.2	5.90886	2.56288	2.12579e-09	8.67248	4.99134e-06	1	Up_regulation	NA	330.175	1	3.7291	0.287667	38	100 - 2.12	139639	14.25
11.86_567.2728m/z	20211.1	21422.7	14543.4	16320.1	18290.2	14908.6	15801.8	19104.5	16183.8	19836.9	45652.4	38967.1	58929.4	59150.9	46529.4	51692.4	58798	46021.8	47884.6	52352.6	14.3929	S	K	50597.9	17662.3	2.86474	1.5184	1.38557e-08	7.85837	3.25331e-05	1	Up_regulation	NA	567.273	1	11.858	0.65505	38	100 - 26.1	50597.9	13.48
7.91_397.0772m/z	66398	62797.7	57450.7	43165.3	66864.7	63171.7	60465.7	64654.4	71502.5	65512.5	129704	125658	142389	134781	133361	139181	132165	145893	143290	135930	23.3703	S	K	136235	62198.3	2.19034	1.13115	1.30439e-14	13.8846	3.0627e-11	1	Up_regulation	NA	397.077	1	7.91192	0.223617	74	100 - 5.77	136235	4.71
3.01_160.0756m/z	458365	497422	83806.5	69486.5	154957	134784	133187	131148	133787	111348	4.19794e+06	4.63656e+06	5.15709e+06	5.84815e+06	5.43988e+06	5.8828e+06	5.78649e+06	4.86224e+06	5.38208e+06	5.70308e+06	27.2808	S	K	5.28963e+06	190829	27.7192	4.79281	6.08626e-11	10.2156	1.42905e-07	1	Up_regulation	NA	160.076	1	3.00777	0.824683	31	100 - 10.9	5.28963e+06	10.79
4.43_352.2228m/z	0	0	753.044	0	0	0	0	0	0	0	244589	250983	317637	325717	247716	257652	256023	255860	253620	257050	28.7269	S	K	266685	75.3144	3540.95	11.7899	3.64805e-10	9.43794	8.56562e-07	1	Up_regulation	NA	352.223	1	4.4327	0.4115	28	100 - 17 - 1.97	266685	11
4.12_208.0931n	19008.3	21574.9	21865.6	19311.2	21312.2	22009.4	16722.8	20568.7	24088	19547.9	39474.3	38148.7	40682.1	44937.7	49405	43885.3	41723.2	39179.1	46432.8	38365.9	15.8305	S	K	42223.4	20600.9	2.04959	1.03534	3.10091e-10	9.50851	7.28094e-07	1	Up_regulation	208.093	173.079	1	4.11537	0.499033	9	100 - 0.579	42223.4	9.01	M+H-2H2O, M+Na
8.36_221.1275n	2072.91	2294.47	2013.23	3261.53	3634.33	836.292	4881.44	1177.53	1028.83	2457.68	57228	57678.8	49136.6	49150.9	36156.4	42331.3	42107.9	51098.5	48467.2	49309.6	21.4039	S	K	48266.5	2365.84	20.4015	4.3506	1.85275e-09	8.73218	4.35026e-06	1	Up_regulation	221.127	204.124	1	8.36105	0.3637	3	100 - 2.44	48266.5	13.8	M+H-H2O, M+2Na-H
5.07_204.0899n	1.18768e+06	1.40229e+06	1.60733e+06	1.533e+06	1.17068e+06	1.19873e+06	1.20928e+06	1.39148e+06	1.38187e+06	1.46317e+06	4.50449e+06	4.71051e+06	6.33066e+06	6.36223e+06	5.26711e+06	5.39086e+06	4.96184e+06	8.36954e+06	8.96723e+06	8.72667e+06	9.15246	S	K	6.35911e+06	1.35455e+06	4.69463	2.23101	6.65191e-06	5.17705	0.0156187	1	Up_regulation	204.09	205.097	1	5.07487	0.397267	14	100 - 12	6.35911e+06	11.52	M+H, M+Na, 2M+H
3.01_177.1022m/z	416647	418868	72088	65861.1	129651	123656	137054	149705	118914	101408	3.37285e+06	3.72009e+06	4.11646e+06	4.57573e+06	4.40827e+06	4.69382e+06	4.53477e+06	3.95442e+06	4.30505e+06	4.50164e+06	28.7897	S	K	4.21831e+06	173385	24.3291	4.60461	1.71116e-11	10.7667	4.0178e-08	1	Up_regulation	NA	177.102	1	3.00777	1.0245	18	100 - 10.8	4.21831e+06	10.06
6.15_337.1859m/z	52209.6	71690.1	34634.2	35453.3	32259.8	33145.6	27991.4	40060.8	52596.7	38712.5	271445	279087	352752	396799	210915	224203	224828	231736	251443	236062	11.4407	S	K	267927	41875.4	6.3982	2.67766	5.25887e-07	6.27911	0.00123478	1	Up_regulation	NA	337.186	1	6.14567	0.652667	60	100 - 17.2 - 0.939	267927	22.79
4.90_154.0627n	24530.1	34093	38076.7	43713.6	33136.7	33938.9	20754.8	25870.3	38715.6	33364.4	105947	110145	131189	133365	127705	129448	126071	103149	123770	112412	20.8972	S	K	120320	32619.4	3.68861	1.88308	1.44065e-12	11.8414	3.38266e-09	1	Up_regulation	154.063	177.054	1	4.90408	0.444367	4	100 - 11.6	120320	9.35	M+H-H2O, M+Na
9.60_393.1150m/z	43069.1	43586.3	43166.6	40237.1	35058	40699.1	35909.1	43684.3	38659.2	44024	81951.9	91101.9	99990.1	101000	69929.5	78423.2	82291.3	84630	95684.2	83614.8	13.9169	S	K	86861.7	40809.3	2.12848	1.08982	2.53825e-08	7.59546	5.95982e-05	1	Up_regulation	NA	393.115	1	9.6012	0.21725	99	100 - 7.16 - 2.23	86861.7	8.13
9.53_224.1418n	74460.1	71530.7	70346.4	65007.1	79961.8	71420.4	70461.4	74043	76826.3	82841.3	148463	169397	169717	165275	135549	165342	179856	118815	159795	165795	13.9197	S	K	157800	73689.9	2.14141	1.09856	4.60926e-08	7.33637	0.000108225	1	Up_regulation	224.142	225.148	1	9.53138	0.33275	8	100 - 3.21	157800	7.01	M+H-H2O, M+H
7.66_469.1311m/z	0	0	0	461.956	0	0	0	0	0	0	111040	100925	46654.8	53024.2	181184	166760	153744	119707	119029	106804	8.33503	S	K	115887	46.2056	2508.08	11.2924	1.59234e-05	4.79797	0.037388	1	Up_regulation	NA	469.131	1	7.65702	0.28815	103	100 - 13.7	115887	37.92
10.27_241.1101n	0	0	0	0	0	0	0	0	0.00103244	895.495	366594	323257	311890	340997	223744	217163	191844	272859	300125	327587	15.4582	S	K	287606	89.5596	3211.34	11.649	8.67967e-08	7.0615	0.000203799	1	Up_regulation	241.11	242.117	1	10.2684	0.262617	11	100 - 14.3	287606	20.45	M+H, M+Na
11.22_281.1305m/z	10394.2	16883.7	8277.72	14691.7	8659.35	6659.44	13275.2	15060.3	7938.34	13203.4	67677.4	80183.1	89144.8	98726.6	58490.2	60929.2	62962.2	76319.4	78411.2	72470.9	14.994	S	K	74531.5	11504.3	6.47855	2.69567	2.28556e-08	7.64101	5.3665e-05	1	Up_regulation	NA	281.13	1	11.2232	0.2313	60	100 - 6.58	74531.5	17.19
9.83_348.2741m/z	37003.3	31294.4	24500.1	27488.4	30919.8	23231.5	29416.3	33580.7	34992.9	26176.7	71923.4	65507	86040.3	69115.6	83662.2	82623.5	75857.6	73170.1	76770.1	69574.8	17.4938	S	K	75424.5	29860.4	2.5259	1.3368	1.10211e-11	10.9578	2.58776e-08	1	Up_regulation	NA	348.274	1	9.82777	0.45265	5	100 - 5.65	75424.5	9.1
12.96_369.1702m/z	544.491	409.768	311.088	1746.17	1242.71	183.366	541.206	122.721	311.376	553.276	28372.2	27590.1	38891.1	36531.9	24836.6	39216.8	41792.2	25141.9	32261.8	37231.4	16.2354	S	K	33186.6	596.628	55.6237	5.79763	4.88217e-08	7.31139	0.000114633	1	Up_regulation	NA	369.17	1	12.9555	0.188383	118	100 - 8.52	33186.6	19.07
1.18_181.9616m/z	71443.7	75216.5	60113.8	67360.4	56751.1	66005.1	55788.6	55274.6	64768.5	56664	126288	137079	141067	145280	121490	131231	123547	120892	123294	111443	16.3925	S	K	128161	62938.6	2.03629	1.02594	2.29901e-11	10.6385	5.39807e-08	1	Up_regulation	NA	181.962	1	1.17888	0.121117	2	100	128161	8.12
3.21_355.1494m/z	26883.7	30273.1	32680.9	33039.7	22781.3	30725.5	25487.6	11570.9	16853	20361.6	129093	153790	148905	188335	147519	200888	217507	153700	198098	188569	15.437	S	K	172640	25065.7	6.88751	2.78398	2.45728e-08	7.60954	5.7697e-05	1	Up_regulation	NA	355.149	1	3.21343	0.667417	71	100 - 11.2	172640	17.01
13.68_290.1866n	43931.9	44770.7	54115.3	52391.5	61272.2	51710.5	49104.3	60718.1	52712.6	47606.1	178501	199752	256581	268851	182243	170260	152679	140393	170418	150564	9.73868	S	K	187024	51833.3	3.60818	1.85127	3.41887e-06	5.46612	0.00802751	1	Up_regulation	290.187	291.194	1	13.6837	0.44695	9	100 - 8.98	187024	11.36	M+H, M+Na
11.22_306.1397n	64859.7	63190.9	61829.2	58353.1	56754.7	59834.5	64840.4	73079.6	54603	61325.4	168525	186440	344598	378033	215688	234571	217110	224020	258331	246817	8.86293	S	K	247413	61867.1	3.99911	1.99968	8.92457e-06	5.04941	0.0209549	1	Up_regulation	306.14	307.147	1	11.2232	0.9495	18	100 - 10.7	247413	8.36	M+H, M+Na
7.01_377.1778m/z	581760	598960	512615	518671	535887	545422	543278	616921	701513	707279	1.13309e+06	1.22814e+06	1.53811e+06	1.62801e+06	1.35435e+06	1.43705e+06	1.45769e+06	1.19123e+06	1.33282e+06	1.34232e+06	14.4098	S	K	1.36428e+06	586231	2.32721	1.2186	3.42182e-09	8.46574	8.03442e-06	1	Up_regulation	NA	377.178	1	7.01067	1.04947	81	100 - 15.1 - 2.83	1.36428e+06	11.39
9.19_348.1920n	4148.2	3915	1833.91	3690.66	1817.59	4265.17	727.133	4559.34	1482.6	5988.85	86585.2	92386.3	93124.5	105170	138919	152088	127586	81340.8	84001.9	81054.6	12.2555	S	K	104226	3242.85	32.1401	5.0063	5.96536e-07	6.22436	0.00140067	1	Up_regulation	348.192	349.199	1	9.1899	0.247283	15	100	104226	24.95	M+H, M+Na
3.69_424.1806m/z	15000.3	15508.4	16984.2	15408	12555.6	20697.7	16257.4	15700.2	16883.5	17986.7	39616.8	33464.5	39692.9	37165.7	41192.9	53816.7	37384.2	40707.2	43286.4	41319	13.4495	S	K	40764.6	16298.2	2.50117	1.3226	1.68766e-08	7.77271	3.96264e-05	1	Up_regulation	NA	424.181	1	3.68535	0.210267	41	100 - 3.34	40764.6	13.01
7.88_760.1749n	24178.6	36278	21180.4	37258.3	19432.7	19896.7	35050.5	28320.3	39063.8	55891.8	172809	190517	201788	255951	230071	228513	295805	187703	227857	291956	14.14	S	K	228297	31655.1	7.21201	2.8504	4.48904e-08	7.34785	0.000105403	1	Up_regulation	760.175	783.164	1	7.88003	0.1675	0	100 - 21.5 - 2.41	228297	18.6	M+Na, M+H+Na, M+K
6.83_321.1920m/z	66387.2	61824.3	32611.9	43091.5	28576.5	34593.5	24833.9	52712.7	58307.2	55074.3	370497	382510	466375	548887	277900	297870	295406	302141	353902	359316	11.6745	S	K	365480	45801.3	7.9797	2.99633	5.73237e-07	6.24167	0.00134596	1	Up_regulation	NA	321.192	1	6.83183	0.351017	62	100 - 17.5	365480	23.34
1.03_72.0807m/z	212856	211390	209498	250005	166417	144223	150733	195168	187274	210102	441982	441978	492544	486573	509206	539412	526401	479759	533323	524109	19.9839	S	K	497529	193767	2.56767	1.36046	1.15297e-13	12.9382	2.70718e-10	1	Up_regulation	NA	72.0807	1	1.02832	0.405967	2	100 - 4.97	497529	7.14
3.30_85.0281m/z	86870.8	83173.4	91954.8	92544.4	88171.1	88537.7	88689.9	90228.9	95345.9	96552.4	147295	160430	175143	182304	210971	212807	211926	201755	222702	217496	12.3963	S	K	194283	90206.9	2.15375	1.10685	3.80982e-07	6.4191	0.000894546	1	Up_regulation	NA	85.0281	1	3.29642	0.847017	18	100 - 1.47	194283	4.45
5.07_188.0706m/z	487157	588780	691585	671603	502831	512161	529621	594302	589667	644598	1.80981e+06	1.8802e+06	2.53208e+06	2.5713e+06	2.15449e+06	2.11752e+06	2.00555e+06	3.34525e+06	3.55772e+06	3.51686e+06	9.03757	S	K	2.54908e+06	581230	4.38566	2.13279	7.10253e-06	5.14859	0.0166767	1	Up_regulation	NA	188.071	1	5.07487	0.397267	30	100 - 11.6	2.54908e+06	12.45
3.30_252.1208n	2.24618e+06	2.19765e+06	2.26878e+06	2.46705e+06	1.99008e+06	2.14729e+06	2.2564e+06	2.32486e+06	2.63767e+06	2.56012e+06	4.07284e+06	4.24685e+06	4.87184e+06	5.28143e+06	5.56204e+06	5.85636e+06	5.83407e+06	5.57179e+06	6.13599e+06	5.9776e+06	12.8332	S	K	5.34108e+06	2.30961e+06	2.31255	1.20948	1.12697e-07	6.94809	0.000264612	1	Up_regulation	252.121	275.11	1	3.29642	1.03353	6	100 - 9.59 - 0.621	5.34108e+06	8.48	M+H-2H2O, M+H, M+Na, M+K
11.73_458.2489n	56050.6	38556.7	45542.3	49562.8	49759.2	39709.5	40007.8	40913.8	55421.7	54922.1	294370	345375	166009	207405	320569	308596	295648	186957	179653	176089	8.96791	S	K	248067	47044.7	5.27301	2.39863	7.70617e-06	5.11316	0.0180941	1	Up_regulation	458.249	441.246	1	11.7336	0.631167	5	100 - 8.7	248067	14.9	M+H-H2O, M+H
15.58_286.2273n	10051.8	9505.59	5330.24	6687.69	9563.37	2244.8	4708.34	11172.6	2073.81	9132.95	111889	119616	265436	303819	288217	316435	360880	295551	302874	326774	9.78498	S	K	269149	7047.13	38.1927	5.25523	4.19077e-06	5.37771	0.00983992	1	Up_regulation	286.227	287.235	1	15.5788	0.328267	28	100 - 10.9	269149	31.45	M+H-H2O, M+H
1.03_182.9628m/z	304549	285558	314888	343474	288998	233338	267735	391074	361644	408992	970471	977509	1.42466e+06	1.38959e+06	1.1852e+06	1.25754e+06	1.22071e+06	850110	963521	945525	12.0201	S	K	1.11848e+06	320025	3.49499	1.80529	2.06584e-07	6.6849	0.000485059	1	Up_regulation	NA	182.963	1	1.02832	0.291817	8	100 - 28.6 - 29.3 - 3.39 - 1.28	1.11848e+06	17.4
11.04_455.2313n	54149.8	40083.4	43379.4	56026.4	37390	42404	24168.6	36675.4	37349.4	39475.9	142897	173072	243141	286526	221668	293914	316852	176778	221820	219979	10.3919	S	K	229665	41110.2	5.58656	2.48196	1.751e-06	5.75671	0.00411135	1	Up_regulation	455.231	456.239	1	11.038	0.23475	6	100 - 27.1 - 5.89	229665	22.02	M+H, M+Na
3.25_284.0990m/z	61939.5	51782.7	78858	81062.2	74871.1	74329.9	63853	66732.3	70225.4	64043.1	186962	203244	225508	262119	226023	252113	255183	154752	192373	167161	11.762	S	K	212544	68769.7	3.09066	1.62792	3.53028e-07	6.45219	0.000828909	1	Up_regulation	NA	284.099	1	3.25448	0.681483	38	100 - 3.96	212544	12.91
14.65_655.3952m/z	0	0	0	0	0	0	0	0	0	2823.32	622149	639788	724368	869770	1.5532e+06	1.6453e+06	1.50647e+06	984463	1.07338e+06	1.08477e+06	8.87732	S	K	1.07037e+06	282.342	3791.03	11.8884	9.55052e-06	5.01997	0.0224246	1	Up_regulation	NA	655.395	1	14.653	0.497133	17	100 - 39.2 - 14.6	1.07037e+06	35.61
3.30_217.1538m/z	10677.8	12290.3	10941.9	13957.4	9031.48	14167.9	12677.4	9158.93	11069.1	14311.9	31678.8	36546.6	33841.9	36046.1	33389.1	38286	44456.3	27214.6	40802.5	30690.8	13.6657	S	K	35295.3	11828.4	2.98394	1.57722	1.57874e-08	7.80169	3.70688e-05	1	Up_regulation	NA	217.154	1	3.29642	0.377217	46	100 - 3.17	35295.3	14.34
4.86_297.1540m/z	12677	11614.4	17807.1	17316.3	6003.01	8685.44	6875.39	18065.6	7749.57	15027.5	91420.3	85809.9	113145	133386	91935.8	91477.4	127360	85536.3	106016	113912	16.1002	S	K	104000	12182.1	8.53709	3.09374	1.2182e-08	7.91428	2.86032e-05	1	Up_regulation	NA	297.154	1	4.8604	0.493033	57	100 - 7.13	104000	16.74
12.21_551.2409m/z	0	0	0	1273.49	0	0	0	0	0	0	176815	227847	317813	299941	180718	200879	217381	217480	257630	264045	15.5995	S	K	236055	127.359	1853.47	10.856	8.01018e-08	7.09636	0.000188079	1	Up_regulation	NA	551.241	1	12.2121	0.27875	24	100 - 34.8 - 4.2	236055	20.26
1.03_240.9923n	1.09767e+06	1.03485e+06	1.12544e+06	1.27755e+06	1.07516e+06	838978	999525	1.45836e+06	1.34412e+06	1.51783e+06	3.72812e+06	3.71985e+06	5.4624e+06	5.3597e+06	4.50284e+06	4.72077e+06	4.72285e+06	3.19092e+06	3.60446e+06	3.6108e+06	11.824	S	K	4.26227e+06	1.17695e+06	3.62146	1.85657	2.51423e-07	6.5996	0.000590341	1	Up_regulation	240.992	223.989	1	1.02832	0.2568	2	100 - 30.2 - 30.1 - 4.72 - 1.1	4.26227e+06	18.33	M+H-H2O, M+H
8.85_435.2196m/z	351684	401209	298896	310829	319303	337556	349976	390766	365530	373763	606825	637806	802160	846043	693627	778120	770673	642475	698396	710183	13.642	S	K	718631	349951	2.05352	1.0381	9.03162e-09	8.04423	2.12062e-05	1	Up_regulation	NA	435.22	1	8.84707	0.763533	49	100 - 20.3 - 0.425	718631	9.68
8.81_166.5734m/z	11852.6	13562.3	10754.9	10548.7	11110.8	12559.5	11674.7	11769.8	12298	12351.4	24686.7	32041.2	29146.4	21487.2	27217.2	33618.9	27167.5	21802.7	26635.1	24559.3	11.6156	S	K	26836.2	11848.3	2.26499	1.17951	4.23683e-07	6.37296	0.000994809	1	Up_regulation	NA	166.573	2	8.8107	0.339083	0	51.6 - 100	26836.2	7.63
15.66_391.1852m/z	1159.11	736.298	146.845	439.564	375.911	2075.82	92.7666	730.657	857.628	144.162	51681.1	50794.7	56356.7	72197.6	93885.1	92297.9	78762.4	86608.4	86783.6	68171.4	13.969	S	K	73753.9	675.887	109.122	6.76979	2.03437e-07	6.69157	0.000477671	1	Up_regulation	NA	391.185	1	15.6646	0.333167	95	100 - 19.6	73753.9	22.42
14.40_330.1829n	181747	167505	20914.9	14038.6	17111.2	15245.8	15587.5	24580.5	27287.4	23124.6	2.68387e+06	2.76317e+06	3.23747e+06	3.59466e+06	3.28284e+06	3.68809e+06	3.61997e+06	3.40113e+06	3.30619e+06	3.24989e+06	29.7773	S	K	3.28273e+06	50714.3	64.7299	6.01636	7.60776e-11	10.1187	1.7863e-07	1	Up_regulation	330.183	353.172	1	14.3963	0.762717	21	100 - 19.2	3.28273e+06	10.26	M+H-H2O, M+H, M+Na, M+K
4.51_374.2017m/z	27299.9	25228.7	25098.7	14699.3	35436.1	31747.3	32292.5	29700.3	26247.5	33198.2	93457.7	103531	152455	159840	138462	133331	139966	105531	113262	112707	13.1953	S	K	125254	28094.9	4.45826	2.15648	9.38222e-08	7.02769	0.000220295	1	Up_regulation	NA	374.202	1	4.50992	0.240767	40	100 - 5.31	125254	17.98
7.88_783.3025m/z	16339.2	18760.7	17885.2	18694	11312.8	16781.9	17840	14162.2	32094	26731.7	87097.5	128962	131030	149853	82176.9	118136	153228	82568	123258	140905	11.5044	S	K	119721	19060.2	6.28123	2.65105	4.7583e-07	6.32255	0.00111725	1	Up_regulation	NA	783.302	1	7.88003	0.1675	12	100 - 35.2 - 6.48	119721	22.55
6.65_420.1136m/z	19640.5	13634.4	25453.4	23347.9	21751.8	22159.2	22104.5	19235.2	19225.1	23589.1	83977.1	87377.3	55157.5	53634.2	60354.8	63406.2	63372	61513.6	64265.3	69570.1	12.2454	S	K	66262.8	21014.1	3.15325	1.65684	1.44557e-07	6.83996	0.00033942	1	Up_regulation	NA	420.114	1	6.65408	0.22795	52	100 - 15.9	66262.8	15.67
8.76_435.1630m/z	5511.09	6840.51	5377.25	5255.05	5770.14	4572.58	6028.24	3852.28	8314.46	5182.1	17616.6	18835.8	17053.2	17342.8	16568.9	22911.7	17442.5	18208.8	14464.6	19525.8	15.4811	S	K	17997.1	5670.38	3.17387	1.66625	3.02138e-10	9.51979	7.0942e-07	1	Up_regulation	NA	435.163	1	8.76237	0.302033	62	100 - 12.2	17997.1	12.22
8.94_384.1861m/z	106468	93816.6	80689.6	75463.9	79019.3	79618.2	74028.4	91671.6	114946	94919.9	202560	203422	278936	272076	236008	232274	216549	209009	210656	198596	13.5477	S	K	226009	89064.2	2.53759	1.34346	5.27339e-09	8.27791	1.23819e-05	1	Up_regulation	NA	384.186	1	8.94182	0.522917	36	100 - 25.8	226009	12.76
11.94_180.1149n	99868.9	102491	128880	123917	114015	113969	118628	129097	117541	114354	229195	201040	303160	304936	221463	240621	252856	240286	235518	262575	12.0743	S	K	249165	116276	2.14287	1.09955	1.67096e-07	6.77703	0.000392342	1	Up_regulation	180.115	181.122	1	11.937	0.471983	3	100 - 8.96 - 0.0421	249165	8.42	M+H, M+Na
11.44_515.1539m/z	17741.6	12446.3	10692.1	17289.7	18152.6	24123.4	23761.4	22862.8	18084.2	21925	91786.7	89611.5	106131	102464	148224	148440	151769	190315	209032	191447	8.84615	S	K	142922	18707.9	7.63964	2.93351	8.52986e-06	5.06906	0.0200281	1	Up_regulation	NA	515.154	1	11.4418	0.305233	43	100 - 22.3 - 2.08	142922	24.53
10.01_313.1198m/z	0	0	0	0	0	0	0	0	224.835	0	6797.04	8116.01	8401.64	12355.5	15104.8	15165.2	13911.8	10305.4	15359.9	12552	11.6127	S	K	11806.9	22.4935	524.905	9.03591	1.00911e-06	5.99606	0.0023694	1	Up_regulation	NA	313.12	1	10.0141	0.1714	88	100	11806.9	27.17
5.38_132.0442m/z	2623.98	1872.94	2101.37	1973.59	2417.39	2795.21	2481.45	2621.56	3330.54	2412.3	7491.31	6448.34	5436.13	5754.71	8512.11	6697.73	6817.65	7012.84	6977.71	6796.75	14.3408	S	K	6794.54	2463.04	2.75859	1.46393	1.93426e-09	8.71348	4.54165e-06	1	Up_regulation	NA	132.044	1	5.38315	0.150283	33	100 - 4.27	6794.53	12.58
9.19_366.2261m/z	3832.23	6729.63	5202.46	6976.04	2875.43	5595.97	7001.8	4966.88	2661.11	6317.46	46731.2	42797.4	44970.5	52391	80518	78583.4	78596.8	44343.4	39373.6	30719.7	8.36612	S	K	53902.5	5215.91	10.3342	3.36936	1.40167e-05	4.85336	0.0329111	1	Up_regulation	NA	366.226	1	9.1899	0.2867	25	100 - 26.9	53902.5	31.25
15.26_286.3375m/z	30254	30485.6	12162.9	12433.5	14373.1	13876.3	22790.9	30168	28096.9	39393.2	246020	262612	228674	283090	218070	199508	241224	139038	311801	277890	13.8189	S	K	240793	23403.4	10.2888	3.363	1.05469e-07	6.97687	0.000247642	1	Up_regulation	NA	286.337	1	15.2607	0.475583	0	100 - 2.83	240793	20.27
7.59_409.1265m/z	10516.3	13822.4	15604	12441.2	11957.5	12150.8	11169.3	13062.1	15633	12913	24933	29889.6	27765.6	24778.6	26268	31550.2	27965.3	29498.2	32426.6	33735.2	14.3033	S	K	28881	12927	2.23417	1.15974	9.66808e-10	9.01466	2.27007e-06	1	Up_regulation	NA	409.126	1	7.59427	0.269967	70	100 - 10.1	28881	10.7
2.63_113.0336m/z	6560.66	5760.45	10815.8	3756.24	8826.59	7957.14	5956.83	8113.42	2949.88	4207.04	46914.4	43088.8	39754.3	52402.8	49212.9	52218.9	51726.1	52425.2	50979	36762.5	20.7161	S	K	47548.5	6490.41	7.32596	2.87302	6.9881e-11	10.1556	1.64081e-07	1	Up_regulation	NA	113.034	1	2.63345	0.3342	23	100 - 1.07	47548.5	12.11
4.26_177.0544m/z	4642.3	20545.4	11367.5	14999.1	10405.9	14793.1	15794	10656.6	23044.8	24155.8	135510	153165	125546	130539	158387	158656	145795	141963	144167	143431	32.0919	S	K	143716	15040.5	9.55528	3.2563	1.48855e-14	13.8272	3.49512e-11	1	Up_regulation	NA	177.054	1	4.26197	0.662383	36	100 - 13	143716	7.72
7.35_404.1549m/z	40538.2	44777.8	73625.5	74534	53436	67299.1	50992.4	45530.7	64378.5	51541.9	157188	153167	154447	165502	160243	182927	163997	167968	163941	148171	21.163	S	K	161755	56665.4	2.85456	1.51327	1.13721e-13	12.9442	2.67017e-10	1	Up_regulation	NA	404.155	1	7.34722	0.566617	53	100 - 15.9	161755	5.99
7.91_77.0384m/z	24894.9	24870.8	20861.7	19160.6	21054.2	18072.2	17051.5	22597.3	22272.6	29210	46289.6	52893.8	52347.1	60109	48385.6	51050.9	63591.9	55446	62558.4	55733.3	15.1384	S	K	54840.6	22004.6	2.49223	1.31744	1.52894e-10	9.81561	3.58995e-07	1	Up_regulation	NA	77.0384	1	7.91192	0.297017	14	100 - 1.95	54840.5	10.6
3.98_282.1194m/z	0	0	0	409.559	0	0	0	0	0	0	25113.7	25816.2	29903	23654.1	37410.7	27739.7	31007.9	18571.8	16214.4	12862.4	10.6253	S	K	24829.4	40.9659	606.099	9.24341	2.14446e-06	5.66868	0.00503519	1	Up_regulation	NA	282.119	1	3.97605	0.221367	49	100	24829.4	29.71
1.03_89.1071m/z	204351	201927	203670	211995	158006	123014	127752	188657	167256	182560	410136	426364	477332	444766	463962	495303	454133	451753	494824	453457	21.0479	S	K	457203	176919	2.58425	1.36975	6.80567e-14	13.1671	1.59797e-10	1	Up_regulation	NA	89.1071	1	1.02832	0.288433	2	100 - 3.77	457203	5.96
1.03_381.9202n	4546.95	11940.3	23116	7819.76	8837.68	5765.86	5877.44	17103.2	15842.4	38263.5	344395	339720	684313	632601	500232	478135	506934	254571	268399	305252	8.69009	S	K	431455	13911.3	31.0147	4.95488	1.06892e-05	4.97105	0.0250983	1	Up_regulation	381.92	382.927	1	1.02832	0.228567	0	100 - 51.1 - 57 - 18.4 - 10.3 - 1.23	431455	35.13	M+H, M+ACN+H
8.07_266.1231m/z	0	0	0	425.765	0	0	0	0	0	0	19698.4	18792.6	18861.1	21093.4	18030.5	23954.7	25234.7	14344.4	25212.4	21457	18.8332	S	K	20667.9	42.5865	485.317	8.92278	1.48356e-08	7.82869	3.48341e-05	1	Up_regulation	NA	266.123	1	8.07145	0.250233	73	100	20667.9	16.74
15.54_360.3616m/z	95151.1	85251.2	78157.2	80606.7	64608.1	63946.4	74824.6	70942.6	62728.2	59777	192105	183386	202326	274524	206401	196999	241676	158797	185547	177862	11.5044	S	K	201962	73599.3	2.74408	1.45632	1.70937e-07	6.76716	0.000401361	1	Up_regulation	NA	360.362	1	15.5381	0.703383	0	100 - 16.6	201962	15.44
13.39_193.0855m/z	25376.3	15305.7	22067.7	10664.4	27389.2	10174.7	15377.8	34807.5	15095.9	24546.1	125604	128837	132509	144799	177857	170064	186994	236854	198225	234351	11.5464	S	K	173609	20080.5	8.64566	3.11198	5.63394e-07	6.24919	0.00132285	1	Up_regulation	NA	193.086	1	13.3877	0.532333	31	100 - 10.7	173609	23.78
1.03_265.0155m/z	346326	322683	353036	385055	336240	265697	310073	461765	421729	463318	1.09214e+06	1.09155e+06	1.65133e+06	1.62352e+06	1.39185e+06	1.39416e+06	1.37809e+06	942451	1.06589e+06	1.02121e+06	10.7831	S	K	1.26522e+06	366592	3.4513	1.78714	6.80975e-07	6.16687	0.00159893	1	Up_regulation	NA	265.015	1	1.02832	0.228567	29	100 - 33.7 - 32.3 - 5.59 - 2.38 - 0.0327	1.26522e+06	17.87
13.31_131.0490m/z	2554.44	1015.94	832.6	568.476	1239.08	1051.3	773.06	2062.45	2082.68	295.051	15043.8	27742.4	26019.2	35550.9	22958.7	25030.7	28689	27815.5	25642.4	40003.6	12.1998	S	K	27449.6	1247.52	22.0034	4.45965	5.38335e-07	6.26895	0.00126401	1	Up_regulation	NA	131.049	1	13.312	0.443683	35	100 - 7.6	27449.6	24.6
15.71_408.1754m/z	0	0	0	0	669.18	0	0	0	0	0	28767.1	23247.8	25799.6	37608.1	48869.2	51887.3	38251.3	48087.6	44526.7	39351	12.1611	S	K	38639.6	66.928	577.33	9.17325	6.81722e-07	6.16639	0.00160068	1	Up_regulation	NA	408.175	1	15.7101	0.1737	29	100	38639.6	25.95
4.51_379.1570m/z	25202.7	10491	15546.5	9314.81	19075.1	14441.8	19977.2	25378.6	26664.8	27337.6	104201	98788.7	136360	160913	121572	133334	131940	109347	111231	112470	16.2873	S	K	122016	19343	6.30799	2.65718	3.4913e-09	8.45701	8.19758e-06	1	Up_regulation	NA	379.157	1	4.50992	0.240767	86	100 - 5.45	122016	15.38
15.98_271.2423m/z	0	0	0	0	1.04208	3.21723	0	0	0.00132888	138.321	3736.24	2186.12	9052.76	4356.7	17545.4	4170.03	7273.6	5901.28	8332.22	6146.75	5.01986	S	K	6870.12	14.2681	481.5	8.91139	0.00071878	3.1434	1	1	Up_regulation	NA	271.242	1	15.9806	0.5158	54	100 - 17.1	6870.11	62.86
15.47_358.2115n	4905.13	44057.2	3150.74	740.279	7265.24	2344.04	2027.56	11262.4	2414.43	2547.31	489460	498272	576511	811044	729114	860565	810159	792735	823000	802464	15.757	S	K	719332	8071.44	89.1207	6.47769	6.09536e-08	7.215	0.000143119	1	Up_regulation	358.212	323.198	1	15.4651	0.532917	7	100 - 20 - 0.931	719332	19.76	M+H-2H2O, M+H
5.35_340.1730n	83995.7	86035.4	86903.7	96130.5	74084.5	90981.5	71270.8	109116	123731	128117	246379	269028	322685	382826	245651	294470	303911	245865	260359	271828	12.5569	S	K	284300	95036.6	2.99148	1.58086	1.93567e-08	7.71317	4.54495e-05	1	Up_regulation	340.173	363.162	1	5.34568	0.380833	10	100 - 9.69	284300	15.31	M+H, M+Na
8.81_177.0546m/z	16806.1	12185.3	11213.3	18403.8	7272.15	12274	13236.7	9773.86	13367.5	15244.7	57991.1	61830	40486.9	42652.1	65056.8	72989.5	72283.8	63177.1	68775.2	81417.4	11.7643	S	K	62666	12977.7	4.82873	2.27164	3.07449e-07	6.51223	0.000721889	1	Up_regulation	NA	177.055	1	8.8107	0.51245	40	100 - 5.69	62666	20.66
3.30_277.0880m/z	15730	23796.9	26318	35016.3	13703.8	23020.3	24219.1	21158.1	36934.7	23224.2	91203.5	90535.5	103035	105813	150896	132330	136749	136812	144175	152129	12.5076	S	K	124368	24312.2	5.11546	2.35487	1.0934e-07	6.96122	0.00025673	1	Up_regulation	NA	277.088	1	3.29642	0.317817	77	100 - 0.993	124368	19.48
9.87_439.2120m/z	0	0	975.607	0	0	0	0	0	0	0	27503.3	67268.4	86864.3	136714	32646.7	49966.9	67964.8	40495	69480.9	103624	6.36441	S	K	68252.8	97.5707	699.522	9.45023	0.000130539	3.88426	0.306505	1	Up_regulation	NA	439.212	1	9.87197	0.338933	50	100 - 26.7 - 1.96	68252.8	49.61
7.39_303.1443m/z	124714	121290	44340.3	55267.8	22561.1	50272	44626.9	34947	76321.3	67999.6	554774	552685	754391	785807	626223	654596	699007	593510	612420	663586	21.5581	S	K	649700	64234	10.1146	3.33836	3.60081e-11	10.4436	8.4547e-08	1	Up_regulation	NA	303.144	1	7.38983	0.4547	70	100 - 14.3	649700	12.1
6.94_455.1842n	45306.9	57887	53179.3	55323.7	25199.5	44130.6	44158.3	26065.7	29913.5	20203.8	197944	204560	244365	263108	221558	208121	249251	173949	245512	234152	18.7644	S	K	224252	40136.9	5.58718	2.48212	7.14811e-11	10.1458	1.67838e-07	1	Up_regulation	455.184	497.218	1	6.93927	0.258567	2	100 - 23.4 - 0.618	224252	12.41	M+K, M+ACN+H
2.96_91.0751m/z	51031.2	50484.1	46935.8	49072.7	48414.8	55978.4	49333	64944.5	63079.5	68129	95608.9	100431	118366	127174	109202	118646	122689	109475	114507	109160	14.6194	S	K	112526	54740.3	2.05563	1.03958	4.01099e-11	10.3967	9.4178e-08	1	Up_regulation	NA	91.0751	1	2.95873	1.00698	5	100	112526	8.67
13.15_147.0437m/z	0	0	0	0	0	1672.96	0	0	0	0	85173.1	101537	69636.7	81170.1	92068.9	108763	109483	101931	123596	111617	19.0268	S	K	98497.7	167.306	588.726	9.20145	1.37177e-08	7.86272	3.22091e-05	1	Up_regulation	NA	147.044	1	13.1534	0.339167	40	100	98497.7	16.58
14.65_316.2033n	528603	573767	25485.2	52601.1	71140.1	66862.6	58788.2	104686	79326.8	84156	6.21082e+06	6.44759e+06	7.35931e+06	8.28032e+06	9.6226e+06	1.02588e+07	9.83742e+06	7.48554e+06	8.0441e+06	8.1778e+06	18.1132	S	K	8.17243e+06	164542	49.6678	5.63424	1.2655e-08	7.89774	2.9714e-05	1	Up_regulation	316.203	317.211	1	14.653	1.80853	26	100 - 20	8.17243e+06	16.92	M+H, M+Na
4.40_130.0649m/z	33740.5	31123.5	5108.13	8314.69	6265.19	2792.48	7383.49	5417.98	3910.42	10101.6	284217	298267	299350	311282	606365	661450	643792	355961	373686	388958	8.48565	S	K	422333	11415.8	36.9954	5.20928	1.28661e-05	4.89055	0.0302095	1	Up_regulation	NA	130.065	1	4.39583	0.466467	27	100 - 10.2 - 0.309	422333	36.16
12.58_329.1275m/z	0	0	0	525.497	0	0	0	0	0	0	21423.6	25567.5	22597.8	30841.7	14330.4	17232.9	13982.3	16027.3	18563.7	9688.39	9.64514	S	K	19025.6	52.5597	361.981	8.49977	4.77993e-06	5.32058	0.0112233	1	Up_regulation	NA	329.127	1	12.5814	0.207433	81	100 - 4.6	19025.6	32.68
5.87_202.0973m/z	0	0	0	0	0	0	1153.33	0	0	0	39182.4	46685	42197.1	85296.7	38085.2	64220.2	88381.3	30706.4	58176.1	73684.6	8.69135	S	K	56661.5	115.343	491.245	8.9403	1.13024e-05	4.94683	0.0265379	1	Up_regulation	NA	202.097	1	5.87468	0.2359	19	100 - 8.64	56661.5	36.3
8.87_251.1841m/z	27459	26777.5	26493.6	18781.6	22745.8	26625.9	25323.5	27360.3	25190.3	21008	47041	45491.5	56883.8	62445	49832.4	57395.3	57701.6	44049.6	51691.3	52146.7	13.0324	S	K	52467.8	24776.6	2.11764	1.08246	7.03775e-09	8.15257	1.65246e-05	1	Up_regulation	NA	251.184	1	8.87477	0.655567	19	100	52467.8	11.49
9.01_621.2146m/z	265300	248835	132538	149163	174919	188221	191581	161091	166224	216832	487555	545438	455915	515054	598372	634815	674426	527673	576709	643398	14.2453	S	K	565936	189470	2.98693	1.57867	5.42011e-10	9.26599	1.27264e-06	1	Up_regulation	NA	621.215	1	9.0144	0.313883	24	100 - 25.4 - 3.78	565936	12.69
12.21_324.2059m/z	0	0	0	0	0	0	0	0	766.117	0	18988.5	28057.3	35488	28623.8	21378.8	20320	26459.5	28602.4	28632.9	28341.6	16.8382	S	K	26489.3	76.6217	345.715	8.43344	3.89293e-08	7.40972	9.14059e-05	1	Up_regulation	NA	324.206	1	12.2121	0.2433	28	100	26489.3	18.7
15.58_286.3096m/z	14023.4	22285.5	24826.5	24168.5	24907.9	12413.5	21223.8	22398.9	24944.5	26819.6	79039.8	73062.8	61209.5	81157.8	65272.8	68298.2	72952	63136.5	71326.6	75755.7	19.0182	S	K	71121.2	21801.2	3.26226	1.70587	1.2831e-12	11.8917	3.01271e-09	1	Up_regulation	NA	286.31	1	15.5788	0.532917	0	100 - 17.7	71121.2	9.33
12.30_263.1190m/z	3641.9	7647.52	8554.56	6725.09	9098.4	8185.75	12716.2	14601.2	7360.96	8850.08	39060	48437.7	52873.1	42425.9	40974.2	42695.1	43174.2	47982	43374.8	57923.9	17.7358	S	K	45892.1	8738.17	5.25191	2.39284	9.42163e-11	10.0259	2.2122e-07	1	Up_regulation	NA	263.119	1	12.2985	0.242717	84	100 - 2.06	45892.1	12.81
15.66_267.2101m/z	9264.23	20561.9	18797.3	23975.3	8701.26	20548.8	16297.5	35477	24432.5	32054.3	116684	127783	253102	255724	287638	271335	279416	252486	251321	269465	10.9708	S	K	236495	21011	11.2558	3.49259	1.19499e-06	5.92263	0.00280585	1	Up_regulation	NA	267.21	1	15.6646	0.372517	58	100 - 14.9 - 25.9	236495	26.01
9.64_475.1571m/z	5433.19	5441.97	8496.03	8997.11	7449.85	9206.23	8148.9	6428.3	9067.59	10464.2	20278	22684.5	29813.7	32117.3	32033.2	40984.9	40833.4	29366.6	32493.5	30633.4	10.8107	S	K	31123.9	7913.34	3.93309	1.97566	6.61206e-07	6.17966	0.00155251	1	Up_regulation	NA	475.157	1	9.64387	0.21465	35	100 - 11.7	31123.8	21.13
6.37_434.2751m/z	0	0	0	101.136	0	0	0	0	0	0	32413.9	34888.7	51536.8	54674	44415.2	67745.6	60211.9	1464.28	2158.04	1908.45	4.39073	S	K	35141.7	10.1236	3471.27	11.7612	0.0017437	2.75853	1	1	Up_regulation	NA	434.275	1	6.36923	0.285533	15	100 - 8.8	35141.7	72
14.69_390.2989m/z	0	0	0	0	791.81	0	0	0	0	0	18111.9	24651.9	12279	20750.3	26688	33167.8	32827.9	25355.3	24192	27201.2	12.1845	S	K	24522.5	79.191	309.663	8.27455	6.57193e-07	6.18231	0.00154309	1	Up_regulation	NA	390.299	1	14.6942	0.162517	8	100	24522.5	25.85
5.07_146.0598m/z	9333.06	13077.8	15844.9	16683.2	10654.4	14280.5	5594.64	8062.64	6704.44	12373.7	51741.3	55656.6	67499.5	70374.5	60997	55401.3	54451.3	89069.4	90106	89136.8	11.2564	S	K	68443.4	11260.9	6.07794	2.60358	4.98005e-07	6.30277	0.00116932	1	Up_regulation	NA	146.06	1	5.07487	0.221083	40	100 - 8.94	68443.4	22.8
6.10_334.1639n	264430	288359	93982.9	104040	99632.6	72382.8	88978.1	212463	213702	219115	1.40059e+06	1.52939e+06	1.65807e+06	1.91807e+06	1.28607e+06	1.27134e+06	1.62833e+06	1.21082e+06	1.4467e+06	1.66357e+06	17.9497	S	K	1.50129e+06	165709	9.05985	3.17949	1.00287e-09	8.99876	2.35474e-06	1	Up_regulation	334.164	335.171	1	6.1007	0.416	7	100 - 17.2 - 0.152	1.50129e+06	14.7	M+H-H2O, M+H
12.21_338.2216m/z	0	0	0	0	618.357	0	0	0	0	0	11867.7	16459.4	21760.8	13053.2	17379.9	8579.59	20894.7	15440.6	22940.3	27883.8	9.56163	S	K	17626	61.8457	285	8.15482	5.10599e-06	5.29192	0.0119889	1	Up_regulation	NA	338.222	1	12.2121	0.16255	27	100	17626	32.94
8.85_430.2640m/z	75743.8	72791.8	69508.2	67127.9	74441.2	67985.4	62868.7	88223.7	70977.7	78758.1	128334	139117	186736	204080	197368	194585	199680	139475	156685	163124	10.4244	S	K	170918	72842.6	2.34641	1.23045	1.0149e-06	5.99358	0.00238298	1	Up_regulation	NA	430.264	1	8.84707	0.655567	16	100 - 6.84	170918	9.74
11.16_191.1428m/z	25631.4	31009.5	25720.4	28916.8	37938.5	40854.4	41747.5	38860.2	45536.6	25467.8	88019.3	108282	124033	145915	93584	99350	90392.5	103401	105397	116110	12.0975	S	K	107448	34168.3	3.14468	1.65291	3.45617e-08	7.4614	8.11509e-05	1	Up_regulation	NA	191.143	1	11.1613	0.531483	10	100 - 4.69	107448	16.35
4.63_307.1393m/z	6069.67	6896.77	4345.87	3301.72	2137.99	3465.79	3271.93	3119.65	3874.09	3621.43	22110.3	29037.1	28183	38724.2	16402	33002.9	35419.7	16671.9	26361.9	42503.8	8.79024	S	K	28841.7	4010.5	7.19154	2.8463	7.35824e-06	5.13323	0.0172772	1	Up_regulation	NA	307.139	1	4.62657	0.222933	72	100 - 5.18	28841.7	30.57
7.05_105.0334m/z	10672.1	5530.36	9220.69	6128.69	8008.42	5007.94	8851.21	11061.6	6130.71	13313	28736.1	30349.2	34829	34019.4	36856.7	34840.3	34859.4	31418.5	32537.1	33063.1	21.3292	S	K	33150.9	8392.48	3.95007	1.98188	4.12949e-14	13.3841	9.69605e-11	1	Up_regulation	NA	105.033	1	7.04812	0.192167	15	100	33150.9	7.38
3.30_527.2304m/z	34511.4	50524.2	66480.8	63266.1	37236.6	46757.4	48568.7	75764.5	75478.1	50535.3	165975	186779	203404	202980	270738	309819	314328	267824	299689	316464	10.4532	S	K	253800	54912.3	4.62191	2.20849	9.48511e-07	6.02296	0.0022271	1	Up_regulation	NA	527.23	1	3.29642	0.33715	25	100 - 14.2	253800	22.99
5.70_510.2864n	39673.4	13122.8	2127.61	20513.4	14673.8	13941	12391.3	27165.4	16609.3	14532.4	497862	278083	561485	316621	769036	478203	420577	814142	516192	411202	8.87364	S	K	506340	17475	28.9751	4.85674	9.17064e-06	5.0376	0.0215327	1	Up_regulation	510.286	511.291	1	5.70242	0.608017	1	100 - 26.1 - 2.08	506340	34.35	M+H, M+2H
3.10_220.0849n	134900	109483	110433	105321	112094	97740.7	97298.2	112163	105209	108863	187745	192916	205100	235431	188755	227993	230301	224215	281052	277014	10.4166	S	K	225052	109350	2.05808	1.0413	6.05659e-07	6.21777	0.00142209	1	Up_regulation	220.085	221.092	1	3.09832	0.432883	4	100 - 28	225052	9.56	M+H-H2O, M+H
15.71_96.0936n	12961.8	8035.64	6534.96	11543	13934	12731.1	10456.8	14622.7	10414.7	9346.47	33768.1	27734.4	48076.3	42743.6	36516.2	35591.9	35572.5	45634.1	35642.5	42323.8	12.8961	S	K	38360.4	11058.1	3.46897	1.79451	1.96143e-08	7.70743	4.60545e-05	1	Up_regulation	96.0936	119.085	1	15.7101	0.6513	0	100 - 6.44	38360.3	16.08	M+H, M+Na
15.98_269.2340m/z	4202.49	12243.3	10878.4	9493.42	9440	6805.85	9875.84	11999.5	10751.1	7966.2	60985.4	43028	39918.7	45502	70533.2	55880.1	45239.9	29754.6	43817.6	51467.9	10.5064	S	K	48612.7	9365.62	5.19055	2.37589	1.17142e-06	5.93129	0.00275049	1	Up_regulation	NA	269.234	1	15.9806	0.141367	65	100 - 5.77	48612.7	23.76
2.41_376.1583m/z	14998.6	9012.54	14272.5	13199.8	10475.8	13377.5	11143.8	12393.5	15702.5	10770.7	34324.5	47708.2	30403.6	37147.7	32421.5	45812.8	35540	32202.1	30206.4	27210.8	10.247	S	K	35297.8	12534.7	2.816	1.49365	6.45121e-07	6.19036	0.00151475	1	Up_regulation	NA	376.158	1	2.41015	0.35145	57	100	35297.8	17.23
13.31_291.1935m/z	14863.7	38903.8	12081.6	36157.3	21985.6	24109.6	37014.3	29177.7	37866.4	39064.9	171986	215959	241316	309347	161383	165921	194376	149079	169562	204082	10.8584	S	K	198301	29122.5	6.80921	2.76749	8.691e-07	6.06093	0.00204065	1	Up_regulation	NA	291.194	1	13.312	0.339317	30	100 - 16.7	198301	24.3
14.65_564.2599n	0	6598.34	0	0	29.3795	0	0	0	0	0	663564	696743	537221	632954	685798	778589	720766	643055	702617	694229	33.5194	S	K	675554	662.782	1019.27	9.99332	8.88108e-11	10.0515	2.08528e-07	1	Up_regulation	564.26	587.245	1	14.653	0.252567	1	100 - 29.5 - 7.41	675554	9.42	M+H, M+Na
5.46_307.1772m/z	72324.4	73640.8	29659.1	23363.7	9149.49	5797.3	11965.3	44822.9	41759.8	46697.1	919214	906662	1.37619e+06	1.32841e+06	1.03913e+06	1.17002e+06	1.06683e+06	860271	963306	844517	16.7709	S	K	1.04746e+06	35918	29.1624	4.86604	2.89147e-08	7.53888	6.78916e-05	1	Up_regulation	NA	307.177	1	5.45798	0.343383	46	100 - 16.6 - 1.01	1.04746e+06	18.06
1.03_110.0085m/z	4.80183e+06	4.60646e+06	4.65338e+06	5.25062e+06	4.74326e+06	3.83782e+06	4.32363e+06	5.64605e+06	5.20623e+06	5.65758e+06	9.10121e+06	9.12287e+06	1.19479e+07	1.14269e+07	1.02852e+07	1.1046e+07	1.04636e+07	8.13139e+06	9.07182e+06	8.70109e+06	11.3809	S	K	9.92979e+06	4.87269e+06	2.03785	1.02705	5.88645e-08	7.23015	0.000138214	1	Up_regulation	NA	110.009	2	1.02832	0.640833	13	100 - 0.32	9.92979e+06	11.81
4.26_179.0336m/z	883.498	2839.17	594.435	2018.93	1846.95	820.663	575.622	1093.93	4506.36	1571.27	40955.6	40804.9	23314.5	16032.9	79514	90175.3	92536.9	72419.4	82960.9	86146.8	6.58429	S	K	62486.1	1675.09	37.3031	5.22122	9.94578e-05	4.00236	0.233527	1	Up_regulation	NA	179.034	1	4.26197	0.565567	41	100 - 9.76	62486.1	46.7
1.35_256.0827m/z	70169.3	75670.9	51480.5	53771.8	78312.1	73228.6	81094.9	74145.2	74967.4	76001.5	134854	125812	134480	166691	173675	152716	165868	161491	180815	159197	12.8273	S	K	155560	70884.2	2.19456	1.13393	3.98839e-09	8.3992	9.36474e-06	1	Up_regulation	NA	256.083	1	1.3475	0.1663	46	100 - 4.64	155560	11.76
15.71_318.2188n	19581.5	21394.4	1478.89	412.152	2473.03	860.661	501.718	6837.99	2198.11	994.903	436791	443084	680622	751142	859446	853288	875448	726508	716642	742962	14.1964	S	K	708593	5673.35	124.899	6.96461	1.72164e-07	6.76406	0.000404241	1	Up_regulation	318.219	319.227	1	15.7101	0.9506	31	100 - 14.1	708593	22.07	M+H-2H2O, M+H
1.03_101.0856n	1.78877e+06	1.79832e+06	1.82943e+06	2.05842e+06	1.84833e+06	1.52313e+06	1.75048e+06	2.19377e+06	2.01096e+06	2.13924e+06	3.65781e+06	3.76945e+06	5.0571e+06	5.01506e+06	3.98453e+06	4.46337e+06	4.56809e+06	3.04583e+06	4.03724e+06	3.5667e+06	10.2941	S	K	4.11652e+06	1.89409e+06	2.17335	1.11992	6.69906e-07	6.17399	0.00157294	1	Up_regulation	101.086	73.532	2	1.02832	0.452917	10	100 - 19 - 14.5 - 0.633	4.11652e+06	10.78	M+H-H2O, M+2Na
5.21_435.1467m/z	1700.92	0	0	0	0	0	0	0	0	0	10405.9	24372.2	29997.7	39644.4	46499.7	68019.4	66076.2	37612.8	44639.2	44782.3	7.4024	S	K	41205	170.102	242.236	7.92027	4.05194e-05	4.39234	0.0951396	1	Up_regulation	NA	435.147	1	5.21487	0.189867	59	100	41205	42.52
3.01_115.0535m/z	4041.35	3111.21	3216.96	3976.42	4637.96	3555.43	5474.34	5676.79	5752.32	3617.43	21107.4	9608.74	18493.5	16819	19758.4	23403.4	20506.6	20942.5	24053.7	12743.7	9.75957	S	K	18743.7	4306.03	4.35289	2.12197	2.16562e-06	5.66442	0.00508488	1	Up_regulation	NA	115.053	1	3.00777	0.367683	10	100 - 99.9 - 21.4	18743.7	23.58
7.01_374.1426m/z	22745.6	28700	31828.4	40113	29971.4	28613.5	27439.8	32143.4	27089.9	28472	54840.7	68976.4	49423.4	61341.6	66283	67847.8	74197.8	57997.6	59856.8	61416.7	11.9738	S	K	62218.2	29711.7	2.09406	1.0663	4.49434e-09	8.34733	1.05527e-05	1	Up_regulation	NA	374.143	1	7.01067	0.19165	83	100 - 14.5	62218.2	11.74
14.82_646.4088m/z	19648.4	0	0	0	0	0	0	0	0	0	625221	700111	923670	837326	902163	879848	856192	689915	707876	694336	22.7258	S	K	781666	1964.85	397.825	8.63599	2.67023e-09	8.57345	6.26971e-06	1	Up_regulation	NA	646.409	1	14.8157	0.16455	4	100 - 43.1 - 7.46	781666	13.86
11.73_353.1723m/z	4106.4	98.832	19.9119	78.6359	71.7172	475.948	33.6217	618.453	682.756	291.412	95348.3	106522	114991	144170	148404	151024	160375	106592	100567	118930	16.3976	S	K	124692	647.779	192.492	7.58865	4.8791e-08	7.31166	0.000114561	1	Up_regulation	NA	353.172	1	11.7336	0.411883	114	100 - 11.9	124692	19.16
14.82_654.3755m/z	0	4629.07	0	0	0	0	0	0	0	0	94745.6	106234	127903	141279	94815	114836	148752	82496.3	88803.6	118077	15.6415	S	K	111794	462.917	241.5	7.91588	7.13081e-08	7.14686	0.000167431	1	Up_regulation	NA	654.375	1	14.8157	0.20845	4	100	111794	20.09
14.99_334.2135n	684740	816033	132676	153503	96480.5	126529	177855	199616	188061	174175	2.88814e+06	2.97308e+06	3.26049e+06	4.02102e+06	3.42506e+06	3.68695e+06	3.59994e+06	3.49559e+06	3.59639e+06	3.89156e+06	22.857	S	K	3.48382e+06	274967	12.67	3.66334	1.05995e-13	12.9747	2.48877e-10	1	Up_regulation	334.213	357.203	1	14.9909	1.47828	18	100 - 19.2	3.48382e+06	10.44	M+H, M+Na
10.60_207.0651m/z	11776.7	11939	13545.6	15911.4	10746	12971.1	10766.4	13390.1	16659	9069.13	22140.1	33001.2	44666.8	38133.1	33697.5	41066.4	34824	39264.3	36315.3	41527.1	11.2591	S	K	36463.6	12677.5	2.87625	1.52419	1.50114e-07	6.82358	0.000352468	1	Up_regulation	NA	207.065	1	10.5979	0.331417	43	100 - 2.84	36463.6	17.16
11.00_440.2436m/z	12205.7	9644.18	7112.09	5490.91	3141.13	12143.8	3314.12	2838.77	8517.32	6341.56	57375	60184.4	50355	77428.7	78885.1	76672.6	86360.8	49110.6	49579.2	56831.2	12.4541	S	K	64278.3	7074.97	9.08531	3.18354	1.83752e-07	6.73577	0.000431449	1	Up_regulation	NA	440.244	1	11.0013	0.249833	27	100 - 29	64278.3	21.92
4.21_333.1694m/z	1535.85	0	0	0	0	0	0	0	0	0	26316.8	30621.1	75007.7	94260.2	12386.3	31360.3	10825.5	30133.2	52258.3	38420.3	4.74955	S	K	40159	153.595	261.461	8.03045	0.00104293	2.98175	1	1	Up_regulation	NA	333.169	1	4.21457	0.5407	99	100 - 7.94	40159	66.31
7.30_621.2143m/z	41034.1	32611	19190.4	24667.8	21820.6	27650.2	16314.7	13821.5	27950	15940.7	87319.7	97892.7	114202	81957.8	86949.8	117948	106056	82310.1	109724	105318	14.8236	S	K	98967.8	24100.1	4.10653	2.03792	2.0105e-10	9.6967	4.72065e-07	1	Up_regulation	NA	621.214	1	7.30163	0.4709	23	100 - 6.4	98967.8	13.67
1.35_148.1203n	31184.7	35839.1	30653.8	26866.8	24755.8	25519.8	31025.8	18301.5	17312.4	17474.2	88695.5	83647.8	68405	64364.2	106802	111637	110000	103745	110381	112775	11.3239	S	K	96045.1	25893.4	3.70925	1.89113	1.78747e-07	6.74776	0.000419698	1	Up_regulation	148.12	131.117	1	1.3475	0.501317	1	100 - 1.1	96045.1	19.24	M+H-H2O, M+2Na-H
8.40_600.2641m/z	210621	204112	260238	242645	222741	218353	215557	141162	159536	157015	423489	474062	500389	542566	456903	657792	596727	459840	567647	586603	12.073	S	K	526602	203198	2.59157	1.37383	1.34132e-08	7.87247	3.14941e-05	1	Up_regulation	NA	600.264	1	8.39892	0.3536	10	100 - 27.2 - 3.2 - 0.552	526602	14.3
4.21_441.1497m/z	34964.8	31735.2	41285.2	35967.8	30434.7	32824	36409.6	24748.7	29084.3	13458.9	93622.2	103171	110749	118528	118066	167595	151497	113202	153753	141000	11.7829	S	K	127118	31091.3	4.08854	2.03159	1.77599e-07	6.75056	0.000417002	1	Up_regulation	NA	441.15	1	4.21457	0.27515	47	100 - 12.1	127118	19.35
14.45_390.2620m/z	0	0	0	0	0	0	0	1822.61	0	0	25668.4	31620.5	33736.3	26292	27898.5	33383.7	34571.8	20899.5	22108.6	23196.6	17.0786	S	K	27937.6	182.271	153.275	7.25998	2.69152e-08	7.57	6.31968e-05	1	Up_regulation	NA	390.262	1	14.449	0.1648	21	100	27937.6	18.28
9.98_442.2277m/z	0	0	0	0	0	0	0	5062.3	0	0	87916.5	94692.4	90898.7	114319	111910	128354	123681	93581.8	112830	101344	23.2895	S	K	105953	506.24	209.294	7.70939	1.63614e-09	8.78618	3.84165e-06	1	Up_regulation	NA	442.228	1	9.9828	0.2552	22	100 - 26.1	105953	13.43
6.41_328.1964m/z	149358	155386	204151	175843	151073	139495	145542	193094	206674	185207	312243	296320	390478	401709	379378	390405	347983	312903	347484	315424	12.142	S	K	349433	170582	2.04847	1.03455	2.53693e-09	8.59569	5.9567e-06	1	Up_regulation	NA	328.196	1	6.41017	0.597617	32	100 - 8.19	349433	11.16
8.07_231.0857m/z	0	0	0	0	0	0	0	1054.91	0	0	11263.1	12872.6	9941.54	10859.1	12202.1	15037.8	15024.6	14000	16732.7	16000.5	17.963	S	K	13393.4	105.501	126.951	6.98813	1.40736e-08	7.8516	3.30448e-05	1	Up_regulation	NA	231.086	1	8.07145	0.250233	43	100	13393.4	17.29
7.17_261.0610m/z	15939.9	17683.7	13287.3	17721.1	10380.7	13145.1	16527.1	15125.8	12084.6	20014.7	43393.6	42624.9	54988.2	55965.9	37742.4	45427.8	45092.8	32541.3	33225	42541.2	10.6215	S	K	43354.3	15191	2.85395	1.51296	2.70319e-07	6.56812	0.000634709	1	Up_regulation	NA	261.061	1	7.16938	0.4335	49	100	43354.3	18.1
7.05_273.1807m/z	4738.23	0	0	0	0	0	0	0	0	0	74856.2	86951.6	122529	140816	109930	126900	128849	67785.8	78050.9	78965.1	11.8153	S	K	101563	473.833	214.344	7.74379	8.32245e-07	6.07975	0.00195411	1	Up_regulation	NA	273.181	1	7.04812	0.4335	34	100 - 12	101563	26.6
14.23_343.2228m/z	4628.28	104.361	2544.43	1095.01	3179.14	1298.09	2153.13	7237.57	1801.86	1171.51	139049	150801	156408	186761	153217	154078	131163	132836	169412	124559	24.5053	S	K	149828	2521.35	59.424	5.89297	1.04647e-09	8.98027	2.45712e-06	1	Up_regulation	NA	343.223	1	14.2281	0.262967	61	100 - 11.3	149828	12.61
10.31_453.2177n	74894.5	83584.7	21701.5	41300.4	48041.6	23464.1	33431.3	60728.1	50085.8	58771.7	389659	405651	439828	410750	300487	326742	316422	228006	257363	257567	11.6286	S	K	333248	49600.4	6.71865	2.74817	2.81521e-07	6.55049	0.00066101	1	Up_regulation	453.218	454.225	1	10.3056	0.293117	4	100 - 38.5 - 31.2	333248	22.31	M+H, M+Na
11.39_461.2695m/z	11799.4	12390.7	5618.15	11812.4	5958.57	8643.58	7981.02	13087.5	12308.8	10866.2	57316.2	56040.4	67405.1	72852.1	69309.5	68419.3	76798.5	36697.3	34113.2	34362.9	8.88134	S	K	57331.4	10046.6	5.70653	2.51261	6.61174e-06	5.17968	0.0155244	1	Up_regulation	NA	461.27	1	11.3876	0.502133	40	100 - 26.2	57331.4	27.62
14.52_281.1867m/z	0.584481	0	0	0	0	0	149.27	184.49	0	0	11315.9	13683.6	12669.5	22008.9	27974.5	32667.8	33149.5	21023.9	21974.3	25324.8	8.91067	S	K	22179.3	33.4444	663.168	9.37323	9.25328e-06	5.0337	0.0217267	1	Up_regulation	NA	281.187	1	14.5236	0.07475	57	100 - 22.1	22179.3	35.43
8.36_621.2139m/z	102542	135746	68629.5	64274.6	105712	88311.5	67594.1	105790	111186	120050	248970	261978	278291	322071	292989	379598	414285	282078	375861	388188	11.1318	S	K	324431	96983.6	3.34521	1.7421	1.26379e-07	6.89832	0.000296739	1	Up_regulation	NA	621.214	1	8.36105	0.458683	24	100 - 25.3 - 0.51	324431	18.48
13.89_285.2206m/z	518.587	372.14	11.7463	30.9176	0	12.4462	0	0	0	55.4739	276320	277301	330281	340829	349530	370372	348613	383198	369721	373724	28.429	S	K	341989	100.141	3415.07	11.7377	4.00868e-10	9.397	9.41238e-07	1	Up_regulation	NA	285.221	1	13.8941	0.361033	85	100 - 16.9	341989	11.12
1.03_168.0384n	2.94147e+06	2.82236e+06	2.94592e+06	3.34248e+06	2.9693e+06	2.39691e+06	2.67895e+06	3.5689e+06	3.23207e+06	3.53113e+06	5.68637e+06	5.6661e+06	7.63026e+06	7.45548e+06	6.40623e+06	6.81985e+06	6.89183e+06	4.95042e+06	5.8591e+06	5.44483e+06	10.5227	S	K	6.28105e+06	3.04295e+06	2.06413	1.04554	1.99519e-07	6.70002	0.00046847	1	Up_regulation	168.038	151.035	1	1.02832	0.351683	16	100 - 17.1 - 13.6 - 0.358	6.28105e+06	12.32	M+H-H2O, M+H
3.69_227.0909m/z	4653.48	4682.55	4416.3	5793.09	8246.37	7056.46	6533.62	9800.5	7644.09	3141.85	18853.8	28121.9	35568.5	36699.7	40605.3	42707.6	49587.7	26041.4	25198.2	39312	9.17854	S	K	34269.6	6196.84	5.53018	2.46733	3.89983e-06	5.40895	0.00915679	1	Up_regulation	NA	227.091	1	3.68535	0.4651	29	100	34269.6	27.59
5.99_261.1425m/z	0	0	0	0	0	1690.58	0	0	0	0	16186.3	12199.3	21485.7	18777.8	17596	14552.5	17347.7	35437	32644	39377.4	7.36329	S	K	22560.4	169.068	133.439	7.06004	4.12848e-05	4.38421	0.0969366	1	Up_regulation	NA	261.142	1	5.98818	0.14075	45	100	22560.4	42.56
7.17_550.1678n	61474.2	95029.6	91315.7	105700	87204.7	54309.1	75722.2	84207.1	104963	104315	263743	256919	318971	346310	213121	236678	245287	202097	219936	222707	10.482	S	K	252577	86424.1	2.92253	1.54722	2.90436e-07	6.53695	0.000681943	1	Up_regulation	550.168	573.157	1	7.16938	0.33655	5	100 - 15.1	252577	18.53	M+H-H2O, M+Na
8.28_238.2163m/z	0	0	0	0	0	0	195.36	415.068	14.4052	0	118658	135893	231902	244107	715542	767572	784336	37183.6	44999.9	39502.2	3.12955	S	K	311969	62.4933	4992.04	12.2854	0.0121304	1.91612	1	1	Up_regulation	NA	238.216	1	8.27668	0.75975	0	100 - 14.6	311969	101.03
5.07_132.0806m/z	12591.8	14287.4	16274.4	18651.6	8703.97	10853.7	8359.43	15678.9	10942.3	12019.9	37529.2	37574.4	48810.2	54140.4	44763.9	46044.6	41593.5	71120.9	78359.6	69115.5	8.34538	S	K	52905.3	12836.3	4.12152	2.04318	8.54251e-06	5.06841	0.0200578	1	Up_regulation	NA	132.081	1	5.07487	0.26645	23	100 - 3.81 - 0.641	52905.2	26.12
7.91_400.0730m/z	4731.43	4020.77	5429.09	3664.76	9425.21	3571.37	4624.3	6381.6	4504.85	6248.89	23368.2	15687.6	25977.4	21183.2	44109.7	19288.7	18768.9	24590.3	20836	27416.3	7.39857	S	K	24122.6	5260.24	4.58585	2.19719	2.45655e-05	4.60967	0.0576797	1	Up_regulation	NA	400.073	2	7.91192	0.1675	1	100 - 12.1	24122.6	32.62
2.45_89.0701m/z	12144.3	11379.7	10467	6597.53	10710	10432.2	11769.1	17768.3	16850.2	15044.4	34786.6	29580.1	40625.8	40107.3	34225	37460.8	40499.9	36037.9	36015.6	38493	16.1036	S	K	36783.2	12316.3	2.98655	1.57848	3.9513e-12	11.4033	9.27765e-09	1	Up_regulation	NA	89.0701	1	2.45103	0.3376	9	100	36783.2	9.36
1.03_66.0187m/z	324081	288644	290599	343840	311700	237456	275823	378555	345913	375466	598191	586934	756874	722231	670983	703701	679178	536129	592131	551781	11.5048	S	K	639813	317208	2.01702	1.01222	1.01285e-08	7.99445	2.37818e-05	1	Up_regulation	NA	66.0187	1	1.02832	0.2568	2	100 - 14.4 - 14	639813	11.93
8.54_207.1389m/z	31516.8	35367.3	35530.6	50441.4	31316.6	42127.2	40670.1	32808.3	37630.3	39820.1	61043.8	61520.8	84798.5	83872.5	82717.3	78373.6	76749.6	79787.9	86817.7	78398.7	11.6205	S	K	77408.1	37722.9	2.05202	1.03704	5.07756e-09	8.29435	1.19221e-05	1	Up_regulation	NA	207.139	1	8.53663	0.356883	33	100 - 3.59	77408	11.72
12.50_291.1946m/z	6156.96	5066.48	11391.4	7990.63	7550.17	9619.89	8032.65	15426.5	11767.7	8891.69	34131.6	31149.9	54998.3	51094.6	32218.7	33868.3	27644.2	39031.4	36491.7	43142.4	9.84709	S	K	38377.1	9189.42	4.17623	2.0622	8.22782e-07	6.08472	0.00193189	1	Up_regulation	NA	291.195	1	12.4978	0.366017	39	100 - 3.63	38377.1	23.12
6.83_337.1866m/z	0	3661.05	0	0	0	0	0	0	0	0	42245.2	41897.5	76944	83597.6	27770.4	37848.7	36597.2	41270.8	41834.6	45096.5	8.27812	S	K	47510.3	366.115	129.769	7.0198	1.59964e-05	4.79598	0.0375596	1	Up_regulation	NA	337.187	1	6.83183	0.280117	58	100 - 16.9	47510.2	37.83
1.21_104.0703m/z	269040	257570	301749	315404	256611	276384	266230	233617	234230	218772	545204	566282	473375	467490	537054	552010	522747	730305	779291	720487	8.91534	S	K	589424	262961	2.24149	1.16446	3.65597e-06	5.437	0.00858423	1	Up_regulation	NA	104.07	1	1.21288	1.17907	17	100 - 4.78	589424	11.47
1.89_154.0857m/z	0	351.565	49.389	0	0	0	0	0	0	0	11443.9	19138.4	6683.4	7229.45	15771.8	15507.3	21479.5	7919.28	15097.4	11331.3	8.17135	S	K	13160.2	40.1054	328.14	8.35817	1.85733e-05	4.73111	0.04361	1	Up_regulation	NA	154.086	1	1.89117	0.152333	40	100 - 6.81	13160.2	38.57
7.52_514.2544m/z	0	0	852.112	163.699	0	0	0	0	0	0	67083.4	73227.4	37174.7	28385.9	105825	93311.6	71861.1	106507	95180.4	63857.8	8.73492	S	K	74241.5	101.591	730.787	9.51331	1.08821e-05	4.96329	0.0255511	1	Up_regulation	NA	514.254	1	7.52297	0.372683	28	100 - 16.9	74241.4	36.15
9.83_457.2379m/z	3400.07	3002.81	2616.91	1973.68	4502.2	286.365	2432.39	4670.93	3736.83	3845.84	63870.5	88286.8	55834.5	52315.8	64655.7	71615.4	74215.6	39263.4	48629.6	44302.3	11.9369	S	K	60298.9	3046.81	19.7908	4.30676	7.05379e-07	6.15158	0.00165623	1	Up_regulation	NA	457.238	1	9.82777	0.168383	47	100 - 16	60298.9	25.06
6.80_463.1770m/z	14981.3	25963.6	25350.9	17397.3	21310.8	27757.5	20132.1	24366.7	26115.8	21106.2	62451.2	52896.2	71372.7	64706.8	85701	107555	71254.4	48197.3	70034.5	59364.6	8.44258	S	K	69353.4	22448.2	3.08948	1.62736	7.018e-06	5.15379	0.0164783	1	Up_regulation	NA	463.177	1	6.79633	0.394033	46	100 - 20.4 - 31.2	69353.4	18.54
11.98_278.1081n	5973.61	10514.7	10025.8	12818.8	6674.79	10505.1	4411.1	9868.41	8233.65	11239.4	50943.7	54946	35955	23783.9	44579.9	51982.4	50814	32718.4	37822.5	35472.7	9.82229	S	K	41901.9	9026.54	4.64207	2.21477	1.63387e-06	5.78678	0.00383633	1	Up_regulation	278.108	279.115	1	11.9787	0.238667	21	100 - 1.98	41901.9	24.47	M+H, M+Na
8.85_146.0598m/z	0	0	0	0	0	61.5199	0	637.777	0	0	16602.6	11099.2	24880.7	16291.5	20016.3	22911.8	21162.4	25959.8	26650.8	23651.6	13.2443	S	K	20922.7	69.9397	299.153	8.22474	3.20581e-07	6.49406	0.000752724	1	Up_regulation	NA	146.06	1	8.84707	0.17945	40	100 - 10.6	20922.7	23.78
8.14_251.0790n	17733.6	19826.1	10223.6	14656	10037	9504.37	14472	18445.8	10305.8	12864.1	97778.5	88568	114975	107906	101838	114707	95707.4	337015	373903	354672	4.25925	S	K	178707	13806.8	12.9434	3.69414	0.00210404	2.67695	1	1	Up_regulation	251.079	252.086	1	8.14298	0.351783	4	100 - 6.92	178707	27.85	M+H, M+Na
7.77_391.1000m/z	10691.9	8116.7	9268.56	13976.7	11422.5	13580.9	11462.7	8723.95	6324.77	16218.5	34506.7	36347	24853.3	30940.2	36433.3	42437.4	51583.9	39591.8	41519.5	44547	10.7263	S	K	38276	10978.7	3.48638	1.80173	1.86828e-07	6.72856	0.000438671	1	Up_regulation	NA	391.1	1	7.77443	0.357067	73	100 - 9.24	38276	19.5
14.06_344.2276m/z	0	0	0	0	0	0	2651.93	0	0	0	15854.2	22368.8	26747.9	20478.2	12877.1	29361.5	23855.4	23249.8	41717.6	27397.9	9.56744	S	K	24390.8	265.203	91.9705	6.5231	4.40121e-06	5.35643	0.010334	1	Up_regulation	NA	344.228	1	14.0564	0.281433	29	100	24390.8	32.51
15.66_317.2470m/z	2117.68	120.461	0	0	0	0	0	1395.65	0	0	1.2472e+06	1.22559e+06	1.87204e+06	1.90669e+06	2.19363e+06	2.2801e+06	2.14546e+06	2.15856e+06	2.27243e+06	2.24672e+06	15.3011	S	K	1.95484e+06	363.389	5379.48	12.3932	9.49073e-08	7.0227	0.000222842	1	Up_regulation	NA	317.247	1	15.6646	0.637583	35	100 - 21.7 - 1.21	1.95484e+06	20.66
13.68_251.1307n	23885.3	17936	19374.2	15239	21171.7	16850.2	22208.8	25877.8	16319.2	14016.1	104783	89847.3	205730	167124	79515.9	80975.6	49114.6	165560	174888	110992	6.32583	S	K	122853	19287.9	6.36945	2.67117	0.000130131	3.88562	0.305547	1	Up_regulation	251.131	252.138	1	13.6837	0.289667	2	100 - 88.6	122853	20.26	M+H, M+Na
1.35_92.1057n	6398.27	6513.73	8064.67	6911.01	7466.88	7104.99	2649.75	8001.61	4410.08	6199.15	26116.7	21043.9	21774	32399.6	24117.8	42094.5	34760.9	19753.4	27195.9	33374.5	9.36626	S	K	28263.1	6372.02	4.4355	2.1491	2.94299e-06	5.53121	0.00691014	1	Up_regulation	92.1057	137.08	1	1.3475	0.2512	0	100	28263.1	25.47	M+K, M+2Na-H
1.70_368.1548m/z	12390.7	12233.4	20254.8	15801.7	13743.8	13699.1	21203.4	8001.45	6538.18	17901.3	74894.7	76538.3	47534.4	55054.2	86571.7	94966.7	90528.2	120725	137615	148997	7.41549	S	K	93342.5	14176.8	6.58418	2.719	3.24789e-05	4.4884	0.0762604	1	Up_regulation	NA	368.155	1	1.70225	0.299717	60	100 - 1.66	93342.5	33.8
1.03_197.9326n	31684	21788.4	18054.5	8712.12	8248.87	11184.7	14357.5	9173.81	19703.9	4250.35	80638.6	101285	128008	113220	116005	103364	115014	137326	176459	165678	11.3015	S	K	123700	14715.8	8.40589	3.0714	3.62147e-07	6.44112	0.000850321	1	Up_regulation	197.933	239.966	1	1.02832	0.17295	0	100	123700	23.74	M+H, M+ACN+H
15.47_271.2049m/z	749.43	105.222	0	0	0	0	0	0	0	18.1114	44435.5	36947.4	36721.2	48342.9	65270.8	54281.4	57369.7	57678.1	42740	35693.4	14.6468	S	K	47948	87.2864	549.318	9.1015	1.37211e-07	6.86261	0.000322172	1	Up_regulation	NA	271.205	1	15.4651	0.52525	36	100	47948	21.55
9.41_207.0649m/z	23194.4	31305.2	27139.6	29601.2	27406.7	31224.1	30083.7	21661	27328.5	26229.8	43928.5	43871.5	51203.4	59126.8	63151.9	64114.7	72232.9	55357.6	65751.5	63426.9	9.69989	S	K	58216.6	27517.4	2.11562	1.08108	9.56739e-07	6.01921	0.00224642	1	Up_regulation	NA	207.065	1	9.41328	0.371567	49	100 - 7.42	58216.6	11.74
2.63_245.0763m/z	5694.25	2909.79	4980.01	3323.44	2723.62	5492.94	2165.36	3466.36	1530.1	3881.49	18879.9	16653	15489.8	15654.2	17849.1	16520.4	20099.4	20033.8	19777.1	10885.2	13.5748	S	K	17184.2	3616.75	4.75129	2.24832	4.11154e-09	8.386	9.65391e-06	1	Up_regulation	NA	245.076	1	2.63345	0.262767	51	100	17184.2	16.49
6.19_91.0540m/z	0	0	0	0	0	0	0	0	0	2234.14	12615.5	17890.6	10526.1	9321.82	20133.1	19367.1	11979.4	17061.8	16580.8	17291.4	12.2201	S	K	15276.8	223.424	68.3757	6.09541	3.58804e-07	6.44514	0.000842472	1	Up_regulation	NA	91.054	1	6.19347	0.23105	16	100	15276.7	25.08
14.65_407.1809m/z	599.852	7.15757	0	0.529966	0	196.039	0	10.4632	0	0	31917	32536	38814.5	40429.4	79692.3	93223.9	72747	58144.1	65716.8	45157.7	8.2484	S	K	55837.9	81.4142	685.85	9.42175	1.73059e-05	4.76181	0.0406342	1	Up_regulation	NA	407.181	1	14.653	0.288683	89	100 - 16.9	55837.9	38.28
8.36_209.0767n	11675.4	14857.4	9725.95	10037.3	14960.5	7729.13	9977.76	12858	12376.6	8865.27	22922	29982.5	30809	41912.9	33161	52163.2	41886	31716.4	32403	46962.4	8.53582	S	K	36391.8	11306.3	3.21871	1.68648	5.31018e-06	5.27489	0.0124683	1	Up_regulation	209.077	419.17	1	8.36105	0.3536	7	100 - 12.3	36391.8	21.72	M+H, 2M+H
8.01_213.0414m/z	13690.2	18809	7970.2	15700.6	8426.4	11285.4	14441.2	12474.4	13123.4	19224.9	48441.8	59069.8	58307.4	79250.1	35087.5	49065	77528.7	39141.4	62427.1	84512.2	8.32358	S	K	59283.1	13514.6	4.3866	2.1331	8.8878e-06	5.05121	0.0208685	1	Up_regulation	NA	213.041	2	8.00927	0.231067	12	100 - 7.24	59283.1	28.03
13.20_424.1710n	14302.4	12500.3	13884.3	9993.16	6550.36	10905.7	6128.19	16181.8	37621.1	40566.8	158851	188207	114595	126890	180839	203860	193965	103305	133349	127642	11.2108	S	K	153150	16863.4	9.08181	3.18298	2.37559e-07	6.62423	0.000557789	1	Up_regulation	424.171	425.178	1	13.2018	0.324783	12	100 - 16.9	153150	23.81	M+H, M+Na
8.94_389.1425m/z	188568	208256	159386	156632	141973	146953	163160	174759	202045	191203	297028	307342	423538	429691	294734	357965	373819	289468	357234	345886	9.78162	S	K	347671	173294	2.00625	1.0045	3.16782e-07	6.49924	0.000743804	1	Up_regulation	NA	389.142	1	8.94182	0.5539	96	100 - 9.38 - 0.332	347670	13.4
4.99_320.1483n	1.36676e+06	1.32806e+06	250193	273862	190456	180448	178328	631354	617001	622255	6.20552e+06	6.01141e+06	7.20612e+06	7.27091e+06	7.79876e+06	7.80316e+06	7.92332e+06	6.50752e+06	7.07866e+06	7.4121e+06	25.4255	S	K	7.12175e+06	563871	12.6301	3.65879	3.3523e-14	13.4747	7.8712e-11	1	Up_regulation	320.148	321.155	1	4.99378	0.7921	9	100 - 16.2	7.12175e+06	9.51	M+H-H2O, M+H
7.39_369.1186m/z	3778.1	3339.2	1769.42	7197.44	2935.38	5224.94	3481.11	818.953	6252.58	10912.3	47744.6	54925.6	49968.8	45016.1	49030	59875.3	42216.8	55249.2	57462	48325.2	22.9535	S	K	50981.4	4570.96	11.1533	3.4794	3.13785e-12	11.5034	7.36767e-09	1	Up_regulation	NA	369.119	1	7.38983	0.292633	108	100 - 5.1	50981.4	11.13
10.16_581.1840m/z	0	0	0	0	1018.26	0	2.84628	0.197176	137.619	0	23435.8	41545.5	36626	39600.1	39108	41563.1	38959.5	61056.5	52982.9	53809.5	12.7377	S	K	42868.7	115.903	369.869	8.53087	4.54619e-07	6.34235	0.00106745	1	Up_regulation	NA	581.184	1	10.1583	0.150533	49	100 - 13.4	42868.7	24.75
4.51_333.1162m/z	130807	129659	79316.5	110757	114391	121142	93822.6	172112	139491	146228	259625	289856	274751	291719	276891	262597	250834	306951	294548	249029	14.5126	S	K	275680	123773	2.22731	1.1553	6.81087e-11	10.1668	1.59919e-07	1	Up_regulation	NA	333.116	1	4.50992	0.365217	62	100 - 76.2 - 12 - 1.98	275680	7.21
13.20_420.2225m/z	12797.7	6607.83	5742.34	10029.8	7659.36	4784.62	9978.94	15816.6	26101.4	19714.5	84461.5	114298	65177.9	93283.2	137440	126317	113623	62722.4	67186	81361.3	9.42386	S	K	94587.1	11923.3	7.93295	2.98786	2.42935e-06	5.61451	0.00570411	1	Up_regulation	NA	420.223	1	13.2018	0.29405	25	100 - 15.4	94587.1	28.42
3.89_77.0383m/z	22759.3	20449.1	30111.3	28532.6	22489.4	19909.2	17459.9	21072.3	17528.1	27345.7	45189.5	49261.1	58521.8	64448.1	44753.9	45450.4	52696	56074.1	70216.5	65636.9	9.94935	S	K	55224.8	22765.7	2.42579	1.27846	1.96102e-07	6.70752	0.000460448	1	Up_regulation	NA	77.0383	1	3.894	0.34505	15	100 - 0.99	55224.8	16.83
14.99_359.2103m/z	0	8619.78	0	0	0	0	0	0	0	0	49451.9	53120.4	68903.4	85843.1	52009.5	64722.9	58074.2	56970.9	70781.9	65853.8	17.2194	S	K	62573.2	861.988	72.5918	6.18173	8.11129e-09	8.09091	1.90453e-05	1	Up_regulation	NA	359.21	1	14.9909	0.160333	122	100 - 4.71	62573.2	17.58
15.22_296.2344n	22211	65412.2	15884.9	1778.48	22738.9	12809.7	16488.9	34941.5	23062.5	18642.6	416023	415033	318691	426418	699304	705110	607696	478910	530815	512796	11.9903	S	K	511080	23397.1	21.8437	4.44915	5.65153e-07	6.24783	0.00132698	1	Up_regulation	296.234	341.208	1	15.219	0.64635	7	100 - 17.6	511080	24.94	M+H, M+2Na-H
14.90_332.3304m/z	319793	324638	202323	237933	172984	196889	213235	223614	213748	266580	492443	533223	562456	701892	592010	535428	614922	488897	464097	476156	10.8464	S	K	546152	237174	2.30275	1.20336	8.77173e-09	8.05691	2.0596e-05	1	Up_regulation	NA	332.33	1	14.9022	0.902217	0	100 - 21.1 - 0.809	546152	13.57
6.53_390.1755m/z	56515.6	55107.3	72210.7	62069.5	63422.2	55596.8	59252.6	64963.1	70014.8	62158.7	112995	129332	89292.5	99445.7	142597	137241	146281	136575	133919	165121	9.05559	S	K	129280	62131.1	2.08076	1.05711	3.45406e-06	5.46167	0.00811014	1	Up_regulation	NA	390.176	1	6.52928	0.28485	41	100 - 23.5 - 2.77	129280	9.37
5.07_159.0917m/z	11721.3	20108.1	15554.7	34471.2	14504	12121.3	20986.5	24733.4	29630.5	24417.8	70354	69634.7	98932	91035.8	81057.8	84182.9	66034.7	119337	127921	122344	9.38231	S	K	93083.4	20824.9	4.46982	2.16022	1.47675e-06	5.83069	0.00346742	1	Up_regulation	NA	159.092	1	5.07487	0.17465	16	100 - 9.45	93083.4	24.86
5.21_155.0336m/z	75804.9	69106.3	51610.1	53427.6	55615.5	61759.1	59437.7	58940.9	55555.5	52842	114485	110050	104899	89247.3	115754	121328	116692	152446	153644	127812	9.0567	S	K	120636	59410	2.03057	1.02188	1.29287e-06	5.88845	0.00303565	1	Up_regulation	NA	155.034	1	5.21487	0.42685	33	100 - 2.34	120636	13.01
1.43_308.1942m/z	15458.7	10273	12907.3	17423.1	10167.9	10161.7	16108.9	10470	11246.6	11512.2	41959.1	40052.7	26742.7	28505.8	55520.5	45257.9	44615.8	34452.2	32677	28571.7	8.27715	S	K	37835.5	12572.9	3.00928	1.58942	6.03142e-06	5.21958	0.0141618	1	Up_regulation	NA	308.194	1	1.43032	0.599467	26	100 - 4.74	37835.5	21.97
15.66_192.1147n	2716.12	171.872	2488.96	602.281	2355.04	3622.44	814.273	4382.28	2262.52	1444.38	31820.1	30544.7	56998.9	51224.5	62689	60049.3	56961.6	55914.7	57848.5	60402.8	13.6159	S	K	52445.4	2086.03	25.1413	4.65199	2.00148e-07	6.69865	0.000469949	1	Up_regulation	192.115	175.111	1	15.6646	0.296033	4	100 - 6.73	52445.4	22.15	M+H-2H2O, M+H-H2O, M+H
6.53_307.1771m/z	361067	345068	109870	117957	57246.5	47879.4	59158.1	263140	307760	309491	2.59485e+06	2.94149e+06	4.33803e+06	4.74396e+06	2.10814e+06	2.33931e+06	2.23546e+06	2.79217e+06	3.12368e+06	3.00868e+06	10.1127	S	K	3.02258e+06	197864	15.2761	3.9332	2.33313e-06	5.63206	0.00547818	1	Up_regulation	NA	307.177	1	6.52928	0.327867	46	100 - 16.8 - 2.1	3.02258e+06	28.9
11.44_843.2304m/z	183563	177845	219694	232907	225758	193811	225110	182971	223290	254820	449650	481085	473409	499026	743041	736030	767075	916116	984441	991336	7.13435	S	K	704121	211977	3.32169	1.73192	4.7321e-05	4.32495	0.11111	1	Up_regulation	NA	843.23	1	11.4418	0.34845	8	100 - 38 - 7.28	704121	12.15
9.60_335.2216m/z	0	0	0	0	0	0	0	0	0	4581.57	12792.2	17783.5	22180.7	24907.1	31750.4	26191.2	31190.3	17184.1	23229.3	29530.7	11.2919	S	K	23674	458.167	51.671	5.69128	5.45874e-07	6.26291	0.00128171	1	Up_regulation	NA	335.222	1	9.6012	0.383033	89	100	23674	26.77
1.70_130.0861m/z	875228	915565	879555	889311	1.03773e+06	1.11349e+06	1.06241e+06	641109	735545	774878	2.75619e+06	3.04354e+06	2.18449e+06	2.30698e+06	3.26381e+06	3.68721e+06	3.74383e+06	5.37702e+06	6.17292e+06	6.25691e+06	6.16906	S	K	3.87929e+06	892483	4.34663	2.1199	0.0001522	3.81758	0.357366	1	Up_regulation	NA	130.086	1	1.70225	1.24727	18	100 - 6.25	3.87929e+06	16.76
14.52_331.2247m/z	178.476	1911.01	813.099	1325.15	2161.45	2191.27	161.603	1747.88	34.4813	1022.56	53920.9	67808.4	79719.8	102711	110408	118495	107453	78209.8	82831.9	72050.4	12.8608	S	K	87360.7	1154.71	75.656	6.24138	4.13284e-07	6.38375	0.00097039	1	Up_regulation	NA	331.225	1	14.5236	0.245183	50	100 - 20.1	87360.7	24.24
3.30_146.0422m/z	46224	51924.4	47332.6	59543	37616.4	40140.7	51373.8	48509.1	53163.3	60094.7	92263.3	130897	106220	166455	134609	163196	212917	129063	184555	230626	7.3356	S	K	155080	49592.2	3.1271	1.64483	3.33623e-05	4.47674	0.0783346	1	Up_regulation	NA	146.042	2	3.29642	0.5601	52	100 - 3.08	155080	14.74
9.09_458.2230m/z	0	0	0	0	0	0	0	0	0	7877.93	32945.6	30147.5	57575.2	54530.8	31264.1	40957.1	29376.1	36875.5	47417.5	45764.2	11.9327	S	K	40685.4	787.803	51.6441	5.69053	2.92687e-07	6.5336	0.000687228	1	Up_regulation	NA	458.223	1	9.09097	0.211033	21	100 - 10.1	40685.4	25.26
9.95_454.2251m/z	25155.5	42103.9	6683.24	22108.5	13265.3	27020.3	21722.9	19472.3	14693.6	34525.6	117284	140167	148684	173405	173757	146947	142523	93333.1	117503	109189	12.5636	S	K	136279	22675.1	6.01006	2.58738	3.97869e-08	7.40026	9.34197e-05	1	Up_regulation	NA	454.225	1	9.9513	0.227733	17	100 - 63.9 - 47.8	136279	19.56
15.79_329.2084m/z	0	0	0	0	0	165.123	1449.36	0	0	0	28454.1	30424.8	18963.8	51268.3	58910.4	63853.6	59010.9	30218	49477.8	45951	8.85351	S	K	43653.3	161.458	270.369	8.07879	9.65236e-06	5.01537	0.0226637	1	Up_regulation	NA	329.208	1	15.7934	0.210817	65	100 - 18.4	43653.3	35.57
11.94_362.2679m/z	1649.07	0	0	0	0	0	0	0	0	283.979	52173	57163.7	68654.4	60571	80310.7	76189.9	59441.2	57204.5	64136.4	42002.4	17.3141	S	K	61784.7	193.314	319.607	8.32016	3.06531e-08	7.51352	7.19736e-05	1	Up_regulation	NA	362.268	1	11.937	0.403767	32	100 - 15.3	61784.7	18.19
2.30_189.1211m/z	10182.4	7012.51	7298.02	6263.86	5683.61	4489.44	8733.38	9461.93	9594	5067.14	20383.7	22638.1	19738.8	22258.4	19806.2	25377.1	24389.2	20624	15118.3	19124.1	12.0853	S	K	20945.8	7378.64	2.83871	1.50524	1.80208e-09	8.74423	4.23129e-06	1	Up_regulation	NA	189.121	1	2.29585	0.387733	27	100 - 6.5	20945.8	13.92
4.43_687.0881m/z	5883.67	3178.07	5136.08	2909.51	3756.7	1880.5	3184.67	5550.71	5213.86	2572.31	29511	16722.3	18599.3	20644.7	56303.9	21405.7	16723.8	40250.4	29702.1	16165.6	5.49088	S	K	26602.9	3926.62	6.77501	2.76022	0.000354602	3.45026	0.832606	1	Up_regulation	NA	687.088	1	4.4327	0.193067	6	100 - 21.5	26602.9	35.8
14.18_206.5934m/z	2049.59	0	0	0	0	0	0	0	0	0	5121.61	11370.1	3837.01	17985.7	5660.72	8141.95	11450.5	5884.19	9841.63	9273.27	6.48843	S	K	8856.69	204.969	43.2098	5.43329	9.1253e-05	4.03975	0.214262	1	Up_regulation	NA	206.593	2	14.1781	0.0948167	16	100 - 17.6	8856.68	47.04
9.64_236.1131m/z	0	0	0	0	2094.97	0	0	0	0	0	3669.9	5573.98	21947	17981.1	9299.66	4521.95	5964.52	16988.6	7806.36	13052.7	5.12865	S	K	10680.6	209.507	50.9796	5.67185	0.000580876	3.23592	1	1	Up_regulation	NA	236.113	1	9.64387	0.451417	54	100	10680.6	60.13
3.89_103.0540m/z	83464.8	80040.8	102728	106968	82179.8	79774.8	79876.6	77335	88733	84591.1	145492	156545	188939	193521	138265	152656	143006	191859	221897	217011	8.46542	S	K	174919	86569.2	2.02057	1.01476	4.1069e-06	5.38649	0.009643	1	Up_regulation	NA	103.054	1	3.894	0.3443	21	100 - 7.88	174919	11.76
7.74_300.1822m/z	0	0	0	0	0	5005.28	0	0	0	0	22243.8	19918.7	15501.7	18631.8	16644.8	23952.3	9344.84	18046.4	32364.9	26057.9	9.58648	S	K	20270.7	500.538	40.4979	5.33978	2.1329e-06	5.67103	0.00500805	1	Up_regulation	NA	300.182	1	7.73668	0.1581	31	100 - 7.34	20270.7	31.21
15.66_95.0486m/z	1157.62	2396.17	1590.48	1617.76	185.213	1737.64	1604.69	2137.82	1402.5	1173.79	10585	10206.8	15008.5	19694.6	19505.6	15138.4	17572.6	14993.8	16935.5	16721.2	13.5906	S	K	15636.2	1500.38	10.4215	3.38149	1.34278e-07	6.87199	0.000315286	1	Up_regulation	NA	95.0486	1	15.6646	0.520133	30	100	15636.2	20.68
4.63_339.1660m/z	0	9453.18	0	0	0	0	0	0	0	0	27525.3	42242	34201.7	52574.1	27006.2	30451.6	49627.1	28912	35910.8	49170.7	11.2776	S	K	37762.2	945.328	39.9461	5.31998	3.00151e-07	6.52266	0.000704755	1	Up_regulation	NA	339.166	1	4.62657	0.3046	80	100 - 9.55	37762.1	26.17
4.21_91.0751m/z	11703.2	10065	14092.2	6246.65	13087.6	10498	11718.6	14168.2	16953.4	17640	27312.3	30743.4	40927.4	43498.5	33506.4	39956.5	37013.9	33085.1	36215.5	36860.9	12.3968	S	K	35912	12617.3	2.84625	1.50906	1.32303e-09	8.87843	3.10648e-06	1	Up_regulation	NA	91.0751	1	4.21457	0.27515	5	100 - 1.4	35912	13.63
10.67_452.2098m/z	0	0	0	0	0	0	0	10906.8	0	0	33603	39594.3	76769.6	69519.8	44270.6	48312	34243.3	31862.6	35764.6	21033.2	7.58441	S	K	43497.3	1090.69	39.8806	5.31761	2.21184e-05	4.65525	0.0519341	1	Up_regulation	NA	452.21	1	10.6725	0.2289	31	100 - 23.2	43497.3	39.87
8.94_343.1716m/z	8890.81	8113.12	7706.09	7312.15	4863.22	7128.99	7707.1	7816.39	5817.17	10051.1	16069.8	27442.9	29521.2	26832.9	21787.9	23462.4	21111.5	13232.4	20399.9	17953.2	8.34704	S	K	21781.4	7540.62	2.88854	1.53034	6.30938e-06	5.20001	0.0148144	1	Up_regulation	NA	343.172	1	8.94182	0.2979	98	100 - 3.39	21781.4	19.24
5.60_265.1546m/z	388967	370275	270565	279744	154795	160662	145213	489532	473788	504945	1.38668e+06	1.55787e+06	1.60832e+06	1.78732e+06	1.40615e+06	1.47423e+06	1.33912e+06	1.35613e+06	1.45948e+06	1.44431e+06	18.5965	S	K	1.48196e+06	323849	4.57609	2.19412	3.45904e-13	12.461	8.12182e-10	1	Up_regulation	NA	265.155	1	5.59967	0.3693	123	100 - 14.8	1.48196e+06	9.22
8.18_463.1781m/z	17658	16824.3	8939.67	10738.5	7030.27	13715.3	10012.8	11502.3	10890.8	16837.4	34440.8	36315	47387.2	55806.9	39141.3	49197.2	51952.9	41105.3	24794.4	41439.3	9.47943	S	K	42158	12414.9	3.39575	1.76373	7.38098e-07	6.13189	0.00173305	1	Up_regulation	NA	463.178	1	8.18303	0.426133	45	100 - 10.3	42158	21.87
7.49_176.0683n	15744	19278.2	19958.6	12426.6	10246.7	15443.8	19615.9	10866.1	15950.2	23361.5	57169.1	60393.4	74313	67062.6	67030.3	67079.6	54636.6	151514	152755	159782	5.32877	S	K	91173.5	16289.2	5.59719	2.4847	0.000446694	3.34999	1	1	Up_regulation	176.068	218.102	1	7.48967	0.3846	6	100 - 3.75	91173.5	26.32	M+H-2H2O, M+ACN+H
15.66_135.1163m/z	0	0	0	0	94.377	508.981	0	0	0	143.339	20121.9	18469.8	37295.5	36639.3	38784.1	47138.9	41707.8	41761	37371.8	42285.2	12.099	S	K	36157.5	74.6797	484.168	8.91936	7.14167e-07	6.1462	0.00167686	1	Up_regulation	NA	135.116	1	15.6646	0.255233	59	100 - 2.43	36157.5	26.08
4.12_147.0758m/z	17071.9	16166.7	11184.6	15199.9	11774.5	9556.16	10638.9	15252.7	12635.8	11054	23509.5	23080.4	31858.5	34184.4	25065	31222.1	32005.8	39663.9	33976.1	33906.4	9.42519	S	K	30847.2	13053.5	2.36313	1.2407	3.29209e-07	6.48253	0.000772983	1	Up_regulation	NA	147.076	1	4.11537	0.499033	42	100	30847.2	17.36
8.68_225.0756m/z	9584.2	12596.2	15400.6	14666.7	11254.7	14194	9813.41	14279.1	12250.3	14562.9	29928.3	26018.7	26321.5	30316.8	29577.3	36222.3	29518.8	20390.8	21851.3	25972.8	9.30948	S	K	27611.9	12860.2	2.14708	1.10237	5.11814e-07	6.29089	0.00120174	1	Up_regulation	NA	225.076	1	8.67745	0.371133	39	100 - 2.29	27611.9	16.28
7.82_436.3002m/z	0	0	0	0	0	0	5554.84	0	0	0	18133.1	22599.1	14995.4	24550.7	5232.47	16226.9	20551.1	20362.4	16513.9	19995.6	9.75166	S	K	17916.1	555.494	32.2525	5.01134	1.00735e-06	5.99682	0.00236526	0.99	Up_regulation	NA	436.3	1	7.81512	0.184567	13	100	17916.1	29.85
12.02_461.2700m/z	3893.52	6633.47	1863.83	1461.26	2337.63	761.327	3570.47	3422.49	1992.3	1595.86	32015.3	29581.2	23213.8	25599.8	22528	33823.8	28709.7	13973.8	12342.9	15521.8	8.46299	S	K	23731	2753.23	8.61935	3.10758	7.72763e-06	5.11195	0.0181445	1	Up_regulation	NA	461.27	1	12.0165	0.23965	40	100 - 32.1	23731	32.25
10.01_1007.2401m/z	0	10662.1	0	0	0	0	0	0	0	0	35664	33272.2	16938.2	49829.2	38379.3	42511.2	23805.8	29323.1	39961.8	22679.5	9.54401	S	K	33236.4	1066.22	31.1722	4.96219	1.19566e-06	5.92239	0.00280741	1	Up_regulation	NA	1007.24	1	10.0141	0.0985	0	100 - 23.9	33236.4	30.42
1.03_256.0150m/z	7125.27	6429.86	6064.66	6027.54	4243.53	5356.59	4068.01	3843.75	4036.35	6491	12704.3	12181.4	16719	15482.1	15603.1	15690.3	10979.3	12239.6	10613.5	11070.9	9.65171	S	K	13328.4	5368.67	2.48262	1.31186	1.74528e-07	6.75813	0.000409792	1	Up_regulation	NA	256.015	1	1.02832	0.199717	30	100 - 22.6	13328.3	17.28
14.65_119.0852m/z	11835.5	13790.7	7375.53	5308.1	8786.32	5718.85	11476	11592.7	12453.3	9853.92	30185	35659	28044.2	36132.3	26002.6	28594.3	27548.5	29345.7	24166.2	26714.8	12.6003	S	K	29239.3	9819.11	2.97779	1.57424	6.01655e-10	9.22065	1.41269e-06	1	Up_regulation	NA	119.085	1	14.653	0.93265	13	100 - 16	29239.3	13.34
8.40_432.1865m/z	11948.8	10861.7	7756.84	6629.09	5611.48	9412.4	4779.41	7331.61	6504.76	9792.84	22551.8	24191.7	25431.3	21560.9	15689.2	28517.3	19419	27150	26801.9	28642.5	10.4411	S	K	23995.6	8062.9	2.97605	1.5734	5.11341e-08	7.29129	0.000120063	1	Up_regulation	NA	432.186	1	8.39892	0.23	40	100 - 32.7	23995.6	17.57
7.46_118.0993n	10862.8	19725.2	15380.1	19511.7	12159.1	7473.89	8310.98	13497.6	10747.7	19269	36212.3	41765.2	47754.3	47578.5	35895.8	48669.8	45038.3	35162.1	40902.7	42480.5	13.0525	S	K	42145.9	13693.8	3.07773	1.62187	1.50206e-10	9.82331	3.52684e-07	1	Up_regulation	118.099	119.106	1	7.45963	0.444067	2	100 - 28.8	42145.9	12.17	M+H-H2O, M+H
5.17_339.0684m/z	67319.1	58990.9	54473	45913.4	42026.3	44896.9	48669.8	46432.4	47452.9	40391	93461.6	94551.8	89492.9	78066.5	85073.4	103231	101587	122819	132315	108163	8.66753	S	K	100876	49656.6	2.03148	1.02253	8.38454e-07	6.07652	0.00196869	1	Up_regulation	NA	339.068	1	5.16843	0.383117	67	100 - 0.688	100876	16.6
10.79_255.1960m/z	2656.09	1180.69	1570.2	3138.2	1509.76	374.721	2685.03	7117.13	1612.67	509.447	43906.9	39561.7	23378.3	23576.1	29516	26407.5	26814.8	18471.9	23701.8	27480.3	10.2908	S	K	28281.5	2235.4	12.6516	3.66125	1.10732e-06	5.95573	0.00259999	1	Up_regulation	NA	255.196	1	10.7937	0.432917	15	100	28281.5	27.45
15.47_165.1269m/z	0	0	0	483.284	0	110.13	0	346.229	0	0	36458.2	33240.2	49416.1	52836.8	48831.2	49619.5	56251.9	46233.3	48864.1	39414.1	19.7187	S	K	46116.6	93.9742	490.736	8.9388	1.01359e-08	7.99414	2.3799e-05	1	Up_regulation	NA	165.127	1	15.4651	0.318417	11	100 - 6.14	46116.5	16
1.32_152.0681n	18781.6	20737.6	37969.7	24088.9	14446.5	26536.8	32950.7	19324.5	9521.68	20651.7	72779.9	72415.3	67848.1	67066.7	70826.2	72975.3	79462.2	78711.3	96911.3	85964.2	13.7398	S	K	76496.1	22501	3.39968	1.7654	6.24626e-11	10.2044	1.46662e-07	1	Up_regulation	152.068	117.054	1	1.32113	0.286683	6	100 - 2.36	76496	12	M+H-2H2O, M+H
8.11_274.2371m/z	0	0	0	394.652	0	0	0	742.265	0	0	42714.6	38888.2	30296.2	34087.9	49960	46860.9	50745.4	12106.2	11367.8	6138.54	6.04495	S	K	32316.6	113.702	284.223	8.15088	0.000191312	3.71826	0.449202	1	Up_regulation	NA	274.237	3	8.10573	0.372583	1	100 - 4.44	32316.6	52.12
8.07_591.2035m/z	10940.2	0	0	0	0	0	0	0	0	0	25594.3	24425	23614.5	15015	27112.9	24147.9	26155.3	37897.5	25280.2	33658.3	11.3786	S	K	26290.1	1094.03	24.0304	4.58679	1.51832e-08	7.81864	3.56502e-05	1	Up_regulation	NA	591.203	1	8.07145	0.195	21	100	26290.1	23.16
7.77_461.1629m/z	30904.3	31083.9	16128.3	16407.5	15827.2	13281.9	10738.6	25988.6	28367	30029.1	70213	79664.8	118861	122801	75862.9	87286.9	90254.1	62879.4	78940.4	68755.6	9.19619	S	K	85551.9	21875.6	3.91083	1.96747	1.01414e-06	5.9939	0.00238121	1	Up_regulation	NA	461.163	1	7.77443	0.290967	41	100 - 14.5	85551.9	23.78
9.68_394.1842n	88626.1	60244.6	54423.4	67689.9	67267.3	81561.2	69032.8	99008.6	114552	101843	164143	178954	250890	249758	186352	186888	205300	165716	192731	166420	9.56746	S	K	194715	80425	2.42108	1.27565	8.59551e-08	7.06573	0.000201823	1	Up_regulation	394.184	417.172	1	9.6821	0.3324	9	100 - 10.3 - 5.1	194715	16.47	M+H, M+Na
9.27_152.1199n	8156.69	6260.55	10962.4	7147.1	9130.65	9480.67	4622.61	15718	25481.2	25575	100776	94204	85723.2	96641.2	117726	113785	103864	51661.2	50571.6	49913.5	8.57086	S	K	86486.5	12253.5	7.05811	2.81928	4.64405e-06	5.3331	0.0109042	1	Up_regulation	152.12	135.117	1	9.272	0.4044	39	100 - 1.37	86486.5	30.42	M+H-H2O, M+H
12.87_299.1157m/z	0	0	0	0	0	0	0	0	720.528	400.473	10738.2	15010.4	54645.2	61907.6	14359.2	16703.3	13737.6	24448	20929.3	21748.8	4.47487	S	K	25422.8	112.11	226.766	7.82506	0.00154231	2.81183	1	1	Up_regulation	NA	299.116	1	12.8664	0.207883	64	100 - 9.62	25422.8	70.35
11.44_838.2747m/z	22162	49057.8	62592.6	27305.2	42071.5	38778.2	41791.2	36339.8	24580.2	21350.6	106466	114924	116647	115098	185772	185036	189371	245734	267010	255954	6.96411	S	K	178201	36602.9	4.86849	2.28348	4.32405e-05	4.36411	0.101529	1	Up_regulation	NA	838.275	1	11.4418	0.348717	0	100 - 29.2	178201	35.31
11.04_437.2165m/z	4063.47	3232.49	4841.75	3263.59	2529.18	5295.67	4796.94	3768.53	5923.84	8247.17	26914.1	26214.8	21474.1	21809.6	18984.8	26155.9	28362	10711.2	12688.2	13852.6	7.66887	S	K	20716.8	4596.27	4.50729	2.17226	1.5351e-05	4.81386	0.036044	1	Up_regulation	NA	437.217	1	11.038	0.249	56	100	20716.7	31.08
9.60_241.0681m/z	18133.5	20057.6	6826.13	7342.9	7735.92	11147.5	4566	16489.4	16399.1	10690.6	40422.5	50517.8	75762.7	62364.7	43673	58898.2	62633.5	47396.5	64423.5	70080.8	11.2204	S	K	57617.3	11938.9	4.82603	2.27084	5.70375e-08	7.24384	0.000133924	1	Up_regulation	NA	241.068	1	9.6012	0.412783	50	100 - 1.07	57617.3	20.25
2.77_400.2171m/z	0	6530.46	0	0	0	0	0	0	0	0	7946.64	21681.9	25983.2	42583.6	5102.76	24465.8	38789.8	7093.86	19822	16511.2	4.99007	S	K	20998.1	653.056	32.1536	5.00691	0.000641871	3.19255	1	0.99	Up_regulation	NA	400.217	1	2.76805	0.152617	27	100	20998.1	60.61
6.83_224.0683n	548882	499481	924075	891333	575827	581576	576761	649844	689877	673280	1.20953e+06	1.26183e+06	1.07601e+06	1.17647e+06	1.41052e+06	1.53126e+06	1.48264e+06	1.31732e+06	1.47404e+06	1.36194e+06	10.2677	S	K	1.33016e+06	661094	2.01206	1.00867	6.05469e-09	8.21791	1.42164e-05	1	Up_regulation	224.068	225.076	1	6.83183	0.6783	3	100 - 10.3	1.33016e+06	11.19	M+H-H2O, M+H
9.45_317.1574m/z	0	0	0	0	0	0	0	0	0	4381.17	9221.73	4237.76	9730.77	25061	8369.27	17021	5412.03	7682.72	8973.22	12224.6	5.20612	S	K	10793.4	438.127	24.6354	4.62266	0.000408883	3.3884	0.960058	0.99	Up_regulation	NA	317.157	1	9.45282	0.223217	71	100	10793.4	56.84
8.57_193.0856m/z	25596.7	26816.5	12137.5	27408.5	19194.7	16621.2	17825.3	24995.9	21416	40110.3	67413.4	79079.9	51250.6	82828.1	72232.4	82544.2	68954.3	53701.5	86857.2	99462.1	9.66147	S	K	74432.4	23212.3	3.2066	1.68104	1.89383e-07	6.72266	0.000444671	1	Up_regulation	NA	193.086	1	8.57068	0.570383	31	100 - 31.5	74432.4	19.98
6.19_375.1623m/z	17249.7	8030.21	16104.9	5493.14	7089.31	4150.54	9679.82	18859.9	7837.8	7319.41	34072.9	44521	40023.2	46286.4	44939.5	43749.8	45845	52414.6	42602.1	49544.9	14.927	S	K	44400	10181.5	4.36086	2.12461	1.44074e-11	10.8414	3.38286e-08	1	Up_regulation	NA	375.162	1	6.19347	0.413417	94	100	44399.9	11.29
8.18_433.2024m/z	15601.4	14551.1	9517.71	9312.81	9508	9255.24	10351.6	14813.1	13370.6	14380.2	25139.9	22480.2	29708	31912.7	22962.9	28357.4	24306.3	24079.3	29235.5	22917.4	10.2862	S	K	26110	12066.2	2.16389	1.11363	9.59556e-09	8.01793	2.25304e-05	1	Up_regulation	NA	433.202	1	8.18303	0.2896	61	100 - 45.9	26110	12.96
6.19_364.2229m/z	1042.45	47.5361	0	788.823	611.169	0	0	0	0	0	362501	387904	184593	210327	408386	455755	424010	420790	483383	413060	11.9175	S	K	375071	249.008	1506.26	10.5568	8.16311e-07	6.08814	0.0019167	1	Up_regulation	NA	364.223	1	6.19347	0.348983	23	100 - 19.9	375071	26.52
2.52_257.1406m/z	0	0	0	0	0	0	0	4485.96	0	0	8529.11	4623.33	4346.98	9737.8	10088.1	7450.9	14839.7	7817.81	13668.1	9736.28	7.44643	S	K	9083.82	448.606	20.249	4.33978	7.50497e-06	5.12465	0.0176217	0.99	Up_regulation	NA	257.141	1	2.5233	0.271083	85	100	9083.81	37.23
1.70_84.0805m/z	14410.4	17458.7	22527.3	16388.8	20941.1	20386	20798.8	13496.6	15327.9	16627.3	44639.1	51494.3	36733.1	39236.9	61149.4	63986.4	65382.2	93938.6	94938.4	105550	6.10325	S	K	65704.9	17836.3	3.68377	1.88118	0.000156686	3.80497	0.367898	1	Up_regulation	NA	84.0805	1	1.70225	0.563733	14	100 - 8.09	65704.9	17.48
6.33_396.1619n	10294.1	23255.7	4157.23	19002.9	13682.3	11256.9	16891.9	14962.1	13918.4	15709.8	49300.8	53775.9	86632.8	58151.2	154920	178773	126685	145109	145329	142916	6.57775	S	K	114159	14313.2	7.97583	2.99563	9.15757e-05	4.03822	0.21502	1	Up_regulation	396.162	419.153	1	6.32913	0.300217	9	100 - 26.2	114159	36.09	M+H-H2O, M+H, M+Na
15.66_257.2256m/z	314.74	474.339	0	83.9201	0	0	0	0	0	752.534	122776	115004	190315	184847	207213	205165	213773	194214	191757	186506	16.7464	S	K	181157	162.563	1114.38	10.122	4.31353e-08	7.36517	0.000101282	1	Up_regulation	NA	257.226	1	15.6646	0.491133	21	100 - 12	181157	18.87
7.91_514.2544m/z	0	0	0	9488.13	0	0	6978.03	0	0	0	882808	858583	457984	482256	944847	966546	1.00208e+06	997481	1.07055e+06	1.13619e+06	12.0362	S	K	879934	1646.63	534.386	9.06174	7.47357e-07	6.12647	0.00175479	1	Up_regulation	NA	514.254	1	7.91192	0.4063	28	100 - 28.6 - 2.48	879933	26.22
6.29_600.3148n	0	732.385	938.454	0	0	0	0	819.089	0	0	227716	171326	196471	185349	267832	239258	269011	319426	224413	280584	16.1487	S	K	238139	249.003	956.369	9.90142	5.9238e-08	7.2274	0.000139091	1	Up_regulation	600.315	601.322	1	6.28752	0.390383	2	100 - 26.7	238139	19.56	M+H, M+2H
14.40_348.2165m/z	15.4605	155.979	49.9267	1358.47	0	0	112.877	170.123	0	1968.78	343486	362592	483354	481774	491868	512518	508572	474933	427836	442421	24.2717	S	K	452935	383.172	1182.07	10.2071	1.6302e-09	8.78776	3.8277e-06	1	Up_regulation	NA	348.217	1	14.3963	0.3419	28	100 - 21.2	452935	13.02
11.94_527.2476m/z	0	0	0	4717.04	0	0	53.5627	0	0	0	49941.9	38043.8	17233.4	10714.6	16410.8	33050.9	29928.1	23850.1	27179.5	29850.8	7.4322	S	K	27620.4	477.07	57.8959	5.85539	3.31298e-05	4.47978	0.0777887	1	Up_regulation	NA	527.248	1	11.937	0.117767	34	100	27620.4	41.46
2.11_350.1730n	1088.65	389.632	0	0	0	0	1128.83	0	0	0	191165	182366	240077	256837	212743	263667	241550	182010	190628	186963	20.8154	S	K	214801	260.722	823.869	9.68627	6.34602e-09	8.1975	1.49004e-05	1	Up_regulation	350.173	351.179	1	2.11057	0.5532	16	100 - 13.7	214801	15.17	M+H, M+2H
1.29_203.1499m/z	785.544	2141.24	1545.6	1880.3	276.001	1665.01	160.273	1369.64	2586.53	966.999	19282.7	17109.5	19823.4	16405.6	12623.1	18701.4	11516.4	32955.1	32919.4	34684.9	7.37104	S	K	21602.2	1337.72	16.1485	4.01332	3.87515e-05	4.41171	0.0909884	1	Up_regulation	NA	203.15	1	1.2917	0.16175	7	100 - 10.8	21602.2	40.08
14.61_257.1894m/z	3996.43	5649.43	2896.02	15050.4	8146.16	9608.91	13358.9	18566.5	3206.08	14628.9	76923.6	75254.2	114839	116914	68913.8	63346.3	58321	48677.5	60815.6	61319	8.58549	S	K	74532.3	9510.79	7.83661	2.97023	6.12071e-06	5.2132	0.0143714	1	Up_regulation	NA	257.189	1	14.6137	0.248317	35	100 - 17.4	74532.3	31.24
7.70_387.2002m/z	39981.5	79889.5	78877.9	52512.1	27656.5	58961.9	50659	24392.2	70498.1	61096.6	157204	152174	193714	182824	180572	179803	184810	167741	192848	188632	16.1352	S	K	178032	54452.5	3.2695	1.70907	1.45995e-11	10.8357	3.42797e-08	1	Up_regulation	NA	387.2	1	7.69547	0.532817	76	100 - 21.1	178032	8.08
10.48_398.2017m/z	17246.9	7239.88	5088.65	18367.1	8412.04	10890.2	14036.5	18390.2	10859.7	24343.7	64614.1	61573.8	86678.2	82860.4	53297.5	65335.5	57734	42450.7	44342.8	65487.3	9.92417	S	K	62437.4	13487.5	4.62928	2.21079	3.65717e-07	6.43685	0.000858704	1	Up_regulation	NA	398.202	1	10.4848	0.3663	35	100 - 23.5	62437.4	23.03
4.95_323.1690m/z	67900.8	77473.1	44253.3	55199.4	7011.15	19734.1	10865.8	51216.9	51026.9	49515.6	376463	373874	420400	444378	389622	392588	406171	370611	404839	348594	30.4723	S	K	392754	43419.7	9.04553	3.1772	1.15239e-16	15.9384	2.70582e-13	1	Up_regulation	NA	323.169	1	4.94842	0.582817	80	100 - 13.8	392754	7.01
14.18_332.1979n	753378	777938	40082.7	34568	62762.1	45389.3	38843.9	70866.3	57972.7	46434	2.68979e+06	2.86035e+06	3.35636e+06	3.79187e+06	2.52228e+06	2.74576e+06	2.61509e+06	2.4864e+06	2.77709e+06	2.57051e+06	16.2899	S	K	2.84155e+06	192824	14.7365	3.88133	1.44525e-11	10.8401	3.39344e-08	1	Up_regulation	332.198	355.188	1	14.1781	1.15707	12	100 - 19.2	2.84155e+06	14.64	M+H, M+Na
7.85_167.1429m/z	9774.34	7500.04	10954.6	11461.1	7889.89	10568.5	8006.47	10651.6	10619.5	14178.2	19081.2	18073.5	21660.5	26716.2	17988.7	21651.9	22870.1	16850.3	18537	20501.5	9.07989	S	K	20393.1	10160.4	2.00711	1.00512	1.11702e-07	6.95194	0.000262275	1	Up_regulation	NA	167.143	1	7.84945	0.245933	7	100	20393.1	14.45
8.28_302.1598m/z	6058.66	7953.48	5211.56	8442.57	6238.29	4253.54	5839.53	3220.8	4136.86	5417.6	14496.2	18433.1	16378.3	18754.7	9585.58	14068.4	17110.9	15267.5	15577.2	19572.1	9.74693	S	K	15924.4	5677.3	2.80493	1.48796	1.129e-07	6.94731	0.000265089	1	Up_regulation	NA	302.16	1	8.27668	0.28945	53	100 - 2.1	15924.4	18.18
10.12_333.2027m/z	6308.73	7045.79	705.826	686.144	1921.8	1505.9	7721.66	5002.41	1758.34	4849.45	40832.4	38540.9	39485	43738.8	51090.2	60876.9	49012.4	36550.1	43263.7	33332.1	14.7841	S	K	43672.3	3750.62	11.644	3.54152	1.29999e-08	7.88606	3.05238e-05	1	Up_regulation	NA	333.203	1	10.1227	0.564233	131	100	43672.3	18.53
1.03_267.9399n	33498.5	19593.9	37233.3	58483.5	44854.5	28900.5	30901.7	60571	49370.4	71638.8	133570	189565	302791	347583	266791	205024	224267	121104	159772	133448	6.61383	S	K	208392	43504.6	4.7901	2.26006	6.52458e-05	4.18545	0.153197	1	Up_regulation	267.94	268.947	1	1.02832	0.228567	0	100 - 17.6 - 12 - 2.4	208392	37	M+H, M+ACN+H
14.40_336.2279n	29817.9	49696.4	30641.2	35176	37543.9	21813.5	19160.5	50242.1	17636.3	33180.4	104726	102814	83404.8	99446.7	96548.3	96245.7	90583.8	98780.1	70322.5	94869.1	12.6601	S	K	93774.1	32490.8	2.88617	1.52916	2.45801e-10	9.60942	5.7714e-07	1	Up_regulation	336.228	337.235	1	14.3963	0.886617	20	100 - 8.41	93774.1	10.91	M+H, M+Na
1.29_176.0548n	2672.44	17527.3	1928.66	3773.75	10314.2	7606.82	12518.4	11148	9957.38	9041.03	90643.3	72079.3	119884	140524	63943.5	54837.6	36674	148534	153975	163421	6.49887	S	K	104452	8648.8	12.077	3.59419	0.000101265	3.99454	0.237771	1	Up_regulation	176.055	177.061	1	1.2917	0.351317	10	100 - 1.68	104452	44.39	M+H-H2O, M+H
1.03_254.9418m/z	12411.4	17086.5	5569.69	21202.2	30935.6	10786.8	10014.5	35502.1	24617	27903.7	83287.2	81579.7	137559	133740	117622	114500	111115	88797.7	92266.9	89438.6	11.7385	S	K	104991	19603	5.35586	2.42112	2.74165e-08	7.56199	6.43738e-05	1	Up_regulation	NA	254.942	2	1.02832	0.199717	0	100 - 0.0973	104991	19.72
3.16_252.0728m/z	12546.9	10130.7	8481.77	8178.71	9617.76	12945.7	12540.8	14653.6	13921.3	13019.9	21045.3	21646	28147.9	26530.6	20699.3	23855.7	20237	26249.4	33867.5	26593.5	8.65342	S	K	24887.2	11603.7	2.14476	1.10082	5.9344e-07	6.22662	0.0013934	1	Up_regulation	NA	252.073	1	3.15772	0.340217	35	100 - 18.8	24887.2	17.16
6.87_386.2005m/z	4361.87	2737.55	7173.95	4461.9	2341.66	5436.45	4071.98	3448.46	4325.98	3838.05	10311.1	9786.58	16104.6	15222.7	10167.9	11228.3	12348.8	9489.29	10528.7	11635.3	8.88879	S	K	11682.3	4219.8	2.76846	1.46908	2.64566e-07	6.57747	0.0006212	1	Up_regulation	NA	386.201	1	6.86813	0.230567	31	100 - 34.2	11682.3	19.49
10.56_265.1061m/z	6160.35	11202.2	10180.6	9211.95	11993.4	12059.1	12347.5	11521.2	11613.7	12749.2	24671.3	24042.3	20728.6	26912.4	17402.3	25096.3	24413	18224.5	28936.1	25416.7	9.58818	S	K	23584.4	10903.9	2.16292	1.11298	1.84063e-07	6.73503	0.00043218	1	Up_regulation	NA	265.106	1	10.5648	0.372817	57	100 - 6.08	23584.4	15.65
9.01_616.2593m/z	19796.4	14434.6	7195.4	9478.52	3301.32	8002.12	7778.92	15070.2	17613	3801.48	48570.1	46328	57941.5	40010	81372.2	85443.8	65627.8	61620.2	62870.1	62463	10.3369	S	K	61224.7	10647.2	5.7503	2.52364	2.91858e-07	6.53483	0.000685282	1	Up_regulation	NA	616.259	1	9.0144	0.2439	16	100 - 16.5	61224.7	23.48
2.56_247.0913m/z	14896	12098.8	12882.9	4585.44	14274.7	6838.62	11659.5	14307.5	12103.4	12201.3	27122.8	31074.3	36610.9	37362.7	34973.1	32763.8	30909.8	36878	33054.1	33783	14.9734	S	K	33453.3	11584.8	2.88768	1.52991	1.35969e-11	10.8666	3.19255e-08	1	Up_regulation	NA	247.091	1	2.55883	0.658817	56	100	33453.3	9.57
13.39_354.1749m/z	0	0	0	0	0	0	0	0	0	0	19441.2	0	25612.5	22522.4	29001.6	32154.1	34468.6	22215.9	18130.3	36258	7.22836	S	K	23980.5	0.01	2.39805e+06	21.1934	4.92985e-05	4.30717	0.115753	0.95	Up_regulation	NA	354.175	1	13.3877	0.180667	49	100 - 11.9	23980.5	43.75
14.61_345.2386m/z	0	0	0	0	0	0	0	0	0	0	36174.7	41537.4	23528	33979.8	34438.4	31481.2	25547.5	11325	23526.6	0	6.59967	S	K	26153.9	0.01	2.61539e+06	21.3186	9.93128e-05	4.00299	0.233187	0.95	Up_regulation	NA	345.239	1	14.6137	0.214	44	100 - 7.25	26153.9	47.92
8.36_307.1054m/z	5291.05	4849.69	5572.49	6712.93	5725.81	6112.52	5800.56	4283.72	6923.27	8630.21	12978	12182.1	19653.1	9051.49	11694.5	17191.7	16126.2	17321.1	16309.1	21264.7	7.4121	S	K	15377.2	5990.24	2.56705	1.36011	1.47264e-05	4.8319	0.0345776	1	Up_regulation	NA	307.105	1	8.36105	0.151917	133	100 - 12.2	15377.2	20.34
7.56_163.0390m/z	0	0	474.477	0	428.067	0	0	0	0	0	6161.07	8333.24	2598.88	2486.57	11358.9	14056.7	9730.25	13129.9	12726.4	13897.5	6.67614	S	K	9447.95	90.2644	104.67	6.7097	8.94193e-05	4.04857	0.209957	1	Up_regulation	NA	163.039	1	7.5613	0.247017	31	100	9447.94	46.87
2.30_437.9722m/z	0	0	0	0	0	0	0	0	0	0	53707.7	37539.7	58300.6	57817.8	85256.1	72521	29747.3	29069.3	26790.9	0	5.66715	S	K	45075	0.01	4.5075e+06	22.1039	0.000306835	3.5131	0.720448	0.95	Up_regulation	NA	437.972	1	2.29585	0.340467	4	100	45075	55.8
14.49_320.2275m/z	0	0	0	0	0	0	0	0	0	0	17329.8	15659.5	0	5799.4	12627	15012.7	13564.9	18591.8	22764.4	22966.1	6.40703	S	K	14431.6	0.01	1.44316e+06	20.4608	0.000124242	3.90573	0.29172	0.95	Up_regulation	NA	320.227	1	14.4893	0.379917	15	100	14431.6	49.36
13.49_504.2783m/z	0	0	0	0	0	0	0	0	0	0	29138.3	22037.4	6731.98	0	12598.7	31722.7	23081.3	18492.8	21389.4	20031.7	6.03505	S	K	18522.4	0.01	1.85224e+06	20.8208	0.000193994	3.71221	0.455498	0.95	Up_regulation	NA	504.278	1	13.4927	0.143317	19	100	18522.4	52.4
4.47_374.1098m/z	5948.13	5984.5	6081.84	3486.75	8393.78	6556.07	8744.78	6151.75	2501.13	6808.77	17263.2	16993.6	17364.1	19400.7	29190.2	26707.8	29268.4	19039.5	17363.9	16378.2	8.33569	S	K	20897	6065.76	3.44507	1.78453	3.68655e-06	5.43338	0.00865603	1	Up_regulation	NA	374.11	1	4.47298	0.149133	55	100	20897	25.33
8.36_406.1340m/z	0	0	0.379118	0	0	0	0	0	0	0	19314.4	16215.4	0	6982.14	18322.9	16816.9	22229.9	15838.8	17220	21539.6	7.13081	S	K	15448	0.0479118	322426	18.2986	5.47958e-05	4.26125	0.128661	0.945	Up_regulation	NA	406.134	1	8.36105	0.1958	45	100	15448	44.35
6.29_119.0493m/z	0	0	0	0	0	0	0	0	0	0	8376.33	4314.82	7540.36	10369	0	14512.7	9936.88	3979.3	11012.8	13746.3	5.81996	S	K	8378.86	0.01	837886	19.6764	0.000253074	3.59675	0.594218	0.95	Up_regulation	NA	119.049	1	6.28752	0.268533	24	100	8378.85	54.34
2.52_324.1901m/z	0	0	0	0	0	0	0	0	0	0	47616.9	70791.9	0	18237	48349.6	81472.4	104213	42083.4	86249.4	100188	5.47231	S	K	59920.2	0.01	5.99202e+06	22.5146	0.000394075	3.40442	0.925287	0.95	Up_regulation	NA	324.19	1	2.5233	0.26915	28	100 - 17.4	59920.2	57.79
4.86_145.0858m/z	17540.5	13502	13065.7	6967.42	16776.1	18237.9	19481.8	13025.5	11925.5	8671.75	31745.3	40392.6	28196.1	36285.6	37255.8	33619.6	40079.6	41508.6	49306.5	46408.6	10.1312	S	K	38479.8	13919.4	2.76447	1.467	3.5829e-08	7.44577	8.41265e-05	1	Up_regulation	NA	145.086	1	4.8604	0.4014	10	100 - 2.82	38479.8	16.81
9.05_193.0856m/z	49259.7	42719.2	10614.5	22393.2	33376.1	44937.5	34420	37306.4	30676.7	39158.4	94626.9	98837.4	118362	109892	131176	139250	145656	136886	117211	125736	13.4285	S	K	121763	34486.2	3.53078	1.81999	5.4856e-10	9.26078	1.28802e-06	1	Up_regulation	NA	193.086	1	9.05155	0.939317	31	100 - 25.6	121763	14.08
14.40_671.3886m/z	0	0	0	0	0	0	0	0	0	0	18775.4	0	14037.7	30186.3	62612.4	50232.7	16003.9	49180.9	40612.1	17399.3	4.73559	S	K	29904.1	0.01	2.99041e+06	21.5119	0.00106551	2.97244	1	0.95	Up_regulation	NA	671.389	1	14.3963	0.130483	14	100 - 25.8	29904.1	66.78
14.65_424.1702m/z	1013.02	34.1223	67.1437	143.705	249.501	7.44505	0	0	0	0	40699.9	38418.4	34628.6	44620.5	65084.9	71624.5	61937.7	49873.8	53965.6	57781.1	13.2737	S	K	51863.5	151.503	342.326	8.41923	3.20551e-07	6.4941	0.000752653	1	Up_regulation	NA	424.17	1	14.653	0.286883	44	100 - 2.88	51863.5	23.75
11.94_221.1891m/z	0	0	0	0	0	0	0	0	0	0	13578.4	11345.1	6137.28	0	7061.62	14336.7	7855.09	6650.53	8850.76	2402.26	5.46452	S	K	7821.78	0.01	782178	19.5771	0.000398083	3.40003	0.9347	0.95	Up_regulation	NA	221.189	1	11.937	0.1675	42	100	7821.77	57.87
4.43_341.0451m/z	35602.5	32415.2	28522.7	24855	19725.3	31417.6	10067.2	35702	26787.4	29206.9	67090.5	79371.8	68216	80216.1	83011.9	72669.1	82714.2	73145.5	91561.2	85946.5	14.4822	S	K	78394.3	27430.2	2.85796	1.51498	2.32616e-11	10.6334	5.46182e-08	1	Up_regulation	NA	341.045	1	4.4327	0.233283	42	100 - 4.24	78394.3	10.12
9.12_153.0541m/z	7802.98	8089.56	9593.29	4825.86	7042.02	7033.3	7256.62	10964.7	7660.62	5293.13	16901.8	16715.8	19542	24198.1	26558.1	31523.8	31732.6	16156.4	18108.6	15158.7	6.72989	S	K	21659.6	7556.22	2.86646	1.51927	4.20533e-05	4.3762	0.0987412	1	Up_regulation	NA	153.054	1	9.12458	0.443817	52	100	21659.6	23.89
4.72_353.0836m/z	23202.5	13509	21109.7	19137.3	13530.2	21130.2	12091.4	20609.7	12558.1	18483.3	40481.9	50053.3	35912.6	44122.4	26458.7	43559.5	42315.5	36865.2	47098.6	47605.9	9.3317	S	K	41447.4	17536.1	2.36354	1.24095	1.39862e-07	6.8543	0.000328397	1	Up_regulation	NA	353.084	1	4.71968	0.18795	84	100	41447.4	16.75
6.37_231.0174m/z	0	0	0	0	0	0	0	0	0	0	0	9821.14	8092.64	20076.9	7215.84	13345.8	24260.4	3129.67	15382.4	20566.2	4.85449	S	K	12189.1	0.01	1.21891e+06	20.2172	0.000902704	3.04445	1	0.95	Up_regulation	NA	231.017	1	6.36923	0.16195	39	100	12189.1	65.14
2.96_308.1960m/z	0	3394.45	0	0	0	3713.64	0	0	0	0	110961	140762	64447.7	65460.4	77521.2	167330	174855	69944.3	120860	158992	8.21947	S	K	115113	710.819	161.945	7.33936	1.75692e-05	4.75525	0.0412525	1	Up_regulation	NA	308.196	1	2.95873	0.474817	25	100 - 7.3	115113	38.21
14.90_257.1906m/z	368.643	666.427	1508.31	3205.6	430.519	1666.36	2651.55	117.409	999.56	1311.48	16697.2	12421.4	26038.5	26897.9	17832.8	13242.7	21570.9	16352.9	17163.9	10022.8	9.24287	S	K	17824.1	1292.6	13.7894	3.78549	4.39391e-06	5.35715	0.0103169	1	Up_regulation	NA	257.191	1	14.9022	0.1752	36	100 - 19.3	17824.1	31.22
3.35_154.0277m/z	0	0	0	0	0	0	0	0	0	0	4182.8	0	3823.69	2047.45	16770	6883.03	7492.66	17264.1	6210.98	6873.96	3.96533	S	K	7154.88	0.01	715488	19.4486	0.00327773	2.48443	1	0.95	Up_regulation	NA	154.028	1	3.34798	0.1766	28	100	7154.87	79.75
8.68_145.1221m/z	10458.1	9694.68	4289.12	10627.6	8286.48	6502.51	7582.73	9540.76	6380.44	4856.65	18167.3	15550.9	19389.9	24487.7	21518.5	20404.9	17774.4	17339.9	20183.8	22358.8	10.7791	S	K	19717.6	7821.92	2.52082	1.33389	3.51379e-09	8.45422	8.25038e-06	1	Up_regulation	NA	145.122	1	8.67745	0.191683	9	100 - 1.45	19717.6	13.41
9.01_401.1584m/z	30860.9	51743.9	39294	33492.1	32258.1	35464.8	37668.1	25360.4	44673.5	37318.5	105914	107220	108054	119054	125776	119114	121564	50373.4	70889.3	80540.8	7.72559	S	K	100850	36813.4	2.73949	1.45391	1.1691e-05	4.93215	0.0274504	0.99	Up_regulation	NA	401.158	1	9.0144	0.5539	72	100 - 15.7 - 2.02	100850	20.09
1.67_244.0921m/z	0	0	0	0	0	0	0	0	0	0	11312.5	23384	2249.24	18343.8	20886.5	26906.2	25495.3	0	6684.81	19759	5.01935	S	K	15502.1	0.01	1.55021e+06	20.564	0.000719727	3.14283	1	0.95	Up_regulation	NA	244.092	1	1.66807	0.1599	29	100	15502.1	63
9.34_467.2000n	13326.6	13132.1	18238.3	16642.1	12793.1	15138.6	20703	12363.6	6966.39	15963.3	27246.6	33148.4	33333.9	41418.2	30680.9	37062.7	46799.2	32817.5	37479	38344.4	9.95994	S	K	35833.1	14526.7	2.4667	1.30258	3.4679e-08	7.45993	8.14264e-05	1	Up_regulation	467.2	432.186	1	9.33825	0.184633	0	100 - 27.1	35833.1	15.7	M+H-2H2O, M+2Na-H
1.24_219.0264m/z	77508.3	100066	180342	177438	75002.9	56667.4	69407	97002.4	98070.7	103496	436038	411180	216359	215490	367844	352128	327889	408773	397954	353631	8.7957	S	K	348729	103500	3.36936	1.75247	4.45296e-07	6.35135	0.00104556	1	Up_regulation	NA	219.026	1	1.24013	0.283067	96	100 - 5.79 - 4.26	348729	22.14
3.98_317.1202m/z	14160.7	11845.1	26539.8	14641.2	23311.6	24380.2	9364.48	41605.3	29887.6	37248.1	110112	78635.6	134208	108521	149829	116016	78184.7	109260	88117.1	63172	8.7746	S	K	103606	23298.4	4.44689	2.1528	1.53768e-06	5.81313	0.00361047	1	Up_regulation	NA	317.12	1	3.97605	0.30665	62	100 - 6.31	103606	25.88
5.60_178.0571m/z	3756.17	2049.89	1759.86	2531.81	3654.03	947.545	2032.64	4603.34	1673.9	3333.9	9991.38	6991.76	9677.26	13609.1	10163.5	11850.3	10419.8	9129.12	10327.9	7868.22	10.6445	S	K	10002.9	2634.32	3.79713	1.92491	2.19054e-08	7.65945	5.14339e-05	1	Up_regulation	NA	178.057	1	5.59967	0.793	33	100	10002.8	18.62
4.43_178.0209m/z	48351	57675.9	49565.2	57535.3	35536.8	41605.7	56926.5	46655.3	54613.2	67265.6	96278.7	110644	89144.5	121301	74216.7	112137	137628	93076.7	117008	138579	7.95196	S	K	109001	51573.1	2.11353	1.07966	3.39098e-06	5.46967	0.00796202	1	Up_regulation	NA	178.021	2	4.4327	0.457717	13	100 - 15.2	109001	17.72
14.86_407.1802m/z	381.245	0	0	0	278.964	0	0	0	448.018	0	12684.6	15249.1	21174.7	25452.1	26365.1	34395	30800.9	24442.7	24414.7	24442.8	11.6681	S	K	23942.2	110.833	216.021	7.75503	9.63868e-07	6.01598	0.00226316	1	Up_regulation	NA	407.18	1	14.8565	0.169883	89	100 - 13.6	23942.2	26.97
15.22_193.1219m/z	2027.87	3510.82	0	0	0	0	0	0	0	0	39228.1	44652.3	43481.1	51719.5	83630.2	89402.2	81297.9	47657.7	62684.2	67126.7	10.3196	S	K	61088	553.879	110.291	6.78517	2.57321e-06	5.58953	0.00604189	1	Up_regulation	NA	193.122	1	15.219	0.329483	26	100	61088	30.3
3.35_128.0414m/z	2581.4	4919.69	4352.48	4573.85	4712.12	4414.42	2915.96	2947.58	5284.68	4082.02	7464.43	7883.66	7661.37	7784.24	8248.75	7897.23	7815.09	9094.16	8398.44	9541.49	11.3007	S	K	8178.9	4078.43	2.0054	1.00389	4.1251e-09	8.38457	9.68573e-06	1	Up_regulation	NA	128.041	1	3.34798	0.6126	17	100	8178.89	8.13
5.12_360.3216m/z	8856.43	17107.3	12563.8	20634.6	10700.6	9147.66	7428.97	12177.9	13943.9	16996.5	25289.5	26942.2	34615.6	30475.7	43394.3	37446.9	37390.3	41086.6	47746.7	35548.5	8.82629	S	K	35993.6	12955.8	2.77819	1.47415	2.94954e-07	6.53024	0.000692553	1	Up_regulation	NA	360.322	1	5.11783	0.1788	2	100 - 4.19	35993.6	19.69
2.11_272.1068m/z	0	0	0	0	0	0	537.74	0	0	471.064	6997.69	17582.5	20821.6	32462.3	8310.39	17149.5	30057.7	530.66	7554.64	9665.62	4.55137	S	K	15113.3	100.89	149.799	7.22688	0.00138026	2.86004	1	0.99	Up_regulation	NA	272.107	2	2.11057	0.319583	15	100 - 12	15113.3	69
8.85_528.2578n	111.021	245.163	0	0	0	0	0	374.235	760.044	0	47267.2	52543	46525.1	40073.5	65343.5	67680.5	68920.4	59390.3	51745.2	49631.4	17.5013	S	K	54912	149.056	368.398	8.52512	2.89066e-08	7.539	6.78727e-05	1	Up_regulation	528.258	529.276	1	8.84707	0.2979	4	100 - 9.96	54912	18.01	M+H-H2O, M+H
2.06_344.1319m/z	8770.43	8402.77	10646.1	8428.95	5566.61	4252.44	9705.2	4156.03	4622.81	6460.2	14917.7	18731.1	24854.3	19557.1	24080.6	24906.6	24388.2	26863.4	16063.5	16690.8	8.88058	S	K	21105.4	7101.16	2.9721	1.57148	4.16701e-07	6.38018	0.000978413	1	Up_regulation	NA	344.132	1	2.0633	0.267483	66	100	21105.3	20.74
15.66_188.1158n	13103.7	12188.7	14820.5	9743.9	11350.7	18540.7	12044.1	15473	16551.4	9836.05	19750.3	20897.7	32106.2	32418.2	37273.1	39600.6	37577.4	35759.3	39497.7	32796	7.98336	S	K	32767.7	13365.3	2.4517	1.29378	3.97661e-06	5.40049	0.00933709	1	Up_regulation	188.116	171.113	1	15.6646	0.532917	5	100 - 31.7	32767.6	21.71	M+H-H2O, M+H
7.05_470.2278m/z	0	5.07882	0	0	0	900.471	0	0	99.6179	1856.82	71900.3	83537.7	13137.2	17296.9	82632.2	88599	104406	65416.9	56752.1	80164.5	6.98475	S	K	66384.3	286.209	231.944	7.85763	6.40494e-05	4.19349	0.150388	1	Up_regulation	NA	470.228	1	7.04812	0.269517	20	100 - 16.3	66384.3	45.07
4.43_98.0576n	9447.64	20228.8	7242.89	15372.5	7322.71	12189.6	17956.9	9910.71	14271.9	22563.5	34472.8	37307.1	37359.7	48913.8	34808.2	37413.3	45383.4	35483.4	44005.8	45036.9	11.0967	S	K	40018.5	13650.7	2.9316	1.55169	1.76881e-09	8.75232	4.15317e-06	1	Up_regulation	98.0576	137.023	1	4.4327	0.553167	0	100 - 13.5	40018.5	13.13	M+H-2H2O, M+K
9.41_429.1534m/z	10117.4	10900.1	9614.93	6134.76	8763.45	7327.46	7915.83	7210.49	8829.28	10138.4	27271.6	25938.7	15424.3	12399.5	30675.2	31614.5	31829.5	19481.4	23666.3	34516.5	6.88596	S	K	25281.8	8695.22	2.90755	1.5398	4.82691e-05	4.31633	0.113336	1	Up_regulation	NA	429.153	1	9.41328	0.157783	64	100	25281.8	17.6
14.45_268.0962m/z	0	0	0	0	0	0	0	0	0	0	3329.33	3327.83	486.886	4553.87	18753.2	18127.4	16052.1	5699.75	5596.82	0	3.32818	S	K	7592.73	0.01	759273	19.5343	0.00882458	2.05431	1	0.95	Up_regulation	NA	268.096	1	14.449	0.12735	47	100	7592.72	95.02
7.05_198.0840m/z	0	0	0	0	0	0	0	371.295	0	1780.59	9232.88	8740.3	11209	10453.9	5528.75	11420.9	9253.25	13282.5	9814.95	10388.1	14.5449	S	K	9932.47	215.198	46.155	5.52842	3.13915e-08	7.50319	7.37073e-05	1	Up_regulation	NA	198.084	1	7.04812	0.1537	26	100	9932.46	20.5
1.37_324.1911m/z	713.347	0	0	828.176	0	0	0	716.783	0	0	47093	46303.6	28554.7	31510.7	67652.4	79300.5	63350	74233.9	85773.3	70165	9.40155	S	K	59393.7	225.841	262.99	8.03886	5.93772e-06	5.22638	0.0139418	1	Up_regulation	NA	324.191	1	1.37463	0.381117	29	100	59393.7	33.5
9.71_321.1237m/z	1788.26	0	0	0	0	0	1245.75	0	0	0	15836.4	19632	24603.6	26620.6	15886	14560.1	19134.1	15511.3	19918.8	26951.1	13.0612	S	K	19865.4	303.411	65.4736	6.03284	2.57749e-07	6.5888	0.000605194	1	Up_regulation	NA	321.124	1	9.71262	0.142517	87	100	19865.4	23.61
14.95_691.4169m/z	22741.1	32071.3	0	0	0	0	0	0	0	0	636393	678772	854254	1.05239e+06	839018	944361	917965	865277	900280	995977	21.0355	S	K	868469	5481.24	158.444	7.30783	4.63846e-09	8.33363	1.08911e-05	1	Up_regulation	NA	691.417	1	14.9461	0.206033	10	100 - 41.7 - 10.1	868469	14.88
9.37_419.1693m/z	18956.7	17242.3	18861.4	16943.6	13256	18054.2	16229.5	9295.5	14531.4	16296.7	26980.4	30648.3	29693.3	30412.6	32183	48394.8	36149.8	29347.1	28869.6	32170	7.70375	S	K	32484.9	15966.7	2.03454	1.0247	3.39284e-06	5.46944	0.00796639	1	Up_regulation	NA	419.169	1	9.3736	0.302733	50	100 - 16.1	32484.9	18.48
8.85_607.1992m/z	28815	30013.8	14160.8	28240.3	14376.9	30576.5	28225	16718.4	31594.1	48877.2	64551.8	67522	90891	70209.3	83306.9	80648.4	85807.3	73354.7	68047.9	101243	10.3281	S	K	78558.2	27159.8	2.89244	1.53229	6.61046e-09	8.17977	1.55214e-05	1	Up_regulation	NA	607.199	1	8.84707	0.262367	25	100 - 5.81	78558.2	15.13
4.21_252.1203n	52758.1	71440.7	64520.3	74019.2	35271.6	60113.3	67331.7	58790.2	86440.4	79283.3	101681	137917	148330	179003	118717	147679	156675	125134	144890	163562	9.11295	S	K	142359	64996.9	2.19024	1.13109	1.40303e-07	6.85293	0.000329432	1	Up_regulation	252.12	275.11	1	4.21457	0.364717	6	100 - 5.77	142359	15.88	M+H, M+Na
5.35_179.1287m/z	19810.9	15092.3	20698.4	13404.2	10733.4	22404.9	20746.9	25463.8	26373.9	29700	42741.2	49824.8	47319.1	59006.5	48872	45174.9	53369.4	43000	43093.4	45876	10.9163	S	K	47827.7	20442.9	2.33958	1.22625	2.81622e-09	8.55033	6.61249e-06	1	Up_regulation	NA	179.129	1	5.34568	0.250233	6	100 - 3.3	47827.7	10.87
14.82_314.1879n	2.28113e+06	2.67937e+06	64696.6	55104.4	52875.2	68615.2	53626	369787	381205	371817	1.06379e+07	1.20321e+07	1.18095e+07	1.33151e+07	1.33272e+07	1.41901e+07	1.4005e+07	1.14078e+07	1.22895e+07	1.15706e+07	24.2023	S	K	1.24585e+07	637823	19.5328	4.28783	7.5943e-15	14.1195	1.78314e-11	1	Up_regulation	314.188	337.177	1	14.8157	1.06878	10	100 - 19.7	1.24585e+07	9.54	M+H, M+Na
4.21_235.1438m/z	18893.8	24253.4	16701.9	17980.6	13688.9	20034.7	26642.8	22916.2	26257	29410.3	46021.6	80087.5	66228.5	77000.4	33681.3	51244.5	63047	42493.8	75809.9	86701.5	6.85352	S	K	62231.6	21678	2.87073	1.52142	3.67816e-05	4.43437	0.0863631	1	Up_regulation	NA	235.144	1	4.21457	0.280467	24	100 - 8.11	62231.6	23.13
5.46_364.2224m/z	0	1097.4	0	0	0	0	0	2458.32	312.601	0	76638.6	76454.8	48875.7	45929.3	82997.7	84981	84128.5	91017.4	77227.3	85879.7	15.3029	S	K	75413	386.842	194.945	7.60692	8.93569e-08	7.04887	0.00020981	1	Up_regulation	NA	364.222	1	5.45798	0.397533	23	100 - 14.6	75413	20.53
14.82_334.2307m/z	2799.57	1284.29	72.4459	63.5981	44.4203	133.439	10.3186	0	0	0	84349.7	82779.3	104248	108053	115914	131309	101254	111576	77128.9	82831.2	17.7797	S	K	99944.2	440.818	226.724	7.8248	2.39378e-08	7.62092	5.62059e-05	1	Up_regulation	NA	334.231	1	14.8157	0.253783	17	100 - 12.2	99944.2	17.68
7.56_463.1778m/z	2071.18	841.889	30.9335	3940.31	7957.28	1976.88	4749.32	126.369	2506.52	10767.4	140546	184879	175327	231497	193953	260366	275177	147584	169334	189704	13.485	S	K	196837	3496.82	56.2903	5.81481	2.51715e-07	6.59909	0.000591026	1	Up_regulation	NA	463.178	1	7.5613	0.605067	47	100 - 26.6	196837	22.96
15.71_272.2129n	5716.65	1992.94	0	0	0	0	0	0	0	0	30893.6	21973	72244.6	57143.7	73462.1	58766.3	56287.8	59935.5	54370.6	43074.1	9.91339	S	K	52815.1	770.969	68.5049	6.09813	3.19477e-06	5.49556	0.00750132	1	Up_regulation	272.213	255.21	1	15.7101	0.255317	4	100 - 1.23	52815.1	31.24	M+H-H2O, M+H
10.31_403.1574m/z	91827.9	89389	78180.1	79757.8	48060.3	62482.1	66414	95325.2	89228.4	96174.4	139596	133571	241350	235839	146864	168247	164719	153667	182933	179091	7.38251	S	K	174588	79683.9	2.19101	1.13159	7.62215e-06	5.11792	0.0178968	1	Up_regulation	NA	403.157	1	10.3056	0.399367	85	100 - 8.19	174588	20.16
7.25_272.2217m/z	0	0	0	0	0	0	0	0	0	0	135526	155568	147235	153354	164854	171020	169832	0	1311.47	6634.48	4.64785	S	K	110534	0.01	1.10534e+07	23.398	0.00120579	2.91873	1	0.95	Up_regulation	NA	272.222	1	7.2514	0.684817	1	100 - 9.94	110534	68.04
6.98_162.0549m/z	2210.18	0	0	0	2036.78	0	0	0	0	0	20363.6	16502.6	21148.1	24360.2	33323.9	32223.7	33560.7	26375.9	24185.1	22230.1	13.2734	S	K	25427.4	424.706	59.8706	5.90378	2.07467e-07	6.68305	0.000487133	1	Up_regulation	NA	162.055	1	6.97722	0.190533	35	100 - 8.71	25427.4	23.16
7.74_417.2585n	55682	60270.6	50229.1	74411.2	43382.5	22557.6	51305.2	86508.1	46327	79246.4	133322	152794	241072	244163	172929	189012	173550	143110	132917	148774	8.15391	S	K	173164	56992	3.0384	1.60331	2.10542e-06	5.67666	0.00494353	1	Up_regulation	417.259	456.211	1	7.73668	0.386683	4	100 - 13.5	173164	23.59	M+H, M+K
8.36_437.1419m/z	1851.02	0	0	0	0	0	0	0	1219.36	0	16637.8	19197.2	9725.48	14476.3	10383	15381.2	18784.9	16311	21004.2	22285.8	12.1264	S	K	16418.7	307.048	53.4728	5.74073	4.45658e-07	6.351	0.0010464	1	Up_regulation	NA	437.142	1	8.36105	0.1958	54	100 - 5.95	16418.7	25.27
13.49_509.2352m/z	5578.1	3262.56	12769.4	13325.3	2052	9611.01	6571.67	7607.13	18492.7	9267.07	55316.1	81827.9	24410.7	47307.4	53886.2	72878	83244.3	34055.8	72816.9	66636.7	7.78557	S	K	59238	8853.71	6.69076	2.74217	1.38092e-05	4.85983	0.0324241	1	Up_regulation	NA	509.235	1	13.4927	0.178767	32	100 - 7.24	59238	33.5
15.34_342.2627m/z	0	0	0	0	0	0	0	0	0	0	23133.5	21520.8	34546.7	35291.2	15176.7	13682.7	5219.87	1170.33	467.18	0	3.53245	S	K	15020.9	0.01	1.50209e+06	20.5185	0.00638934	2.19454	1	0.95	Up_regulation	NA	342.263	1	15.343	0.2776	3	100	15020.9	89.52
6.37_224.5497m/z	0	0	0	7342.84	0	0	0	0	0	3295.08	46636.1	50100	69816.9	91014.4	52055	84346.3	109925	60134.2	70785.1	101255	10.2551	S	K	73606.8	1063.8	69.1922	6.11254	2.4123e-06	5.61757	0.00566408	1	Up_regulation	NA	224.55	2	6.36923	0.203567	7	100 - 18.7	73606.8	30.21
13.73_349.1965m/z	14454.8	8443.62	14185	4314.09	12827.2	22504.2	6830.19	9938.81	16476.3	4749.85	58414.5	33712.3	56664.3	47977	41035	45586.5	30754.6	73518.5	62759.6	48171.1	8.42535	S	K	49859.4	11472.4	4.34602	2.1197	1.90885e-06	5.71923	0.00448198	1	Up_regulation	NA	349.196	1	13.7266	0.32915	88	100	49859.3	26.52
14.82_422.1536m/z	1745.53	2579.48	0	0	0	0	0	0	0	0	20067.3	18935.8	16736.3	21678.9	18774.2	25664.9	22534.3	20603.9	19944.9	13719.1	18.2464	S	K	19866	432.511	45.9317	5.52142	2.77515e-09	8.55671	6.51606e-06	1	Up_regulation	NA	422.154	1	14.8157	0.125983	52	100	19866	16.29
2.49_174.1112m/z	21326.9	13790.3	14761.4	12156.5	10453.1	13015.4	18318.7	16273.3	18699.8	13012.8	28617.6	29246.7	36081.9	47247.4	24365.8	34928.2	23840.7	30277.6	38314.6	33640	7.08834	S	K	32656.1	15180.9	2.15114	1.1051	8.14572e-06	5.08907	0.0191261	1	Up_regulation	NA	174.111	1	2.4874	0.9275	17	100	32656.1	21.48
9.09_259.1447m/z	1603.56	0	0	1662.87	0	0	0	0	0	0	41811.8	38468.9	6243.8	8482.18	13938.1	18715.9	13410.4	14642.1	14208.3	11478.3	4.64237	S	K	18140	326.652	55.533	5.79527	0.00119455	2.9228	1	1	Up_regulation	NA	259.145	1	9.09097	0.110183	66	100 - 22.5	18140	66.78
15.79_195.1368m/z	399.502	0	0	0	0	0	0	0.029424	2657.52	156.184	21857.7	22849.7	14416.6	14342.3	31843.3	39099.7	30155.5	29617.1	23959.9	28592.8	10.2621	S	K	25673.5	321.334	79.8966	6.32006	2.41924e-06	5.61632	0.00568038	1	Up_regulation	NA	195.137	1	15.7934	0.165233	26	100	25673.5	30.26
13.46_317.1742m/z	0	1744.7	0	0	0	0	1111.81	0	0	0	10785.2	2997.64	19579.7	22791.9	16455.5	21555.5	18199.4	6862.5	12193.8	10486.6	6.67794	S	K	14190.8	285.661	49.677	5.63451	8.35442e-05	4.07808	0.196162	1	Up_regulation	NA	317.174	1	13.459	0.17685	85	100	14190.8	46.19
7.30_133.0643m/z	1290.39	0	0	0	0	0	0	660.529	0	0	5259.56	5086.17	5817.45	3656.66	5797.37	6083.6	4308.83	17765.9	20140	19128	4.252	S	K	9304.36	195.102	47.6896	5.5756	0.00209624	2.67856	1	1	Up_regulation	NA	133.064	1	7.30163	0.136117	30	100	9304.35	72.66
13.15_239.1993m/z	628.977	2613.75	4338.92	2555.32	4325.32	2547.85	3060.59	6833.93	3062.37	3685.68	44934.2	61976.3	15415.5	13947.2	25423	25863.7	27441.8	11889.6	14514.9	20570.4	4.52031	S	K	26197.7	3365.28	7.78469	2.96064	0.00137289	2.86236	1	1	Up_regulation	NA	239.199	1	13.1534	0.527917	15	100	26197.7	48.08
14.18_687.3849m/z	38475.5	20945.3	0	0	0	0	0	0	0	0	488578	559778	750269	854573	324498	402990	386873	366491	443589	397140	8.84157	S	K	497478	5942.09	83.721	6.38752	9.16192e-06	5.03801	0.0215122	1	Up_regulation	NA	687.385	1	14.1781	0.17445	19	100 - 40.6 - 10.7	497478	35.24
12.02_321.2070m/z	10782.1	23356.8	12234.6	8974.28	7926.7	14344.8	14864	35600.2	18248.5	13549.4	42164.9	48582.8	50669.6	56795.5	59246.1	61654.7	58987.6	32533.2	41625.6	47261.2	8.59873	S	K	49952.1	15988.1	3.12432	1.64354	9.88896e-08	7.00485	0.000232193	0.99	Up_regulation	NA	321.207	1	12.0165	0.642183	57	100 - 8.94	49952.1	18.81
14.18_227.1089m/z	217.275	2082.6	0	16.4871	0	0	0	0	0	0	7336.54	8541	8989.71	16120.5	2689.05	8086.31	6481.66	5240.63	6255.98	7741.66	6.73477	S	K	7748.31	231.646	33.449	5.06389	6.136e-05	4.21211	0.144073	1	Up_regulation	NA	227.109	2	14.1781	0.1308	23	100 - 22.3	7748.3	44.76
6.61_280.1555n	177177	274555	15372.7	22845.8	4406.6	29969.6	15437.8	63062.4	57258.6	71033.8	761758	948012	917428	1.10006e+06	637722	893860	1.05799e+06	606139	913429	1.0437e+06	13.4818	S	K	888010	73112	12.1459	3.6024	3.67261e-09	8.43503	8.62328e-06	1	Up_regulation	280.156	303.145	1	6.6088	0.544317	4	100 - 15	888010	19.19	M+Na, M+K
1.98_71.0488m/z	70301.7	72604.8	69992.1	73497.6	66777.7	68321.4	69999.2	57634.9	59182.2	59929.8	138623	146265	77769.3	84996.2	131274	157038	145126	148359	161157	159069	7.11195	S	K	134968	66824.2	2.01974	1.01417	3.84046e-05	4.41562	0.090174	1	Up_regulation	NA	71.0488	1	1.97627	1.11845	13	100 - 4.01	134968	8.68
8.57_386.2384m/z	15586	22382.6	20078.1	42901	33029.9	21065.8	30465.4	49076.3	54888.8	41473.4	90134.4	84572.2	103928	119082	72079.4	86727	88943.1	89590.4	94539.2	97177.4	10.2487	S	K	92677.3	33094.7	2.80036	1.48561	6.49143e-09	8.18766	1.52419e-05	1	Up_regulation	NA	386.238	1	8.57068	0.656633	21	100 - 6.55	92677.2	13.47
5.50_130.0971m/z	21339.2	20079.8	6131.88	5178.06	3184.95	2853.58	2010	7316.56	9397.25	13017	57358.5	52137.3	95295.2	93457.5	42049.3	41429.6	40434.7	57441.6	60125.3	60194.4	7.71109	S	K	59992.4	9050.84	6.62838	2.72866	8.21264e-06	5.08552	0.0192833	1	Up_regulation	NA	130.097	1	5.50172	0.308133	14	100 - 0.847	59992.3	32.83
14.82_332.2217m/z	525320	483847	8701.45	4007.54	6052.48	2079.4	5724.45	60352.2	48606	50508.1	2.59108e+06	2.76691e+06	3.02337e+06	3.26664e+06	3.5154e+06	3.37979e+06	3.37516e+06	2.80683e+06	2.85199e+06	2.77375e+06	24.0942	S	K	3.03509e+06	119520	25.394	4.66642	1.59294e-13	12.7978	3.74021e-10	1	Up_regulation	NA	332.222	1	14.8157	0.477733	16	100 - 20.6	3.03509e+06	10.66
9.91_441.1747m/z	2787.73	0	5378.21	0	0	0	0	0	0	0	40791.9	55811	25630.3	30809.7	38580.6	37299.9	48079.3	14175.2	29903.4	18650.7	8.10116	S	K	33973.2	816.604	41.603	5.37862	1.57527e-05	4.80265	0.0369872	1	Up_regulation	NA	441.175	1	9.91442	0.2552	50	100 - 15.5	33973.2	37.72
2.30_409.0168m/z	101665	83716.3	118748	85818.5	73977.5	68916.9	61821.4	198377	163434	175713	468345	431525	550562	546784	503158	551961	496474	248225	232435	239080	6.93034	S	K	426855	113219	3.77018	1.91463	2.11572e-05	4.67454	0.049677	1	Up_regulation	NA	409.017	1	2.29585	0.596233	10	100 - 6.48	426855	31.5
1.79_206.1379m/z	18743.3	22220.9	15359.5	18978	17984.4	20436.9	21979.9	16079.3	16602.5	17863.3	35697.9	39556.3	20318.7	34608.8	38358.6	43184.3	49449.5	42140.7	50527.5	60342.6	6.53118	S	K	41418.5	18624.8	2.22384	1.15305	7.09151e-05	4.14926	0.166509	0.97	Up_regulation	NA	206.138	1	1.79302	0.378267	10	100 - 5	41418.5	12.63
4.43_336.0604m/z	0	0	0	5608.05	0	0	0	0	5489	0	38559.6	46811.4	38422	57054.5	31996.2	38926	54489.7	34048.4	45251.1	63610.2	12.8566	S	K	44916.9	1109.71	40.4761	5.339	1.70496e-07	6.76829	0.000400324	1	Up_regulation	NA	336.06	1	4.4327	0.193067	48	100 - 2.59	44916.9	23.42
2.34_129.0177m/z	73718.6	80872.5	90105.8	85121.3	78612	69547.1	71709.5	108377	115609	89632.1	182596	195449	212102	233813	191937	219716	206579	119090	128422	127497	6.78112	S	K	181720	86330.5	2.10493	1.07378	2.55411e-05	4.59276	0.0599704	1	Up_regulation	NA	129.018	1	2.33573	0.74585	19	100 - 2.67	181720	17.75
14.61_255.2088m/z	2251.98	1660.05	2428.31	1788.58	5912.6	2621.21	66.304	2125.56	3894.69	1792.97	30650.4	29479.5	32846.6	46227.8	31186.3	34953.8	23893.8	35420.8	31474.9	39641.3	15.7079	S	K	33577.5	2454.23	13.6815	3.77415	1.86214e-08	7.72999	4.37229e-05	1	Up_regulation	NA	255.209	1	14.6137	0.3788	20	100 - 9.56	33577.5	18.09
2.30_308.0197m/z	7336.85	8505.73	5752.53	7787.92	5321.28	5233.45	8369.81	14166.8	20137.5	27441.4	61582	78892.6	84670.8	101427	58938.1	82717	105357	23937.6	29686.8	36783	5.83853	S	K	66399.2	11005.3	6.03336	2.59296	0.000154036	3.81238	0.361677	0.99	Up_regulation	NA	308.02	2	2.29585	0.43965	0	100 - 14.8	66399.2	43.79
15.66_94.0780n	0	0	3077.05	0	0	2167.03	0	0	0	1439.64	61465.9	61674.3	115227	101108	112789	114939	113441	99137	111890	105684	14.9734	S	K	99735.5	668.383	149.219	7.22129	1.07408e-07	6.96896	0.000252194	1	Up_regulation	94.078	189.163	1	15.6646	0.4086	0	100 - 6.51	99735.5	20.95	M+H, 2M+H
8.68_637.2093m/z	0	0	0	0	0	7872.59	0	0	0	11035.3	71414.5	64505.5	67571.1	71928.8	74985.5	82705.2	93054	45830	79914	64003	16.5273	S	K	71591.2	1890.8	37.8628	5.24271	5.09848e-09	8.29256	1.19712e-05	1	Up_regulation	NA	637.209	1	8.67745	0.209033	20	100 - 14	71591.2	17.75
3.21_352.1168m/z	1775.67	0	0	0	0	0	0	1719.64	0	0	4791.24	4738.35	6554.46	4692.24	8682.16	9297.12	14613.9	34466.3	35527.6	35366.3	3.6015	S	K	15873	349.541	45.4109	5.50497	0.00568031	2.24563	1	1	Up_regulation	NA	352.117	1	3.21343	0.246717	61	100 - 16.5	15873	85.75
7.43_208.0985m/z	8391.97	4111.58	5474.63	6589.35	5413.19	5511.19	4535.04	2750.25	4007.61	2446.98	11923.1	12920.3	14579.7	9893.33	11569.3	16702.9	9560.18	12716.8	11854.3	12184.4	8.62594	S	K	12390.4	4923.19	2.51675	1.33156	1.01509e-07	6.9935	0.000238343	1	Up_regulation	NA	208.099	1	7.4255	0.427217	43	100	12390.4	16.85
7.17_295.0665m/z	0	1386.42	0	0	0	0	0	1976.99	0	0	8678.26	11158.3	11051.9	16639.3	3439.55	8177.14	9285.65	5199.65	9188.72	12836.7	7.68779	S	K	9565.52	336.351	28.4391	4.8298	2.01455e-05	4.69582	0.0473017	1	Up_regulation	NA	295.066	1	7.16938	0.120483	91	100	9565.51	38.96
14.99_215.1789m/z	2879.22	0	0	0	0	0	0	1510.09	0	0	10012.5	12496.5	12782.8	19355.5	11323.8	9029.5	9076.3	6999.23	11250.8	13277.6	10.03	S	K	11560.4	438.941	26.3371	4.71903	1.03626e-06	5.98453	0.00243314	1	Up_regulation	NA	215.179	1	14.9909	0.160333	6	100	11560.4	29.12
17.09_302.2192m/z	6928.71	1727.26	0	0	0	0	0	0	0	0	41380.5	11300.4	79870	19201.2	96150.1	26943.5	17173.5	52418.6	11130.5	5708.18	3.57637	S	K	36127.7	865.607	41.7368	5.38325	0.00586973	2.23138	1	0.99	Up_regulation	NA	302.219	1	17.0867	0.573983	17	100	36127.7	86.09
15.66_81.0697m/z	3849.3	4659.46	4166.16	2371.17	5390.6	3293.96	5934.41	5811.03	4560.65	8064.67	7940.51	13817.9	10363.4	13716.7	14532.9	14511.6	14458.4	8340.53	16746	16754	7.41267	S	K	13118.2	4810.15	2.72719	1.44742	4.48305e-06	5.34843	0.0105262	0.99	Up_regulation	NA	81.0697	2	15.6646	0.4086	1	100 - 0.701	13118.2	24.13
2.92_443.2019m/z	16384.8	12794.4	0	0	0	0	0	0	0	0	92972.5	93210	129183	120343	96783.4	103659	80863.3	102359	113421	79339.6	17.9604	S	K	101213	2917.93	34.6867	5.11631	7.94841e-10	9.09972	1.86629e-06	1	Up_regulation	NA	443.202	1	2.91568	0.225383	70	100 - 16.2	101213	15.96
12.30_317.1263m/z	628.007	0	0	0	700.367	689.893	0	0	0	14.5927	15649.7	23621.9	14183.1	20741.9	17634.1	19580.3	17244.3	15545.9	18464.7	19187.4	20.2927	S	K	18185.3	203.296	89.4526	6.48305	5.5646e-09	8.25457	1.30657e-05	1	Up_regulation	NA	317.126	1	12.2985	0.2869	60	100 - 13.8	18185.3	15.31
3.52_418.2062m/z	24857.1	19428.4	27708	11467.7	30192.6	17731.5	14349.8	38112.9	22242.1	9075.24	54951.3	45351.4	71516.7	54716.2	64252.9	72822.1	60175	63764.2	66186.8	50781.4	9.7167	S	K	60451.8	21516.5	2.80955	1.49034	1.38771e-08	7.8577	3.25834e-05	1	Up_regulation	NA	418.206	1	3.51883	0.515667	36	100 - 21.4	60451.8	14.78
8.76_600.2634m/z	0	0	9356.67	10327.1	0	0	0	0	0	0	36068.8	56423	64301.8	67103.2	68150.7	71148.9	71073.2	63734.6	66136	69177.4	17.1809	S	K	63331.8	1968.39	32.1744	5.00784	1.09461e-09	8.96074	2.57014e-06	1	Up_regulation	NA	600.263	1	8.76237	0.207283	10	100 - 16.8	63331.8	16.58
11.70_478.2286m/z	6385.94	6734.24	9441.77	5793.46	5640.9	4614.76	6741.94	1997.97	10801.4	8226.28	18757.6	19122.7	19563.4	28890	16480.4	19466.1	17854	18186.4	16950.4	19859.4	9.53256	S	K	19513	6637.88	2.93965	1.55564	4.64977e-08	7.33257	0.000109177	1	Up_regulation	NA	478.229	1	11.697	0.209633	19	100 - 28.5	19513	17.84
5.95_254.2113m/z	0	0	0	0	0	0	0	0	0	0	34476.1	27365.3	89269.2	101180	198459	202768	210679	363.335	368.04	0	3.09649	S	K	86492.8	0.01	8.64928e+06	23.0441	0.0127948	1.89297	1	0.95	Up_regulation	NA	254.211	1	5.95323	0.741317	3	100	86492.8	102.12
5.60_267.1598m/z	2852.62	0	0	0	0	0	0	4667.48	0	0	18534.5	16557.4	19804.9	28711.8	16987.2	19121.4	17233.3	20935	20086.8	14160.7	13.8247	S	K	19213.3	752.02	25.5489	4.67519	8.85623e-09	8.05275	2.07944e-05	1	Up_regulation	NA	267.16	1	5.59967	0.2943	97	100	19213.3	20.25
5.60_318.1545m/z	23540.2	13736.7	10424.7	13716.9	14065.6	11603.6	22256.9	22319.1	21450.4	24914.5	37679.8	47507.1	32339.1	48328.1	41094.1	42465.3	35943.3	61377.9	80690.5	69189.2	6.01841	S	K	49661.4	17802.9	2.78952	1.48002	8.09974e-05	4.09153	0.190182	1	Up_regulation	NA	318.154	1	5.59967	0.244433	50	100 - 4.45	49661.4	31.17
14.82_651.3648m/z	753054	850604	0	0	0	0	0	0	0	0	8.99849e+06	1.04181e+07	1.09182e+07	1.13991e+07	1.12465e+07	1.23357e+07	1.1833e+07	9.51651e+06	1.01642e+07	9.89001e+06	29.88	S	K	1.0672e+07	160366	66.5477	6.05632	9.52487e-12	11.0211	2.23644e-08	1	Up_regulation	NA	651.365	1	14.8157	0.20845	12	100 - 41.9 - 10.6	1.0672e+07	9.93
1.06_350.8847m/z	28973.5	23173.1	21653.2	33423.7	18771.8	31720.8	23536.9	31923.1	31125.6	14206.3	55294.9	64624.5	48080.3	73522.7	39193.1	75983.4	71396.7	56356.8	46398.1	52666.2	7.28006	S	K	58351.7	25850.8	2.25725	1.17456	4.89231e-06	5.31049	0.0114871	1	Up_regulation	NA	350.885	1	1.05772	0.06185	0	100 - 31.9 - 12.9	58351.7	21.46
8.44_540.1906m/z	26460.9	47524.9	25932.6	23766	26692.8	30175.4	37010.6	9425.17	29463.8	31341.2	69481.8	67391.1	80843.2	79642.4	68777	93443.6	98362.1	65061.7	71692.7	68011.3	9.93435	S	K	76270.7	28779.4	2.65019	1.40609	1.33096e-08	7.87584	3.12509e-05	1	Up_regulation	NA	540.191	1	8.4354	0.32365	19	100 - 11.9	76270.7	15.21
8.87_455.2238m/z	390.372	0	0	1832.93	0	0	0	0	1883.98	0	34104.8	37074.2	36581.4	33935.1	35153.6	34166.8	34248	21766.5	21932.8	22025.1	14.9855	S	K	31098.8	410.739	75.7144	6.2425	8.34793e-08	7.07842	0.000196009	1	Up_regulation	NA	455.224	1	8.87477	0.2979	53	100	31098.8	20.67
4.03_305.1199m/z	32895.1	27478.4	12034.2	28172.3	27297.1	28549.5	22667.3	41231.4	43056.7	34821.3	59672.7	74131	79362.1	77969.7	91937.6	76173.1	60878.3	75123.9	61252.3	56329.7	9.08593	S	K	71283	29820.3	2.39042	1.25726	5.86011e-08	7.23209	0.000137595	1	Up_regulation	NA	305.12	1	4.03112	0.1817	62	100 - 7.75	71283	15.86
9.27_355.1723m/z	39611.2	43565.5	43155.5	51602.4	44799.5	45326.4	32106.3	52047.1	64996.3	63311.5	146628	155796	134608	154965	162613	172939	185867	76994.1	75069.4	73057.2	6.15808	S	K	133854	48052.2	2.78559	1.47798	0.000106462	3.9728	0.249973	1	Up_regulation	NA	355.172	1	9.272	0.36185	110	100 - 8.56	133854	21.22
14.82_405.1642m/z	4146.74	3844.29	0	0	0	0	0	0	19.555	144.439	47262.9	51996.6	49360	42756.7	54967.3	58812.9	70206.9	48267.6	65957.9	51128.9	19.1854	S	K	54071.8	815.512	66.3041	6.05103	5.0037e-09	8.30071	1.17487e-05	1	Up_regulation	NA	405.164	1	14.8157	0.20845	71	100 - 7.92	54071.8	15.93
3.01_191.0823m/z	1447.29	2581.78	0	0.230872	59.8368	0	0	834.095	0	0	45856.7	59131.8	61083.9	76331	46815.4	65797.4	70718.3	46369.7	60283	74134.7	16.6186	S	K	60652.2	492.333	123.193	6.94478	4.01756e-08	7.39604	9.43324e-05	1	Up_regulation	NA	191.082	1	3.00777	0.528367	96	100	60652.2	18.82
7.56_513.1546m/z	288.702	0	575.1	19.5211	81.6097	74.0057	0	304.91	172.154	0	12799.9	12134.6	12923.6	23459.4	24433.9	29504.3	28437.9	22105.2	21782.3	24950.7	10.356	S	K	21253.2	151.61	140.183	7.13117	2.63696e-06	5.5789	0.00619158	1	Up_regulation	NA	513.155	1	7.5613	0.134417	42	100 - 31.6	21253.2	30.3
7.25_275.1505m/z	6763.52	18472.2	0	0	0	0	0	0	0	0	45254.5	57447.9	101714	102706	49259.2	58268.1	57155.6	54873.4	64904	72252.4	9.54263	S	K	66383.6	2523.58	26.3053	4.71728	1.61613e-06	5.79152	0.00379468	1	Up_regulation	NA	275.151	1	7.2514	0.412617	55	100 - 10.8	66383.6	30.57
5.79_320.1484n	8.28839e+06	7.79784e+06	1.95414e+06	2.08633e+06	1.09029e+06	1.06683e+06	1.10889e+06	3.68477e+06	4.18196e+06	4.0278e+06	1.49771e+07	1.38407e+07	1.90484e+07	1.89386e+07	1.57547e+07	1.72035e+07	1.68702e+07	1.59083e+07	1.64969e+07	1.7003e+07	13.2596	S	K	1.66041e+07	3.52872e+06	4.70542	2.23433	1.26413e-09	8.89821	2.96818e-06	1	Up_regulation	320.148	321.156	1	5.78797	0.785767	9	100 - 16.3	1.66041e+07	9.73	M+H-H2O, M+H
2.30_192.0264n	692131	671713	713111	729755	597784	621773	605962	938009	980925	929683	1.53126e+06	1.56056e+06	1.89153e+06	1.92436e+06	1.55958e+06	1.81262e+06	1.70875e+06	1.03299e+06	1.09697e+06	1.0801e+06	6.6064	S	K	1.51987e+06	748085	2.03168	1.02268	2.28809e-05	4.64053	0.0537243	1	Up_regulation	192.026	215.015	1	2.29585	1.0698	11	100 - 4.38 - 0.0634	1.51987e+06	19.55	M+H-H2O, M+H, M+Na
3.69_429.1360m/z	0	0	6077.65	0	0	0	0	4685.05	0	0	17613.6	25649.7	18273.3	25371.6	30132.8	37952	56454.9	10031.4	32743.1	28790.6	6.62346	S	K	28301.3	1076.28	26.2955	4.71674	7.23383e-05	4.14063	0.16985	1	Up_regulation	NA	429.136	1	3.68535	0.25275	85	100	28301.3	45.21
4.43_198.5340m/z	49869.6	61692.1	52184.7	56413.2	25265.3	47314	60667.9	51721.4	55178.8	91979.7	109100	128724	101254	148611	97137	116300	161814	100672	129624	154554	7.61093	S	K	124779	55228.7	2.25931	1.17588	1.04693e-06	5.98008	0.00245819	1	Up_regulation	NA	198.534	2	4.4327	0.319867	9	100 - 16.2 - 0.173	124779	19.04
12.63_353.1727m/z	36772.8	25158.8	9913.57	13841.5	727.35	8110.5	11066.5	16547	7181.61	15562.8	85637.4	104698	116558	120944	148655	180248	156272	107620	127822	98960.6	11.3059	S	K	124742	14488.3	8.60984	3.10599	1.85789e-07	6.73098	0.000436233	1	Up_regulation	NA	353.173	1	12.6259	0.286283	114	100 - 18.4 - 7.49	124742	23.34
14.52_318.1830n	123108	122030	125.705	2344.92	2317.05	302.287	2430.73	412.148	173.614	3846.74	389825	416578	609056	783308	701764	755246	690258	503106	471696	481787	11.3858	S	K	580262	25709.1	22.5703	4.49636	1.69622e-07	6.77052	0.000398273	1	Up_regulation	318.183	341.172	1	14.5236	0.3353	8	100 - 14.5 - 0.875	580262	25.04	M+H-H2O, M+H, M+Na
14.65_198.5959m/z	3098.54	1591.84	1949.53	3512.9	3459.98	1086.1	188.179	3080.04	1937.41	3295.87	11696.3	9883.44	7776.77	32276.4	26813.3	39149.9	48433.4	17323.5	30604	36759.8	5.40711	S	K	26071.7	2320.05	11.2376	3.49026	0.000409559	3.38768	0.961644	1	Up_regulation	NA	198.596	2	14.653	0.204817	17	100 - 63.7	26071.7	49.23
14.56_137.0965m/z	4436.67	5170.96	6956.92	3408.95	3083.53	4436.74	2386.06	4161.85	937.108	6085.76	11954	18411.5	15305.5	20993.1	14613.1	17982.5	17724.6	11643.5	16157.7	9210.44	8.87096	S	K	15399.6	4106.46	3.75009	1.90693	6.93691e-07	6.15883	0.00162879	1	Up_regulation	NA	137.096	1	14.5641	0.33285	9	100 - 18.5	15399.6	23.51
5.31_526.2798n	0	952.211	157.902	1894.84	62.7191	1821.29	0	0	15618	0	343363	448727	342144	476914	393497	612417	701295	441769	643112	739713	10.9594	S	K	514295	2050.7	250.79	7.97034	1.63191e-06	5.7873	0.00383172	1	Up_regulation	526.28	527.286	1	5.3077	0.42685	3	100 - 27.6 - 2.91	514295	28.72	M+H, M+2H
15.66_327.2259m/z	0	0	0	0	0	3047.51	0	0	3979.76	0	10991.7	4447.97	10847.6	3011.56	28595.9	31728.2	29770.3	37695.9	32941.3	21638.2	5.02582	S	K	21166.9	702.737	30.1206	4.91268	0.000656987	3.18244	1	0.98	Up_regulation	NA	327.226	1	15.6646	0.199467	68	100 - 7.68	21166.9	60.42
5.83_323.1702m/z	634143	637179	413313	420757	166306	227700	194246	440457	506798	451622	1.20907e+06	1.13637e+06	1.58557e+06	1.7217e+06	937060	1.06302e+06	1.01146e+06	1.13811e+06	1.09603e+06	1.15662e+06	8.35305	S	K	1.2055e+06	409252	2.94562	1.55857	3.58688e-07	6.44528	0.0008422	1	Up_regulation	NA	323.17	1	5.82972	0.501033	81	100 - 13.9	1.2055e+06	20.78
16.09_275.1996m/z	0	0	0	0	0	0	0	5564.59	0	5753.95	47796.3	41138.7	48981.9	62732.8	16381.4	25476.3	24304.4	18266.4	19310.1	4370.93	5.09833	S	K	30875.9	1131.86	27.2789	4.76971	0.000582506	3.2347	1	0.98	Up_regulation	NA	275.2	1	16.0881	0.259683	45	100	30875.9	59.25
11.70_741.2016m/z	10347.5	0	0	0	0	0	0	0	8775.78	0	23539.8	33130.9	30722.9	19665.2	54495.1	59443.6	63738.4	43476.2	49493.1	27710.7	7.53221	S	K	40541.6	1912.34	21.2	4.40599	1.78622e-05	4.74807	0.0419404	1	Up_regulation	NA	741.202	1	11.697	0.337833	18	100	40541.6	38.74
15.54_286.2495n	2923.04	5370.21	4413.04	0	4330.45	7602.29	1928.54	5430.88	1179.58	2352.46	787775	766337	648408	776285	872455	891903	790249	835638	880346	649280	28.5898	S	K	789867	3553.06	222.306	7.79641	3.72938e-10	9.42836	8.75657e-07	1	Up_regulation	286.25	325.213	1	15.5381	0.532917	3	100 - 19.4	789867	11.01	M+Na, M+K
8.54_558.2800m/z	270.099	807.044	7288.82	7742.67	886.882	7041.6	1892.34	0	4926.78	6705.55	854454	926970	420404	476514	818361	978817	930983	767687	895946	818549	13.0302	S	K	788869	3756.19	210.018	7.71437	3.78499e-07	6.42193	0.000888717	1	Up_regulation	NA	558.28	1	8.53663	0.319217	18	100 - 31.9 - 5.64 - 0.147	788869	24.15
8.57_153.0541m/z	7442.93	9890.29	5793.03	8113.02	6939.64	4729.61	5304.29	10052.7	4907.53	5618.12	13095.9	12819.3	12691.7	13578.7	18039.2	22988.4	17713.3	12875.5	14080	10893.1	6.13534	S	K	14877.5	6879.13	2.16271	1.11284	2.69092e-05	4.5701	0.0631827	1	Up_regulation	NA	153.054	1	8.57068	0.35545	52	100	14877.5	24.36
8.60_242.1176m/z	0	0	0	0	0	0	4885.02	5723.34	0	0	13639.5	12726.6	15036.8	12146.6	24571.9	29761.4	14951.1	23949.1	23785.7	17855.3	8.56574	S	K	18842.4	1060.85	17.7616	4.15069	2.74605e-06	5.56129	0.00644772	1	Up_regulation	NA	242.118	1	8.60167	0.140817	37	100 - 25.4	18842.4	32.74
7.91_226.5471m/z	13045.9	27545.1	17449.2	21215.1	15759.6	16668.4	20047.2	10294.9	14873.1	19315.8	30798.5	37609.7	40676.8	41556.2	24351	30741.3	43062.1	31115.7	41072.9	45871.9	7.12308	S	K	36685.6	17621.4	2.08188	1.05788	2.46202e-06	5.60871	0.00578082	0.99	Up_regulation	NA	226.547	2	7.91192	0.1675	13	100 - 35.6 - 4.07	36685.6	19.02
5.38_365.1009m/z	21942.4	19485.5	9810.67	21818	21151.3	15781.8	16956	23644.1	20830.1	18519.9	38235	40816.5	23977.3	29585.1	38810.3	45851.5	45873.3	43394.3	47004.3	39153.9	7.59949	S	K	39270.2	18994	2.0675	1.04789	2.62211e-06	5.58135	0.0061567	1	Up_regulation	NA	365.101	1	5.38315	0.431233	111	100	39270.2	18.89
14.02_303.2300m/z	2033.5	1641.16	0	1396.73	1435.93	2019.71	2544	1987.15	2894.7	2001.88	249375	249706	257542	295066	282093	306439	280154	273814	261638	283054	44.8865	S	K	273888	1795.48	152.543	7.25307	6.31708e-12	11.1995	1.48325e-08	1	Up_regulation	NA	303.23	1	14.0156	1.13203	79	100 - 10.4	273888	6.99
14.32_302.1879n	326613	374321	11676.1	8268.95	21542.8	20163	14201.9	21051.2	18457.3	33091.7	440774	486663	838898	939107	652916	621198	684256	490549	514953	553717	7.91541	S	K	622303	84938.7	7.32649	2.87312	3.27387e-07	6.48494	0.000768705	1	Up_regulation	302.188	325.177	1	14.3168	0.474933	20	100 - 18.5 - 3.08	622303	26.08	M+H, M+Na
4.67_331.1529m/z	7732.51	7728.52	1.05666	0	0	1.95253	9.41436	18.0038	0.0442425	0	38206.9	27347.1	68895.1	74583.2	19798.1	15336.6	25308.9	53516.4	59444.7	59887	6.17573	S	K	44232.4	1549.16	28.5525	4.83555	0.000135675	3.8675	0.318566	1	Up_regulation	NA	331.153	1	4.67347	0.318783	114	100	44232.4	48.86
6.06_541.3015m/z	0	0	0	12035.8	0	0	7231.03	0	0	5772.26	204768	211754	253655	268841	243034	227386	333399	244264	194842	340832	15.6811	S	K	252278	2503.92	100.753	6.65468	6.50238e-08	7.18693	0.000152676	1	Up_regulation	NA	541.301	1	6.05647	0.414033	27	100 - 28.5 - 0.531	252278	19.89
14.18_406.2928m/z	0	0	0	1282.2	1317.5	0	904.336	0	0	0	26116.4	21963.6	29737.3	29674.5	9333.64	18951.7	14669.9	12006.6	15329.6	20150	8.58864	S	K	19793.3	350.414	56.4856	5.81981	1.15082e-05	4.93899	0.0270214	1	Up_regulation	NA	406.293	1	14.1781	0.17445	8	100 - 49.4	19793.3	36.05
3.48_338.3414m/z	7672.52	8771.35	7994.91	7541.01	6167.94	8385.97	8007.05	7966.95	8178.7	4744.35	19370.3	18295.1	8774.47	19266.8	12746.4	14126.7	16978.1	12811.3	16667.1	12072.6	6.40479	S	K	15110.9	7543.09	2.00328	1.00236	4.95655e-05	4.30482	0.11638	1	Up_regulation	NA	338.341	1	3.47553	0.263617	3	100	15110.9	15.91
9.50_322.1318n	0	1004.61	780.553	0	3342.19	926.493	3474.01	9272.56	0	0	817147	826818	836440	979728	961358	993715	1.05844e+06	887593	1.06132e+06	1.1043e+06	28.453	S	K	952686	1880.05	506.734	8.98508	3.88423e-10	9.4107	9.12017e-07	1	Up_regulation	322.132	323.139	1	9.49537	0.412783	14	100 - 20	952685	11.09	M+H, M+Na
15.66_194.1656n	1333.91	0	0	0	1889.03	0	2172.54	0	1233.77	0	60534.4	60609.5	133071	119860	133582	130837	121970	125517	127926	109826	12.5224	S	K	112373	662.935	169.509	7.40522	5.2527e-07	6.27962	0.00123333	1	Up_regulation	194.166	217.158	1	15.6646	0.485417	2	100 - 9.74	112373	25.09	M+H-H2O, M+Na
15.58_229.1941m/z	613.574	0	387.908	0	272.83	0	39.4411	1.40963	0	43.0658	1421.76	3445.56	8747.78	12580.5	14042.3	14976.6	19286.5	12466.6	14464.5	16923.2	6.48657	S	K	11835.5	135.833	87.1331	6.44515	0.000111755	3.95173	0.262402	1	Up_regulation	NA	229.194	1	15.5788	0.172017	7	100 - 10	11835.5	48.16
2.96_133.0566m/z	831.241	379.478	5.56187	1242.93	64.5255	0	52.6591	63.1549	133.001	351.536	6961.84	15432.4	18552.1	17251.4	13448.9	18224.1	16004.3	13545.3	9545.86	21174.9	10.7656	S	K	15014.1	312.419	48.0577	5.5867	1.65991e-06	5.77992	0.00389747	1	Up_regulation	NA	133.057	1	2.95873	0.389667	62	100 - 18	15014.1	28.63
5.26_418.2275m/z	0	0	0	730.991	711.817	799.257	0	0	0	0	8339.36	5150.82	14799.6	18393.7	9997.05	3899.91	11736	11710.2	10638.5	9275.67	7.54603	S	K	10394.1	224.217	46.3574	5.53473	3.25128e-05	4.48795	0.0763401	1	Up_regulation	NA	418.228	1	5.25628	0.0928333	42	100 - 35.4	10394.1	40.85
8.32_468.2490m/z	1038.9	716.707	854.538	2473.7	0	0	0	3499.99	3832.9	0	520823	567892	432034	472723	632123	637523	602777	626400	628171	588652	24.8395	S	K	570912	1241.68	459.788	8.84483	1.31619e-09	8.88068	3.09043e-06	1	Up_regulation	NA	468.249	1	8.32057	0.435233	15	100 - 28.6 - 3.86	570912	12.7
12.75_299.1987m/z	9696.37	3071.34	1203.34	2524.48	9252.01	78.9394	1274.77	147.857	790.589	4203.08	42241.2	35952.7	55772	47783.5	45749.9	48580.4	50524.8	48484.7	40077.5	44927.3	20.3918	S	K	46009.4	3224.29	14.2696	3.83488	1.8923e-12	11.723	4.44313e-09	1	Up_regulation	NA	299.199	1	12.7477	0.3276	61	100 - 4.09	46009.4	12.2
8.72_323.1417m/z	1393.56	4360.86	1215.46	3344.93	3466.9	2777.41	5366.28	5571.05	4518.16	4432.85	12312.4	16225.1	10662	8922.27	9378.39	8711.52	12806.5	10135.3	12111.9	10700.7	8.77315	S	K	11196.6	3644.76	3.07198	1.61917	1.95578e-07	6.70868	0.000459218	1	Up_regulation	NA	323.142	1	8.7165	0.170917	84	100 - 18.8	11196.6	20.25
15.71_178.1321m/z	0	2954.47	0	0	0	0	0	3624.68	0	0	6669.64	5346.37	8758.94	11344	10616.2	10117.3	8645.91	11988.1	8682.26	4746.2	8.97999	S	K	8691.5	657.925	13.2105	3.72361	3.02992e-07	6.51857	0.000711424	1	Up_regulation	NA	178.132	1	15.7101	0.2145	6	100	8691.49	28.31
15.66_162.1040n	753.871	0	1121.67	2548.85	1315.47	2091.83	927.046	2881.7	163.265	635.746	75695.3	72508.4	122020	130728	135084	133400	133375	130476	144980	145521	14.5239	S	K	122379	1243.96	98.3788	6.62028	1.45004e-07	6.83862	0.000340469	1	Up_regulation	162.104	163.111	1	15.6646	0.33725	5	100 - 4.05	122379	21.54	M+H-H2O, M+H
14.32_376.2812m/z	1742.17	8641.51	0	0	0	0	0	0	0	0	7013.23	17563.4	3142.84	14367.8	20217.4	19588.7	16860.8	5742.65	14143.9	8643.91	5.50904	S	K	12728.5	1038.38	12.258	3.61566	0.000118382	3.92671	0.277962	0.97	Up_regulation	NA	376.281	1	14.3168	0.08705	14	100 - 28.3	12728.5	48.17
9.68_296.1165n	2738.4	2496.8	0	0	0	0	0	1830.74	0	2404.93	156518	157233	174178	172655	143549	142055	141647	161453	181420	184655	31.2976	S	K	161536	947.098	170.559	7.41413	1.39079e-10	9.85674	3.26557e-07	1	Up_regulation	296.116	297.124	1	9.6821	0.270767	11	100 - 12.4	161536	10.02	M+H, M+Na
7.09_373.1831m/z	9604.68	10676	9555.25	7174.19	5282.63	5769.96	4622.32	11120.4	6102.31	7189.42	19212.7	26673.6	22444.8	18612.1	13702.2	16395.8	20586.4	12349.6	15659.4	12627	6.19134	S	K	17826.4	7709.73	2.31219	1.20926	2.85313e-05	4.54468	0.0669915	1	Up_regulation	NA	373.183	1	7.0904	0.342967	106	100	17826.4	25.81
10.01_207.1383m/z	7981.59	7415.09	8974.16	6753.49	8677.78	3984.87	2212.31	12495.7	9042.85	4789.17	17312	15712.8	19198.2	32468.4	20648.5	19171.2	20157.3	19582.2	23046.4	23041.5	7.97541	S	K	21033.8	7232.72	2.90815	1.5401	7.68472e-07	6.11437	0.00180437	1	Up_regulation	NA	207.138	1	10.0141	0.31715	33	100 - 1.2	21033.8	21.89
1.12_533.7861n	29343.9	40177.9	33822.4	48594.1	25288.9	27344.3	26077.6	38557.8	27176.2	46443.5	57422.5	75675.7	86720	82476.3	76992.6	83240.7	90382.3	45502.3	50428.7	61602.2	6.38302	S	K	71044.3	34282.7	2.07231	1.05124	1.78248e-05	4.74898	0.0418526	0.98	Up_regulation	533.786	572.749	1	1.11902	0.150567	0	100 - 20.6	71044.3	22.54	M+Na, M+K
15.66_93.0695m/z	5779.29	5092.9	5344.75	9276.5	10247.8	5398.16	8701.64	5844.58	1910.43	8273.63	15319.3	13428.9	21124.7	21044.4	20607.1	21501.3	25568.2	16828.2	21258.2	13221.5	8.22466	S	K	18990.2	6586.98	2.88299	1.52757	6.22596e-07	6.20579	0.00146186	1	Up_regulation	NA	93.0695	1	15.6646	0.477117	8	100 - 11.5	18990.2	21.39
4.03_146.1648m/z	0	0	2921.68	0	0	4378.95	0	0	0	4858.31	62215.8	88084.4	57900.6	69315.7	61473	82464.4	77554.6	68497.7	86092.5	74995.9	20.87	S	K	72859.5	1215.9	59.9221	5.90502	2.39326e-09	8.62101	5.61937e-06	1	Up_regulation	NA	146.165	1	4.03112	0.539317	2	100	72859.4	14.64
7.70_337.0885m/z	0	0	0	0	0	0	2549.34	0	1307.05	7792.04	30378.2	39957.2	37249.9	52065.7	108573	126624	127739	31765.1	39827.1	48798	4.98303	S	K	64297.7	1164.85	55.1982	5.78655	0.000739108	3.13129	1	1	Up_regulation	NA	337.088	1	7.69547	0.191033	64	100 - 11.3	64297.7	62.19
6.41_394.2333m/z	0	988.219	813.406	798.014	0	130.186	0	0	1789.98	4.43493	80329.5	83739.7	11800.2	26913.9	69770	74759.4	100652	83856.3	97690.6	103822	7.50098	S	K	73333.4	452.434	162.086	7.34062	3.67268e-05	4.43502	0.0862346	1	Up_regulation	NA	394.233	1	6.41017	0.280867	18	100 - 10.4	73333.3	41.89
9.16_498.3632m/z	0	0	0	0	0	5759.05	0	0	8816.97	0	35074	29336.5	18647.3	30459.5	2291.75	13410.4	14005.1	24298.4	33337.3	34413.9	6.0747	S	K	23527.4	1457.61	16.1411	4.01266	9.914e-05	4.00375	0.232781	0.98	Up_regulation	NA	498.363	1	9.15758	0.137683	2	100 - 14.3	23527.4	46.95
15.66_161.1311m/z	0	219.671	0	0	0	122.954	393.752	797.063	1616.02	0	21866.5	20042.9	28836.8	29933.5	34455.8	34172.6	33955.9	29670	34505.4	28733.5	17.848	S	K	29617.3	314.956	94.0362	6.55514	1.92236e-08	7.71617	4.5137e-05	1	Up_regulation	NA	161.131	1	15.6646	0.491133	12	100 - 7.47	29617.3	17.44
6.02_207.0649m/z	0	0	1198.9	0	0	1067.6	702.923	1042.37	0	0	52968.3	51717.7	30793.9	41493.1	35778.1	32958.7	34430.5	32772.2	33745.4	42385.4	15.187	S	K	38904.3	401.189	96.9725	6.5995	9.20033e-08	7.0362	0.000216024	1	Up_regulation	NA	207.065	1	6.02025	0.22995	49	100 - 2.62	38904.3	20.56
10.87_237.1838m/z	815.229	0	0	0	0	0	0	2053.8	0	953.367	22404.6	19159.8	12274.1	11865.2	15467.6	21114.9	13188.5	5477.24	15572.8	11017.6	8.78496	S	K	14754.2	382.249	38.5985	5.27047	8.20345e-06	5.086	0.0192617	1	Up_regulation	NA	237.184	1	10.8706	0.287367	27	100	14754.2	34.75
2.82_445.2171m/z	5414.22	4112.48	1017.39	26.6257	1024.45	619.313	271.675	1360.95	0	41.6792	106981	70210.2	149208	93225.9	204778	131698	76271	152287	106069	60659.7	8.04162	S	K	115139	1388.89	82.9	6.3733	2.08018e-05	4.6819	0.0488427	1	Up_regulation	NA	445.217	1	2.8216	0.236383	47	100 - 21.1 - 2.31	115139	38.82
2.52_247.1274m/z	18982.9	17547.6	15105.8	6515.59	18662.3	10071.2	9982.26	17280.4	19504.2	10770.5	26944.8	37787.6	34091.2	36033.5	29296.6	30435.6	35189.6	25522.5	27255.8	32096.4	8.52649	S	K	31465.4	14442.3	2.1787	1.12347	1.05708e-07	6.97589	0.000248201	1	Up_regulation	NA	247.127	1	2.5233	0.426267	75	100	31465.4	13.45
2.01_89.0599m/z	4661.99	8533.58	6874.58	3330.65	10794.1	5472.78	8735.61	9449.1	7889.01	5111.79	14006.3	22141.3	15270.4	12911.8	18617.1	15527.4	14058.7	12572.3	16414.5	19692.1	7.26233	S	K	16121.2	7085.33	2.27529	1.18605	1.40764e-06	5.85151	0.00330514	1	Up_regulation	NA	89.0599	2	2.01138	0.400867	5	100 - 1.34	16121.2	19.4
12.58_226.0442m/z	2631.86	0	0	0	0	0	3869.78	0	0	0	4435.8	8183.96	6074.32	10118.9	3895.1	8729.27	6345.9	3692.82	8228.14	10208.1	7.08798	S	K	6991.24	650.173	10.7529	3.42665	4.84519e-06	5.31469	0.0113765	0.99	Up_regulation	NA	226.044	2	12.5814	0.212683	16	100 - 15.7	6991.23	35.15
5.50_270.1545m/z	9532.36	6695.35	6639.25	11084.8	6513.16	12233.4	16053.4	8389.3	8318.12	15452.2	14723.9	21002.4	26944.9	28648.8	23545.7	22581.7	18414.7	20316.1	23304.4	19030.9	6.86939	S	K	21851.4	10091.1	2.1654	1.11463	2.24306e-06	5.64916	0.00526671	0.98	Up_regulation	NA	270.154	1	5.50172	0.291967	44	100	21851.3	18.76
4.47_247.1274m/z	5945.21	4523.91	3064.11	8476.49	2693.35	5411.32	3617.78	2836.35	6173.27	2628.79	11822.1	7913.42	12365.4	12504.6	14454.5	11419.3	13044.9	9787.28	11029.6	7572.35	7.177	S	K	11191.4	4537.07	2.46665	1.30255	1.21275e-06	5.91623	0.00284753	0.98	Up_regulation	NA	247.127	1	4.47298	0.193067	75	100	11191.3	19.64
5.87_350.2078m/z	0	67.7297	0	1537.85	0	0	638.224	0	0	4107.62	26740	27075.2	25032.3	18808.3	20789.6	35496.4	33730.7	37080.2	35169.8	45893.4	11.232	S	K	30581.6	635.152	48.1485	5.58942	8.90195e-07	6.05051	0.00209018	1	Up_regulation	NA	350.208	1	5.87468	0.200217	27	100 - 8.69	30581.6	27.23
15.66_163.1451m/z	1598.29	1705.8	1663.4	364.516	1920.83	1680.95	1591.17	30.2183	4345.71	1543.95	13204.7	12988.5	17840.7	18152.2	20952.9	19458.1	22711.9	21745.7	24407.3	23650.4	13.5268	S	K	19511.3	1644.49	11.8646	3.56859	5.99932e-08	7.2219	0.000140864	1	Up_regulation	NA	163.145	3	15.6646	0.296033	0	100 - 0.222	19511.2	20.6
8.54_219.1004m/z	18802	7182.34	10373.8	4152.33	17685.3	19893.6	16495	16918.1	21060.3	13219	34807.1	35421.5	50424.5	50266.2	44155.1	42858.2	38020.7	36149.2	38916.4	36442	10.0988	S	K	40746.1	14578.2	2.795	1.48285	7.80091e-09	8.10785	1.83165e-05	1	Up_regulation	NA	219.1	1	8.53663	0.411783	28	100 - 2.09	40746.1	14.51
13.73_359.2173m/z	0	2200.17	0	0	0	0	0	0	0	0	17149.3	35926.4	46855.5	10388.6	36357.3	46651.8	30014	39229.9	0	23056.6	5.72771	S	K	28562.9	220.027	129.816	7.02032	0.000279991	3.55286	0.657418	0.945	Up_regulation	NA	359.217	1	13.7266	0.251133	59	100	28562.9	54.73
9.01_402.2846m/z	0	0	0	0	0	0	0	792.835	0	0	254394	282258	638245	694658	401243	403632	422654	2171.13	1880.05	0	3.8783	S	K	310113	79.2935	3910.96	11.9333	0.0037411	2.427	1	0.945	Up_regulation	NA	402.285	1	9.0144	0.999533	11	100 - 17.3 - 0.256	310113	81.52
5.92_493.2807m/z	0	0	0	0	0	5841.86	0	0	7876.26	5318.58	81033.5	149105	66804.7	155604	34539.5	165012	149028	50402.1	193649	180549	6.54512	S	K	122573	1903.68	64.3872	6.0087	0.000103026	3.98705	0.241905	1	Up_regulation	NA	493.281	1	5.91572	0.348417	37	100 - 27.4	122573	47.5
9.79_410.2021m/z	26493.5	53204.9	40094.2	54964.4	30079.6	46728.4	25834.2	61972.2	64329	82559	89225.3	86715.2	133733	118941	115038	112739	128152	100803	94203.9	124840	7.83714	S	K	110439	48626	2.2712	1.18345	3.48906e-07	6.45729	0.00081923	1	Up_regulation	NA	410.202	1	9.78638	0.270183	0	67 - 100 - 1.82	110439	15.19
9.37_595.2202m/z	0	4877.64	0	0	4623.05	0	0	0	0	0	8647.22	13476.6	8868.02	10848.7	9728.74	9701.5	14404.4	8360.98	5130.76	4318.12	7.09649	S	K	9348.51	950.079	9.83971	3.29862	3.34807e-06	5.47521	0.00786126	0.98	Up_regulation	NA	595.22	1	9.3736	0.147533	23	100	9348.5	33.81
14.82_374.2678m/z	208138	210101	16078.9	12009.2	10860.6	12432.1	6686.33	35638.4	34486	31166.7	314587	352170	285993	340964	305428	332218	330673	315648	354540	308852	10.1026	S	K	324107	57759.8	5.61129	2.48833	1.12236e-06	5.94987	0.00263531	1	Up_regulation	NA	374.268	1	14.8157	0.40295	30	100 - 28.4	324107	6.75
15.66_355.1871m/z	4592.17	12413.9	0	0	0	0	171.657	0	0	0	9486.4	17868.3	43435.6	65095.1	45622.9	49030.7	54031.2	34768	27025.2	34792.6	6.63849	S	K	38115.6	1717.79	22.1888	4.47176	5.73378e-05	4.24156	0.134629	0.99	Up_regulation	NA	355.187	1	15.6646	0.285	83	100	38115.6	44.25
4.03_281.1488m/z	10382.7	12824.7	15972.5	18888	10547.8	8853.54	6893.9	16856.4	10732.6	16364.1	39391	53038.6	42737	36883.8	37536.8	32821.7	37745.6	16221.9	22538.5	24144.1	5.90645	S	K	34305.9	12831.6	2.67354	1.41875	8.86039e-05	4.05255	0.208042	0.97	Up_regulation	NA	281.149	1	4.03112	0.221367	57	100 - 17.6	34305.9	30.95
3.98_105.0695m/z	477.861	2013.22	89.3047	512.771	0	3431.2	3350.95	462.275	1801.76	2107.99	73319.9	93538.5	139032	147712	88705	105406	105323	85953.2	111806	128080	13.9301	S	K	107888	1424.74	75.7243	6.24268	2.01919e-07	6.69482	0.000474106	1	Up_regulation	NA	105.07	1	3.97605	0.453117	18	100 - 5.64 - 4.49	107888	22.37
9.87_655.1864m/z	0	0	0	11121.1	12403.8	12076.7	0	0	0	0	162966	179811	164703	191875	234145	259428	256659	202066	228477	201081	18.1342	S	K	208121	3560.18	58.4581	5.86933	1.11994e-08	7.95081	2.62961e-05	1	Up_regulation	NA	655.186	1	9.87197	0.236767	20	100 - 27.6 - 2.38	208121	16.92
1.82_137.0797m/z	2092.52	824.589	650.148	0	0	0	767.082	0	0	0	22249.3	29960.3	25654.3	35842.9	30414.2	36531.5	27783.6	26772.6	26690.1	29672.2	20.3441	S	K	29157.1	433.444	67.2685	6.07186	4.1415e-09	8.38284	9.72424e-06	1	Up_regulation	NA	137.08	1	1.82393	0.34315	13	100	29157.1	15.13
4.21_191.0815m/z	0	1927.11	0	2499.9	0	0	0	0	0	1431.53	11577.7	17954.2	16490	25549.6	17258.4	23491.3	17172.2	19273.1	21395.2	24597.2	13.532	S	K	19475.9	585.864	33.243	5.05498	1.01536e-07	6.99338	0.000238407	1	Up_regulation	NA	191.081	1	4.21457	0.3322	96	100	19475.9	22.1
1.35_234.0849n	29002.8	13933.5	24574.6	19171.1	14117.4	14344.3	26910	13517.9	29818	26781.1	42434.5	46827.5	43538.3	40410.8	32562.7	38873	37828	43575	56061.7	56750.4	6.97656	S	K	43886.2	21217.1	2.06844	1.04854	1.735e-06	5.7607	0.00407377	1	Up_regulation	234.085	276.119	1	1.3475	0.29975	5	100 - 4.98	43886.2	17.43	M+H, M+ACN+H
6.37_330.1472n	50966.3	35588.5	38319	31226.2	26323.5	19127.5	19567.7	46907.3	38461.9	35249.8	75835.3	51415.9	94985	86756.5	64659.4	76183.7	63209.3	68607.4	79674.3	55743.7	6.90412	S	K	71707.1	34173.8	2.09831	1.06923	2.62284e-06	5.58123	0.00615843	1	Up_regulation	330.147	375.126	1	6.36923	0.202133	16	100 - 3	71707	18.98	M+H, M+2Na-H
6.90_615.3381m/z	8145.28	2178.05	2965.09	1396.71	0	841.174	0	6941.43	1032.75	0	637504	654298	637809	728783	819142	916255	998506	740819	862886	884680	19.5361	S	K	788068	2350.06	335.34	8.38948	1.10141e-08	7.95805	2.58611e-05	1	Up_regulation	NA	615.338	1	6.89987	0.934417	25	100 - 36.2 - 4.6	788068	16.13
15.66_147.1163m/z	0	0	0	0	2246.05	0	0	2584.85	0	1933.95	9569.06	12109.6	28849.3	25094.8	22683.7	30241.3	26285.7	25337.7	21460.2	26007.8	10.1268	S	K	22763.9	676.495	33.6498	5.07253	2.17676e-06	5.66219	0.00511104	1	Up_regulation	NA	147.116	1	15.6646	0.211967	21	100 - 1.68	22763.9	29.91
14.52_95.0488m/z	15.5393	191.607	0	749.821	679.575	333.92	1653.08	367.945	1394.6	0	36018	40036.4	44721.7	56325.4	57129.4	55851.2	59499.8	41193.8	44459.8	44587.8	17.8212	S	K	47982.3	538.619	89.084	6.47709	2.22436e-08	7.6528	5.22279e-05	1	Up_regulation	NA	95.0488	1	14.5236	0.245183	30	100 - 2.58	47982.3	17.5
6.90_357.1509m/z	7781.82	7065.63	11858.5	15933.9	4079.56	6045.65	13521.9	18094.8	8133.54	12942.2	19838.6	36613.5	48992.6	54865.6	24231.6	22384.1	35845.3	22959.9	24995.5	44195	5.44975	S	K	33492.2	10545.8	3.17589	1.66716	0.000177703	3.75031	0.417246	1	Up_regulation	NA	357.151	1	6.89987	0.522117	89	100 - 10.8	33492.2	37.31
13.39_161.0594m/z	0	0	412.714	1005.36	0	606.934	250.486	3462.64	0	0	42133	15338.6	36427.8	38652.2	53795	56435.3	54965.9	69232.4	54760.7	69929.9	9.31376	S	K	49167.1	573.824	85.6833	6.42094	6.07642e-06	5.21635	0.0142674	1	Up_regulation	NA	161.059	1	13.3877	0.36745	45	100 - 4.22	49167.1	33.49
15.17_334.2085m/z	0	0	0	0	0	2696.91	0	0	0	0	0	11121.7	25827.4	37388.6	10871.3	26860.4	16554.5	5629.21	12910.5	30855.9	4.63039	S	K	17802	269.701	66.0064	6.04453	0.00120327	2.91964	1	0.945	Up_regulation	NA	334.209	1	15.1729	0.204133	26	100	17802	67.09
14.99_408.3069m/z	6825.47	3259.37	0	0	248.913	0	0	0	0	0	14257.3	17969.1	22388.7	21527	17331.6	11258.8	13723.4	15188.4	16079.7	21603.1	11.594	S	K	17132.7	1033.39	16.5792	4.0513	7.86628e-09	8.10423	1.847e-05	1	Up_regulation	NA	408.307	1	14.9909	0.160333	4	100 - 11.7	17132.7	21.92
14.86_373.2467m/z	16027.7	15541.5	0	0	0	0	0	0	0	0	30056.5	21193.5	16727.9	20393.3	21014.9	23721.4	18295.4	28522.9	21916.4	19580.5	7.60724	S	K	22142.3	3156.93	7.01385	2.81021	1.42211e-06	5.84707	0.00333911	1	Up_regulation	NA	373.247	1	14.8565	0.169883	34	100	22142.3	19.15
1.98_189.0631n	21466.9	7583.55	11152.7	14305.6	11115.7	10718.7	9088.45	12557.9	18141.9	15345.6	28065.8	22958.8	37079.6	36254.5	18969.1	17989.7	30215.1	31932.4	31662.9	35462.3	6.17204	S	K	29059	13147.7	2.2102	1.14418	1.85148e-05	4.73248	0.0434728	0.97	Up_regulation	189.063	172.06	1	1.97627	0.502833	7	100	29059	23.95	M+H-H2O, M+ACN+H
14.74_161.1320m/z	0	0	11782.1	5898.86	0	0	0	0	0	0	15277.5	11856	4703.94	12049.5	22269.4	22288.1	23415	8065.53	9845.95	4660.72	4.51754	S	K	13443.2	1768.1	7.60317	2.9266	0.000474889	3.32341	1	0.94	Up_regulation	NA	161.132	1	14.7377	0.16235	12	100	13443.2	53.11
6.15_351.1662m/z	4982.2	962.73	28.2949	0	0	0	0	1297.64	0	665.58	31511.4	48438.8	38472.8	53250.5	29581.8	48250.9	67682	28551.8	55794.1	67576.7	9.91011	S	K	46911.1	793.654	59.1077	5.88527	3.26757e-06	5.48577	0.00767226	1	Up_regulation	NA	351.166	1	6.14567	0.2235	90	100	46911.1	31.2
2.96_162.0798m/z	19453	12089.7	7930.6	3458.06	16094	9867.19	8296.54	14462.8	26915.7	2542.02	39351.2	43907.6	44547.8	47413.6	39862.8	43710.6	45614.2	38746.2	33690.6	43380.8	11.1601	S	K	42022.6	12111	3.46979	1.79485	2.48272e-08	7.60507	5.82943e-05	1	Up_regulation	NA	162.08	1	2.95873	0.464867	34	100	42022.6	9.67
9.53_147.0438m/z	754.96	0	0	0	1262	1632.71	0	2238.4	0	0	29297.6	27750.4	29456.2	36598.3	33369.6	40042.9	36224	28186.7	36824.6	38607	22.2539	S	K	33635.8	588.817	57.1243	5.83603	1.39683e-09	8.85486	3.27975e-06	1	Up_regulation	NA	147.044	1	9.53138	0.268817	40	100	33635.7	13.74
16.96_323.1990m/z	2998.96	0	0	0	0	0	0	0	0	0	11913.3	5658.51	25280.1	9787.87	28085.1	19329.8	6982.64	43649.4	6358.38	0	3.64501	S	K	15704.5	299.906	52.3648	5.71053	0.00526928	2.27825	1	0.945	Up_regulation	NA	323.199	1	16.9552	0.215	61	100 - 15.5	15704.5	84.88
9.05_343.1182m/z	8369.94	5433.87	6808.7	2004.38	5766.67	5581.02	1395.83	6966.39	3637.48	10405.9	12245.7	19267.8	21023.7	22165.6	17376.3	22718.1	21471.4	17447.8	16216.5	12345.1	8.45772	S	K	18227.8	5637.03	3.23358	1.69313	2.22236e-07	6.65319	0.00052181	1	Up_regulation	NA	343.118	1	9.05155	0.249817	122	100	18227.8	20.92
17.02_302.2241n	452.326	624.393	0	855.807	3245.9	997.854	0	439.42	9.94548	0	116527	39475.7	126753	26909.5	185665	85055.8	45192.9	159765	57734.1	26210.5	4.75175	S	K	86928.9	662.575	131.199	7.03561	0.00103996	2.98298	1	1	Up_regulation	302.224	325.213	1	17.0242	0.570667	42	100 - 17.5	86928.8	66.03	M+H-H2O, M+Na
13.01_217.1579m/z	1207.56	5379.76	8103.18	3152	3338.74	5207.03	4227.27	1027.96	2872.74	2982.48	12542.2	14854.6	15765.2	18293.9	8773.13	14098.4	6612.84	10262	13984.2	17345.7	7.00565	S	K	13253.2	3749.88	3.53431	1.82143	5.80949e-06	5.23586	0.0136407	0.99	Up_regulation	NA	217.158	1	13.0096	0.320033	39	100	13253.2	28.22
15.47_149.1317m/z	2669.44	0	3008.64	0	0	0	0	0	22.1541	1012.51	13181.5	15539.2	14460	19659	23554.8	20417.7	19064.8	14963.8	18333	18336.3	15.8953	S	K	17751	671.285	26.4433	4.72483	3.6665e-09	8.43575	8.60894e-06	1	Up_regulation	NA	149.132	1	15.4651	0.151367	7	100 - 0.894	17751	17.93
4.03_300.1649m/z	25765.4	17712.2	9472.1	25378.6	11428.1	7694.29	15611.5	22635.9	21255.9	26736	51332.8	47222	57720.9	51192.9	76192.4	49474.2	32130.8	49004.2	46937.1	27228	6.3987	S	K	48843.5	18369	2.65902	1.41089	1.83002e-05	4.73754	0.0429689	1	Up_regulation	NA	300.165	1	4.03112	0.1817	50	100	48843.5	27.23
2.16_450.1914m/z	4433.87	7394.54	8588.41	4475.44	11855.3	3745.93	5083.54	8045.78	1361.6	3007.49	22449.7	22042.6	26992.8	22695.1	25231.1	17310.2	24135.3	18181.9	9085	13897.2	7.15007	S	K	20202.1	5799.2	3.4836	1.80058	4.58461e-06	5.3387	0.0107647	0.99	Up_regulation	NA	450.191	1	2.15865	0.23255	31	100	20202.1	27.48
1.09_518.8071m/z	14743.7	14110.7	29330.8	60503.8	23200.2	29608.8	4437.16	21028.3	7231.97	39203.3	97700.4	114721	67192	101287	66343.6	107443	92644.4	75587.8	90704.6	106309	8.98496	S	K	91993.3	24339.9	3.77953	1.91821	4.54548e-08	7.34242	0.000106728	1	Up_regulation	NA	518.807	1	1.09017	0.118933	0	100 - 30.9 - 15.6	91993.3	18.56
15.95_345.2360m/z	0	0	0	0	0	0	0	3389.07	0	0	15774.8	18613.5	12084.6	16249.7	23936	20508.8	16502.5	3857.55	0	4478.44	5.09291	S	K	13200.6	338.917	38.9494	5.28353	0.000582246	3.23489	1	0.945	Up_regulation	NA	345.236	1	15.9467	0.139867	43	100 - 4.06	13200.6	59.95
5.65_392.1482m/z	1896.73	3407.18	2465.89	4221	982.743	4171.1	3142.12	2332.61	4102.07	9359.01	48106.7	55790.5	64594.4	67658	29623.1	37809.7	39221.1	7003.16	7658.59	6385.97	4.40677	S	K	36385.1	3608.05	10.0844	3.33406	0.00162749	2.78848	1	0.97	Up_regulation	NA	392.148	1	5.65382	0.456017	46	100	36385.1	63.35
9.27_93.0695m/z	2167.38	3012.49	2534.92	3293.64	4720.33	4622.79	5087.36	7230.79	5646.61	6917.84	12511.4	14804.2	9777.15	12742.4	12677.1	14231.5	14159	7850.65	6101.25	9859.32	6.41705	S	K	11471.4	4523.43	2.536	1.34255	1.2555e-05	4.90118	0.0294791	0.98	Up_regulation	NA	93.0695	1	9.272	0.249017	8	100 - 5	11471.4	25.58
8.14_340.1963m/z	18101.1	21469.7	23440.2	22533.3	4361.14	13936.3	9433.52	12204.8	10382.1	25279.3	27761.8	47370.6	55810.4	54677	52244	38844.3	46868.9	43793.4	40317	40789.3	8.23697	S	K	44847.7	16114.1	2.78313	1.47671	2.05442e-07	6.68731	0.000482379	1	Up_regulation	NA	340.196	1	8.14298	0.583883	43	100 - 17.2	44847.7	18.92
13.77_315.1682n	25755.1	26315.1	8124.63	127.73	20532.8	23542.2	7747.73	8908.15	532.527	5080.36	185223	141458	169261	211555	230736	222480	181024	203086	197346	138503	16.7514	S	K	188067	12666.6	14.8474	3.89214	3.92711e-09	8.40593	9.22085e-06	1	Up_regulation	315.168	357.202	1	13.7723	0.4799	7	100 - 8.6	188067	16.73	M+Na, M+ACN+H
2.34_147.0297m/z	64680	45898	65116.8	51534.1	54875.9	54068.2	41012.9	91743.5	99059.8	97046.4	144856	150806	178301	174730	141238	196018	162855	96227.9	112494	88516.8	5.89266	S	K	144604	66503.6	2.17438	1.12061	3.12933e-05	4.50455	0.0734766	0.95	Up_regulation	NA	147.03	1	2.33573	1.34748	18	100 - 3.99	144604	24.81
3.01_132.0797m/z	1099.57	806.257	0	0	325.129	0	43.3586	0	0	640.665	12866.7	10462.7	12601.5	16887	12303.5	17012.7	15009.9	8237.25	15399	11929	14.4385	S	K	13270.9	291.508	45.525	5.50859	1.00662e-07	6.99714	0.000236354	1	Up_regulation	NA	132.08	1	3.00777	0.336117	24	100 - 3.6	13270.9	21.19
6.41_486.2224m/z	0	0	0	0	0	0	0	0	0	0	52231.1	60352	0	0	51365.3	56565.3	78859	41046.7	49267.6	66359.4	5.51908	S	K	45604.7	0.01	4.56047e+06	22.1208	0.000370926	3.43071	0.870935	0.9	Up_regulation	NA	486.222	1	6.41017	0.20015	16	100 - 3.71	45604.7	57.3
16.68_373.3049m/z	0	0	0	0	0	0	0	3460.83	0	0	12621.6	7506.16	12520.2	5849.84	10913.4	7342.2	4163.71	18172.1	15768.9	0	5.1197	S	K	9485.82	346.093	27.4083	4.77654	0.000496058	3.30447	1	0.945	Up_regulation	NA	373.305	1	16.678	0.1278	4	100 - 10.1	9485.81	58.38
5.79_502.2177m/z	0	0	0	0	0	0	0	0	0	0	91032.7	95235.7	0	0	172816	184360	185515	164169	161147	167446	5.32785	S	K	122172	0.01	1.22172e+07	23.5424	0.000476034	3.32236	1	0.9	Up_regulation	NA	502.218	1	5.78797	0.2133	17	100 - 18	122172	59.35
1.03_410.9224m/z	0	0	0	0	0	0	0	0	0	0	45142	0	124694	68520.3	87892.2	65048.2	75784.3	0	49236.3	68902.5	4.8873	S	K	58522	0.01	5.8522e+06	22.4805	0.000862635	3.06417	1	0.9	Up_regulation	NA	410.922	1	1.02832	0.0976833	2	100 - 57 - 51.9	58522	64.7
5.75_343.1372m/z	0	0	0	0	0	0	0	0	0	0	15808.5	13270.8	19157.5	0	0	18364.5	15466.2	29585.3	18414.4	29117.8	5.04023	S	K	15918.5	0.01	1.59185e+06	20.6023	0.00069957	3.15517	1	0.9	Up_regulation	NA	343.137	1	5.75228	0.1273	130	100 - 24.1	15918.5	62.74
4.72_451.2911m/z	0	0	0	0	0	0	0	0	0	0	39538.1	27278.4	56175.3	23972.5	55429	45539.7	0	47920.1	48663	0	5.1812	S	K	34451.6	0.01	3.44516e+06	21.7161	0.000578419	3.23776	1	0.9	Up_regulation	NA	451.291	1	4.71968	0.18795	14	100 - 7.95	34451.6	61.03
6.53_767.2712m/z	0	0	0	0	0	0	0	0	0	0	27857.6	0	0	16262.3	41234.2	38371.1	42417.3	35684.2	48368.3	64186.7	4.79953	S	K	31438.2	0.01	3.14382e+06	21.5841	0.000974362	3.01128	1	0.9	Up_regulation	NA	767.271	1	6.52928	0.0773	20	100 - 23.8	31438.2	65.89
15.47_345.2381m/z	0	0	0	0	0	0	0	0	0	0	24315.7	0	17444.4	23048.8	45209.5	28078.6	27643.8	12138.5	35182.4	0	4.67555	S	K	21306.2	0.01	2.13062e+06	21.0228	0.00115947	2.93574	1	0.9	Up_regulation	NA	345.238	1	15.4651	0.159833	43	100	21306.2	67.63
6.06_271.1548m/z	0	0	0	0	0	0	0	0	0	0	5605.41	10900.9	22038.4	15078.3	0	17971.9	12453.3	0	21731.1	15796.7	4.7683	S	K	12157.6	0.01	1.21576e+06	20.2134	0.00101778	2.99235	1	0.9	Up_regulation	NA	271.155	2	6.05647	0.22995	17	100 - 13.1	12157.6	66.32
2.25_615.0339m/z	0	0	0	0	0	0	0	0	0	0	49750.3	56634.5	54390.6	82739.1	31879.7	45218.6	89216.8	0	0	15971.4	4.34789	S	K	42580.1	0.01	4.25801e+06	22.0217	0.00185597	2.73143	1	0.9	Up_regulation	NA	615.034	1	2.24937	0.12835	3	100 - 5.43	42580.1	72.73
13.60_663.2966m/z	0	0	0	0	0	0	0	0	0	0	28539.4	0	14194.9	10854.3	44784.4	21649	60275.1	42289.7	0	57077	3.96997	S	K	27966.4	0.01	2.79664e+06	21.4153	0.00325481	2.48747	1	0.9	Up_regulation	NA	663.297	1	13.6023	0.117367	20	100 - 27.9	27966.4	79.66
2.41_324.1296m/z	0	0	0	0	0	0	0	0	0	0	3153.45	3856.35	0	0	2749.02	4333.1	921.513	2932.01	5489.24	3797.39	4.64095	S	K	2723.22	0.01	272322	18.055	0.00121762	2.91449	1	0.9	Up_regulation	NA	324.13	1	2.41015	0.146167	80	100	2723.21	68.14
1.03_213.9152m/z	0	0	0	0	0	0	0	0	0	0	0	7897.36	11211.6	13353.3	2236.12	0	12811.5	17891.4	9487.36	18700.6	4.33521	S	K	9358.94	0.01	935894	19.836	0.00189065	2.72339	1	0.9	Up_regulation	NA	213.915	1	1.02832	0.1441	2	100	9358.93	72.94
4.03_245.0951m/z	0	0	0	5033.47	5194.22	0	0	3969.5	0	0	30255.4	30676.8	33788.9	35208.7	28719.7	32121.4	24565.1	33090.5	32034.1	34907.8	24.1682	S	K	31536.9	1419.73	22.2133	4.47335	3.03266e-14	13.5182	7.12069e-11	1	Up_regulation	NA	245.095	1	4.03112	0.228117	48	100	31536.9	10.13
1.21_171.0164m/z	15315	11225.5	13581	13677.8	20939.1	15142.4	17127.3	16651.2	21519.8	16752.3	54389	41604.8	84406	79025.9	31574.2	24066.7	18657.1	100621	88464.4	81689	4.64884	S	K	60449.8	16193.1	3.73305	1.90035	0.0011339	2.94542	1	0.98	Up_regulation	NA	171.016	1	1.21288	0.116767	24	100	60449.8	19.74
2.30_212.0069m/z	27487.4	36911.1	34689	39085.1	19760.2	24528.1	36429.3	44934.4	64250.3	68757.5	117227	136084	140753	209199	107478	151302	194841	49998.4	63472.9	85585.4	4.99219	S	K	125594	39683.2	3.16491	1.66217	0.000445396	3.35125	1	0.96	Up_regulation	NA	212.007	2	2.29585	0.632133	4	100 - 0.789	125594	40.24
17.06_341.2080m/z	5519.07	11137.3	0	0	0	0	0	0	1795.65	0	61783.3	16702.7	97573.9	20183.6	161984	28816.8	21506.9	106632	22227.6	13001.4	3.29783	S	K	55041.2	1845.21	29.8292	4.89865	0.0091302	2.03952	1	1	Up_regulation	NA	341.208	1	17.0578	0.170833	75	100 - 9.83	55041.2	92.43
3.16_252.1088m/z	11703.5	7015.37	7862.23	7902.98	7531.71	9139.21	6972.3	9895.5	10665.5	7027.21	13767.3	15182.9	16023.9	14263.8	14687.3	14105.3	12450.7	29372.3	32879.9	22901.2	4.24813	S	K	18563.5	8571.56	2.16571	1.11484	0.0017039	2.76856	1	1	Up_regulation	NA	252.109	1	3.15772	0.28865	54	100	18563.5	19.7
7.30_476.1757m/z	0	7662.48	0	6423.82	0	0	0	0	4902.6	0	32988.5	32018.5	41813.5	47338	38509.4	42231.8	39773.8	45800.9	54039	40798.3	17.2851	S	K	41531.2	1898.9	21.8712	4.45096	2.64145e-10	9.57816	6.20212e-07	1	Up_regulation	NA	476.176	1	7.30163	0.2144	44	100	41531.2	15.75
6.83_213.0415m/z	3358.16	2714.35	4520.09	7049.73	3366.19	4365.03	5890.45	3359.79	2061.62	3368.8	6449.33	9901.45	5646.53	13696	7345.78	8721.64	14550.9	8007.86	10901.5	15182.4	5.0893	S	K	10040.3	4005.43	2.50668	1.32578	0.000245483	3.60998	0.576394	0.97	Up_regulation	NA	213.042	2	6.83183	0.192617	12	100 - 8.73	10040.3	34.22
6.24_174.1486m/z	0	0	0	0	0	0	0	0	0	0	4187.98	3826.46	9859.92	12327.6	0	0	8933.87	56687.3	58409.4	56866.6	2.63787	S	K	21109.9	0.01	2.11099e+06	21.0095	0.0270081	1.56851	1	0.9	Up_regulation	NA	174.149	1	6.24375	0.268533	6	100	21109.9	119.88
6.49_245.1856m/z	10902.8	26834.5	18861	20661.1	9895.95	26707.2	15099.3	11639.6	17160.7	11570.5	37175.5	47457	31427.6	34627.6	28652.7	39876.7	37422.4	24906.1	32225	30990	6.18971	S	K	34476.1	16933.3	2.03599	1.02573	7.66424e-06	5.11553	0.0179956	0.98	Up_regulation	NA	245.186	1	6.49108	0.327867	59	100 - 1.23	34476.1	18.49
13.15_301.1762m/z	0	0	789.521	309.495	0	1869.26	0	0	1345.62	0	6766.86	14204.7	15771.9	14820	9785.5	20559.5	13263.1	11282.9	15047	18592.7	10.4743	S	K	14009.4	431.4	32.4743	5.02123	1.56602e-06	5.8052	0.00367701	1	Up_regulation	NA	301.176	1	13.1534	0.257283	44	100	14009.4	28.86
14.99_207.1376m/z	0	0	0	0	0	0	0	0	0	0	95133.5	109122	135298	156411	46990.9	50146.8	48705.2	0	0	2030.59	3.5638	S	K	64383.8	0.01	6.43838e+06	22.6183	0.00608298	2.21588	1	0.9	Up_regulation	NA	207.138	1	14.9909	0.1949	31	100 - 13.2	64383.8	88.73
14.56_271.2028m/z	193.269	124.371	0	1098.31	485.236	0	1607.55	204.451	0	0	16244.4	14157.4	16205.5	18908.1	21628.6	23522	22246.6	21070.2	18710.2	16565.9	18.5813	S	K	18925.9	371.329	50.968	5.67152	7.92147e-09	8.10119	1.85996e-05	1	Up_regulation	NA	271.203	1	14.5641	0.124367	34	100 - 7.5	18925.9	16.43
14.82_271.2049m/z	32207.8	37092.8	0	0	0	0	0	49.8616	476.94	2475.43	192197	238941	266570	270018	255270	284717	257022	231261	250817	240863	26.0488	S	K	248767	7230.3	34.4063	5.1046	1.90036e-13	12.7212	4.46205e-10	1	Up_regulation	NA	271.205	1	14.8157	0.436617	36	100 - 14.2	248767	10.24
13.82_299.1995m/z	0	5532.69	0	5231.85	0	2377.71	0	0	0	2166.15	85375.1	88234	82334.1	79963.2	67335.5	78659.5	73012.1	72367.2	86010	68195.4	30.7841	S	K	78148.6	1530.85	51.0492	5.67382	1.09952e-11	10.9588	2.58168e-08	1	Up_regulation	NA	299.199	1	13.8159	0.329583	63	100 - 9.69	78148.6	9.66
16.55_306.2172n	0	0	0	0	0	0	0	0	0	0	112122	89098.7	188875	152333	29093.9	29038.1	37855.6	0	1771.48	0	2.98018	S	K	64018.7	0.01	6.40187e+06	22.6101	0.0154449	1.81121	1	0.9	Up_regulation	306.217	307.224	1	16.5498	0.196217	7	100 - 17.1	64018.7	106.11	M+H, M+Na
5.87_147.0439m/z	74630.7	61083.7	94010.9	86763.4	56511.2	64931.3	59173.5	43732.1	44643.9	37874.4	151154	142261	90930.6	68939.9	405218	249778	242399	253126	228462	204916	4.52757	S	K	203718	62335.5	3.26809	1.70845	0.00119909	2.92115	1	0.96	Up_regulation	NA	147.044	1	5.87468	0.317833	40	100 - 2.31	203718	29.58
4.21_270.1542m/z	0	0	0	5887.08	0	0	0	6043.96	0	3854.75	17598.3	24886.7	32007.5	30026.9	25821.7	28065.3	26555.3	31293.2	29629.6	31464.1	16.3328	S	K	27734.9	1578.59	17.5694	4.13499	7.58653e-11	10.12	1.78132e-07	1	Up_regulation	NA	270.154	1	4.21457	0.23485	44	100	27734.9	15.66
4.51_286.1176m/z	6600.6	6970.69	6333.99	9857.08	5577.54	6836.16	4625	8426.62	7831.49	12514.2	13052.4	18495.7	21915.4	31712.6	11006.9	17563.9	21578.5	11095.8	11102.5	20609.6	4.64808	S	K	17813.3	7557.35	2.35709	1.23701	0.000689498	3.16147	1	0.97	Up_regulation	NA	286.118	2	4.50992	0.10885	8	100 - 7.86	17813.3	30.07
5.17_390.2484m/z	0	0	0	0	0	0	0	0	0	0	63274.8	65705.7	190740	205445	64452.8	79146.4	99638.9	0	0	1071.63	3.33024	S	K	76947.5	0.01	7.69475e+06	22.8754	0.00879566	2.05573	1	0.9	Up_regulation	NA	390.248	1	5.16843	0.5533	26	100 - 3.7	76947.5	94.96
2.96_429.2222m/z	35520.8	11695	0	0	0	0	0	7721.1	0	4438.09	261383	303593	343365	413738	308778	371763	358624	306865	367659	368418	22.9727	S	K	340419	5937.51	57.3336	5.84131	4.55582e-10	9.34143	1.06971e-06	1	Up_regulation	NA	429.222	1	2.95873	0.791983	60	100 - 15.9	340419	13.12
6.15_390.1755m/z	2331.62	8178.5	34171.2	35284	21816	20110.1	17237.1	8501.98	14023.4	18940	73323.8	78998.7	51446.7	68393.2	71036.8	60387.9	72553.4	54639.5	47840.1	67768.9	9.85133	S	K	64638.9	18059.4	3.57924	1.83965	1.12949e-08	7.94712	2.65204e-05	1	Up_regulation	NA	390.176	1	6.14567	0.2235	41	100 - 14.3	64638.9	16.17
16.99_356.2790m/z	0	0	0	0	0	0	0	0	0	0	105756	66836.1	170249	87686.6	33659.5	23094.6	19247.8	602.149	0	0	2.84267	S	K	50713.2	0.01	5.07132e+06	22.2739	0.0193189	1.71402	1	0.9	Up_regulation	NA	356.279	1	16.9872	0.146667	6	100 - 13.7	50713.2	111.24
15.66_154.0993n	0	0	0	2221.63	1106.57	3409.65	2214.01	2763.48	0	2536.39	116841	124343	218817	212081	226922	244385	226378	217488	220599	217225	14.416	S	K	202508	1425.18	142.093	7.15069	1.56094e-07	6.80661	0.000366508	1	Up_regulation	154.099	177.091	1	15.6646	0.373883	1	100 - 10.6	202508	21.77	M+H-H2O, M+Na
6.70_374.2522m/z	11164.3	5599.22	5499.67	8197.1	8830.01	4493.98	7873.15	26658.7	9854.35	8639.08	190978	206136	248440	275526	236665	214428	218524	14073.9	21019.1	13380	4.6543	S	K	163917	9680.96	16.9319	4.08167	0.0011719	2.93111	1	0.97	Up_regulation	NA	374.252	1	6.6971	0.685033	13	100 - 17.1 - 0.845	163917	63.81
4.95_187.0875m/z	0	0	1987.28	2896.41	0	0	0	0	1802.3	783.016	17514.3	22742.5	28286.4	34794.7	26538.9	19446.2	25832.4	27488.2	22480.7	21614.3	14.7968	S	K	24673.9	746.911	33.0345	5.0459	4.73239e-08	7.32492	0.000111116	1	Up_regulation	NA	187.087	1	4.94842	0.175667	41	100 - 2.85	24673.9	20.25
4.54_337.1084m/z	0	3578.54	3639.46	0	0	0	0	0	3693.29	0	13534.8	15896.9	19165.9	22749.4	16508.5	19578.2	16143.3	11479.2	10361.5	17572.8	11.5385	S	K	16299.1	1091.14	14.9377	3.90088	4.18052e-08	7.37877	9.81586e-05	1	Up_regulation	NA	337.108	1	4.54162	0.153583	67	100	16299.1	23.19
9.31_231.0501m/z	15019.2	10986.1	8379.39	4554.64	5355.22	8209.59	4217.93	11879.4	16065.1	6106.07	23920.9	16510.3	24904.8	25461.6	25046.8	36736.3	29352.4	16528.7	20693.6	13985.2	5.62281	S	K	23314.1	9077.27	2.5684	1.36087	4.66629e-05	4.33103	0.109564	0.98	Up_regulation	NA	231.05	1	9.30528	0.322317	45	100	23314.1	29.07
7.30_305.1601m/z	19531.7	29031.3	0	0	0	0	0	1854.39	6807.83	0	197681	215269	295647	333885	210664	233124	231424	203780	229341	233723	16.6037	S	K	238454	5722.53	41.6693	5.38091	1.28858e-08	7.88989	3.02558e-05	1	Up_regulation	NA	305.16	1	7.30163	0.4709	66	100 - 16.8	238454	18.08
13.20_137.1320m/z	1668.98	7590.46	8012.49	11126.7	6861.49	10095.8	7837.05	3475.33	9852.56	4870.24	18463.4	30025.1	14612.5	17777.8	29807.7	25617.8	35887.6	12343.9	20571.5	17794.1	5.81784	S	K	22290.1	7139.12	3.12225	1.64259	9.02159e-05	4.04472	0.211827	1	Up_regulation	NA	137.132	1	13.2018	0.588267	86	100	22290.1	34.37
17.16_287.2363m/z	1411.34	606.02	512.143	0	9232.93	0	0	0	364.814	2.67218	107541	21779.6	106655	20914.8	225689	19424.5	17779.1	119695	22884.4	14084.2	2.97603	S	K	67644.6	1213	55.7662	5.80132	0.0154945	1.80982	1	1	Up_regulation	NA	287.236	1	17.158	0.246833	65	100 - 16.2	67644.5	104.27
11.04_91.0540m/z	3635.62	7439.52	5326.37	4471.36	6456.96	3024.22	7716.05	5164.1	10508	9272.51	7623.16	16194.4	12844.1	14262.3	13669.7	11190.5	16500.2	13029.8	16384	15972	6.35018	S	K	13767	6301.48	2.18473	1.12745	6.10044e-06	5.21464	0.0143238	0.97	Up_regulation	NA	91.054	1	11.038	0.24625	16	100 - 3.56	13767	20.42
5.26_295.1649m/z	0	3667.66	3626.97	4405.29	0	0	3146.78	0	4383.41	4614.3	490715	535179	233932	275330	432035	496339	529142	345629	437959	472560	12.6674	S	K	424882	2384.45	178.189	7.47726	4.81369e-07	6.31752	0.00113025	1	Up_regulation	NA	295.165	1	5.25628	0.5132	63	100 - 15.2	424882	24.82
11.90_894.2564n	81659.8	31606.1	35930.1	67778.1	66707.8	22273.1	58931.3	47485.1	62194.9	47813.7	122862	75747.9	127763	140399	134196	127339	133900	117110	80054.9	83859.2	6.36183	S	K	114323	52238	2.1885	1.12995	7.70114e-06	5.11344	0.0180823	0.98	Up_regulation	894.256	917.245	1	11.8987	0.24605	0	100 - 21.4	114323	21.58	M+H, M+Na
8.14_206.0809m/z	0	0	0	1190.77	0	972.882	0	0	1619.3	1552.5	11875.2	8369.16	14344.1	13481.5	14741	5705.36	12314.8	42595.2	42243.1	46567.1	4.12201	S	K	21223.7	533.555	39.7779	5.31389	0.00256805	2.5904	1	1	Up_regulation	NA	206.081	1	8.14298	0.214833	31	100	21223.7	74.71
4.51_161.0357m/z	0	0	0	0	5560.4	0	0	0	0	0	3240.26	2756.7	4072.79	4375.12	20328.7	3671.2	5326.28	3823.02	0	6770.58	2.66574	S	K	5436.48	556.05	9.77696	3.28939	0.0222563	1.65255	1	0.875	Up_regulation	NA	161.036	1	4.50992	0.193867	58	100	5436.47	101.46
15.71_339.1924m/z	9133.12	33824.7	0	0	2024.82	30.9696	0	5519.25	9956.84	4763.04	619105	595432	679592	907739	1.03362e+06	1.11056e+06	963222	851329	865692	765412	15.143	S	K	839170	6525.28	128.603	7.00678	9.62133e-08	7.01676	0.000225909	1	Up_regulation	NA	339.192	1	15.7101	1.03892	77	100 - 15.9	839170	20.68
11.16_177.0545m/z	4014.64	3233.8	3007.52	3768.58	14803.3	8509.93	6893.62	10447.1	4284.05	1666.35	18138.9	29615.8	23235.7	27863.8	26269	26489.8	29836.1	15097	15158.7	7081.86	5.76634	S	K	21878.7	6062.9	3.60861	1.85144	5.17536e-05	4.28606	0.121518	0.97	Up_regulation	NA	177.055	1	11.1613	0.554433	40	100 - 5.14	21878.7	34.92
1.09_189.1597m/z	28758.3	21855.7	19488.7	19412.5	22317.7	10164.4	15976.8	24384.9	11979.9	14292.6	44571.8	38642.7	27867.3	35755.8	24105.5	36033.4	30099.5	48722.5	53669.1	46697.2	5.53749	S	K	38616.5	18863.2	2.04719	1.03365	6.0973e-05	4.21486	0.143165	0.97	Up_regulation	NA	189.16	1	1.09017	0.263383	7	100 - 10.7 - 1.1	38616.5	25.06
4.43_371.0062m/z	34681.8	28370.1	29460.1	29746	47213.7	24636.9	17969.3	38747.2	28906.6	23599.8	58875.2	49660.3	53932.3	62571.9	161070	53156.8	51934.4	93312.2	66456.2	51050.2	3.56098	S	K	70201.9	30333.2	2.31436	1.21061	0.00514899	2.28828	1	1	Up_regulation	NA	371.006	1	4.4327	0.278017	26	100 - 3.9	70201.9	27.19
4.16_374.1076m/z	9221.6	0	0	0	0	0	0	8398.68	10275.1	10617.3	153320	178194	179783	182779	184918	242012	223468	168464	202998	195067	22.267	S	K	191100	3851.28	49.62	5.63285	1.25873e-09	8.90007	2.9555e-06	1	Up_regulation	NA	374.108	1	4.16178	0.277133	53	100 - 13.2	191100	13.67
6.83_219.0176m/z	6525.39	6318.14	10891.6	13186.4	2442.09	6419.13	10551.1	5313.28	9281.61	11113.3	16223.8	20386.3	13667.3	23033.7	16337.9	28071.3	24835.1	14073.5	25194.1	34734.4	5.61926	S	K	21655.8	8204.22	2.63959	1.40031	8.31186e-05	4.0803	0.195162	1	Up_regulation	NA	219.018	1	6.83183	0.285183	93	100	21655.7	31.45
2.30_229.9808n	54744.7	67059.3	92009.5	115173	69942.9	81607.1	117664	119464	153655	134934	188082	225263	251918	266734	174002	233119	249699	128234	153599	165790	5.64558	S	K	203644	100625	2.02378	1.01706	3.78772e-05	4.42162	0.0889357	0.97	Up_regulation	229.981	230.988	1	2.29585	0.474767	1	100 - 0.124	203644	23.44	M+H, M+ACN+H
3.44_180.1380m/z	8530.37	4134.96	7849.04	5067.96	8177.21	5666.22	961.863	3526.56	10084.7	11736.7	19987.2	17671.3	23936	27256.2	21621.2	19688	19538.2	15268.3	17611.6	18081.4	8.93855	S	K	20065.9	6573.56	3.05252	1.61	5.00323e-08	7.30075	0.000117476	1	Up_regulation	NA	180.138	1	3.43547	0.3438	13	100 - 1.8	20065.9	17.28
15.62_304.2031n	65730.8	83272.1	8481.55	8238.61	17807.3	6759.62	9943.14	30061.5	7958.52	9387.18	48871.8	30490	164004	215862	109371	109793	100769	144251	119582	124196	4.87199	S	K	116719	24764	4.71325	2.23672	0.000273644	3.56281	0.642516	0.96	Up_regulation	304.203	327.193	1	15.6197	0.57345	26	100 - 13.7	116719	45.41	M+H-H2O, M+Na
4.12_314.1804m/z	0	87.2867	61.6407	0	0	0	524.868	2876.3	3547.79	966.092	17260.8	26518.9	26266.2	35258.6	32061.5	36155.6	26976.2	14043.5	25571.8	14041.1	9.51848	S	K	25415.4	806.408	31.5169	4.97805	3.70546e-06	5.43116	0.00870042	1	Up_regulation	NA	314.18	1	4.11537	0.18345	53	100 - 10.5	25415.4	31.75
8.51_528.2703m/z	0	0	23944.4	39726.2	0	11777.5	21546.9	0	0	21826.7	1.53464e+06	1.76872e+06	1.12613e+06	1.26397e+06	1.57515e+06	1.80585e+06	1.92905e+06	1.644e+06	1.86868e+06	1.7991e+06	19.403	S	K	1.63153e+06	11882.2	137.309	7.10128	1.09984e-08	7.95867	2.58242e-05	1	Up_regulation	NA	528.27	1	8.50668	0.768517	18	100 - 28.4 - 4.13	1.63153e+06	16.16
4.63_483.2071m/z	8531.89	4514.56	0	1196.09	0	0	0	0	0	2229	38283.8	47157.1	40418.7	52524.1	27830.6	41107.4	48161.8	24991.8	38201.7	42435.6	13.47	S	K	40111.3	1647.16	24.3517	4.60595	3.70469e-08	7.43125	8.69861e-05	1	Up_regulation	NA	483.207	1	4.62657	0.222933	46	100	40111.3	21.37
6.75_455.2073m/z	6105.93	9003.63	1109.76	0	5426.69	1526.7	4852.58	1401.18	0	1917.42	318169	307647	398315	364718	315059	319087	261682	297101	297082	228091	20.4143	S	K	310695	3134.4	99.1243	6.63117	6.79889e-09	8.16756	1.59638e-05	1	Up_regulation	NA	455.207	1	6.74665	0.486133	57	100 - 20.6 - 0.205	310695	15.3
13.97_302.1872n	2328.12	1987.8	504.488	3534.81	2015.34	3798.38	2214.48	7.37272	3180.45	0	65069.7	72735.3	87829	104284	130863	131526	111187	97437.3	109817	104108	14.3713	S	K	101486	1957.13	51.8542	5.69639	1.50366e-07	6.82285	0.00035306	1	Up_regulation	302.187	303.194	1	13.9726	0.361033	20	100 - 7	101486	21.54	M+H, M+Na
1.29_135.0639m/z	11721	3476.76	8704.46	6658.46	3642.61	3473.33	6400.36	5054.71	4218.17	8140.3	14785.9	15561.6	13198.6	6340.55	15822.4	21115	10753.9	15926.4	17148.4	18657.6	5.60593	S	K	14931	6149.03	2.4282	1.27988	4.30485e-05	4.36604	0.101078	0.94	Up_regulation	NA	135.064	1	1.2917	0.161	21	100	14931	27.66
14.32_362.2675m/z	19207.4	19802.2	0	0	0	0	0	0	93.4111	0	19439.2	18761.4	3406.88	32298.4	14889.4	15281.1	23893.4	20899.5	10665.9	11683	3.65735	S	K	17121.8	3910.31	4.37863	2.13048	0.00180507	2.74351	1	0.87	Up_regulation	NA	362.267	1	14.3168	0.177167	32	100 - 19	17121.8	46.33
13.10_372.1906n	0	0	1657.55	114.659	1694.89	1082.32	332.129	619.814	1896.93	1418.46	44182.4	39134.5	36165.3	40142.7	59953	48445.2	74611.5	32072.9	66084.9	32857.7	9.96747	S	K	47365	881.685	53.721	5.74741	3.53448e-06	5.45167	0.00829895	1	Up_regulation	372.191	355.187	1	13.0968	0.293083	13	100 - 1.99	47365	31.09	M+H-H2O, M+H
4.47_115.0862m/z	0	1055.19	0	431.888	2085.94	0	0	0	875.363	0	7994.77	5612.52	11552.5	10582.6	6649.51	9527.65	4972.49	10167.3	7868.82	6889.76	10.5538	S	K	8181.81	444.848	18.3924	4.20104	5.0419e-07	6.29741	0.00118384	1	Up_regulation	NA	115.086	1	4.47298	0.108917	39	100	8181.8	27
1.03_144.1014n	5462.92	5201.5	295.114	627.018	0	248.176	0	2620.09	1164.42	0	64452.7	52365.9	71355	77289.8	124997	116684	106183	108602	107811	91548.2	11.6507	S	K	92128.9	1561.93	58.9838	5.88225	8.66756e-07	6.0621	0.00203514	1	Up_regulation	144.101	127.098	1	1.02832	0.2568	3	100 - 5.17	92128.9	26.58	M+H-H2O, M+H
3.39_146.1648m/z	795.991	1944.99	0	577.614	2961	1003.72	533.304	2223.54	1163.28	580.299	26151.5	30143.6	28533.4	25819.4	40091.5	42922.2	42289	32019.9	41801.1	46633	13.77	S	K	35640.5	1178.38	30.2452	4.91864	1.80236e-07	6.74416	0.000423195	1	Up_regulation	NA	146.165	1	3.39003	0.3466	2	100	35640.5	22.06
5.87_294.1400n	47835.8	44685.9	70091.6	58972.1	25334.1	34494.5	46583.4	26087.4	31129	24038.2	107622	114648	43937.9	43776.3	216070	237599	200019	179335	182203	168993	4.87759	S	K	149421	40925.2	3.65106	1.86832	0.000660713	3.17999	1	0.9	Up_regulation	294.14	339.108	1	5.87468	0.304183	6	100 - 10.5	149421	37.82	M+ACN+H, M+2Na-H
14.65_582.2897m/z	5529.86	6648.94	2323.51	3373.43	4850.12	5445.77	4258.64	0	6361.14	628.642	208972	187744	164540	166160	250114	219101	175813	211312	182833	199574	22.7575	S	K	196616	3942.02	49.8771	5.64031	2.33467e-09	8.63177	5.48181e-06	1	Up_regulation	NA	582.29	1	14.653	0.173567	9	100 - 25.9	196616	13.57
13.24_357.2022m/z	1876.68	4345.34	0	131.591	0	1386.72	2040.11	1936.77	1561.25	1488.59	56738.5	86291.7	88338.6	92598.7	83881.5	137784	141907	73237.2	82805.8	109747	10.9617	S	K	95333	1476.72	64.5575	6.01251	1.59658e-06	5.79681	0.00374877	1	Up_regulation	NA	357.202	1	13.24	0.3329	78	100 - 2.27	95333	28.37
6.41_295.1282m/z	7834.95	7959.17	16090.1	15255.4	22918.9	19341.5	19732.2	8878.95	17553	11229	41932	33559.3	33719	29663.4	31690.6	25056	24415.5	96713.4	97067.3	94533.6	3.56386	S	K	50835	14679.3	3.46303	1.79204	0.00555666	2.25519	1	1	Up_regulation	NA	295.128	1	6.41017	0.383617	88	100	50835	36.85
7.05_206.0347m/z	7985.12	6258.64	930.695	8640.62	8206.51	4309.78	11743.6	5545.25	7723.7	12273.3	19907.2	24554.7	20567.8	36791.3	16543	23230.6	35522.5	15394.9	20060.5	38044.6	6.09761	S	K	25061.7	7361.73	3.40433	1.76737	5.94032e-05	4.22619	0.139479	1	Up_regulation	NA	206.035	2	7.04812	0.192167	12	100 - 16.9	25061.7	34.09
10.12_576.2274m/z	1236.76	0	0	0	0	804.604	845.753	1441.69	1082.83	782.48	30521.2	30771.2	30536.1	20372.7	22009.2	42687.8	38518.4	50857.1	29869.4	47558.1	10.4074	S	K	34370.1	619.422	55.4874	5.79409	2.44269e-06	5.61213	0.00573543	1	Up_regulation	NA	576.227	1	10.1227	0.150533	14	100 - 44.1	34370.1	29.79
3.10_203.1384m/z	3855.15	3873.66	5562	5452.18	3767.25	5897.31	4056.56	4150.73	6642.52	8120.16	10952.4	12090	11460.3	12314.6	9181.7	15823.4	14619	5080.94	6155.27	12281.4	5.02688	S	K	10995.9	5137.76	2.14022	1.09776	0.00027721	3.55719	0.650889	0.93	Up_regulation	NA	203.138	1	3.09832	0.246717	14	100 - 5.35	10995.9	28.49
1.09_602.7679m/z	0	0	0	15980.1	0	2576.11	0	0	0	11321.2	21353.4	14236.3	20743.1	22157.6	21745	17947.2	18889	12854.7	23785.3	21904.7	7.7021	S	K	19561.6	2987.75	6.54727	2.71089	1.34936e-06	5.86987	0.0031683	0.98	Up_regulation	NA	602.768	1	1.09017	0.06185	1	100 - 35.4	19561.6	18.34
6.24_349.2595m/z	5587.32	5213.25	1315.3	8129.51	0	0	0	6464.01	0	5558.35	222129	226413	251005	261882	290983	337724	316232	272135	347884	335434	19.1687	S	K	286182	3226.78	88.6896	6.47069	1.16507e-08	7.93365	2.73559e-05	1	Up_regulation	NA	349.26	1	6.24375	0.5029	20	100 - 19	286182	16.27
7.35_483.1463m/z	1873.54	4649.85	0	0	0	0	924.555	2820.38	0	2628.67	57293.6	60239.7	51395.2	43365.9	43444.8	50773.4	40113.9	41338.1	46962.8	39191.7	19.4976	S	K	47411.9	1289.71	36.7617	5.20013	3.1326e-09	8.50409	7.35535e-06	1	Up_regulation	NA	483.146	1	7.34722	0.248533	52	100 - 11	47411.9	15.39
5.04_235.1440m/z	146490	172186	103370	107408	100820	96061.6	92031.2	104434	111517	113713	362284	369119	211259	210403	167525	148832	113482	323444	306433	259677	4.44772	S	K	247246	114803	2.15365	1.10679	0.0011347	2.94512	1	0.95	Up_regulation	NA	235.144	1	5.03607	0.307867	24	100 - 11.3	247246	21.86
11.90_406.3150m/z	1487.66	567.46	0	0	582.139	162.827	0	1969.88	275.23	0	42576.9	44125.3	93215.5	91086.8	38799.9	47795.3	43062.3	4772.94	1248.71	3650.44	3.92531	S	K	41033.4	504.53	81.33	6.34572	0.00347667	2.45884	1	0.98	Up_regulation	NA	406.315	1	11.8987	0.368317	10	100 - 26.2	41033.4	79.55
16.99_776.4298n	18951.7	44307.8	29877.5	38319.6	24914.5	24667	37816.1	12894.6	44141.3	46332.4	442399	431430	610418	431151	114324	149183	130055	60479.9	49732.5	47304.1	3.24148	S	K	246648	32222.3	7.65457	2.93632	0.0100527	1.99772	1	1	Up_regulation	776.43	759.427	1	16.9872	0.348833	0	100 - 33.8 - 5.58	246648	36.15	M+H-H2O, M+Na
1.75_136.0616m/z	0	3691.47	1919.46	4234.8	0	0	1925.7	0	7639.01	6964.37	147199	170952	140029	165272	158469	160428	192640	156954	201922	205763	23.098	S	K	169963	2637.49	64.4411	6.00991	1.58381e-09	8.8003	3.71879e-06	1	Up_regulation	NA	136.062	1	1.7518	0.664483	4	100 - 10	169963	13.37
8.18_281.1292m/z	0	3649.71	1308.71	3344.52	2206.56	1015.13	2947.34	1746.75	2306.67	1425.36	50630.4	50455.3	44811.6	48781.7	67856.2	63767.3	68951.9	75127.3	77017.4	68423	15.8799	S	K	61582.2	1995.09	30.867	4.94799	5.60254e-08	7.25161	0.000131548	1	Up_regulation	NA	281.129	1	8.18303	0.401033	56	100 - 7.82	61582.2	19.18
12.83_273.1836m/z	0	0	0	0	0	0	1841.87	0	0	1303.51	0	9278.72	21272.7	14972.8	5338.03	6231.67	11186.9	13194.3	9797.46	8938.48	5.27158	S	K	10021.1	314.548	31.8588	4.99362	0.000469316	3.32853	1	0.94	Up_regulation	NA	273.184	1	12.826	0.16105	42	100 - 12.3	10021.1	57.71
1.35_136.0622m/z	0	0	2444.59	54.5348	2399.21	1933.08	0	2240.18	2461.72	0	37263.3	33861.7	30506.6	40181.4	36231.7	37972.1	39970.9	38964.1	45481.8	47176.9	23.3149	S	K	38761.1	1153.34	33.6076	5.07072	4.2387e-10	9.37277	9.95246e-07	1	Up_regulation	NA	136.062	1	1.3475	0.198967	4	100 - 5.81	38761.1	12.78
5.65_333.1520m/z	1782.56	70.171	2532.8	1446.7	2513.05	794.692	0	2043.35	0	999.49	31989.1	62848	41802.7	76985.6	22757.7	59435.5	74049.6	28317.4	48811.7	67762.7	8.09547	S	K	51476	1218.29	42.2526	5.40097	1.95181e-05	4.70956	0.0458285	1	Up_regulation	NA	333.152	1	5.65382	0.480267	70	100 - 15.2	51476	38.09
16.05_322.2123n	23847.7	74096	74318.8	50035.4	119003	95926.6	85718.2	121358	92588.4	65505.7	492055	528431	497199	651004	372754	310976	313218	107286	97220.1	110190	4.25812	S	K	348033	80239.9	4.33741	2.11683	0.00191178	2.71856	1	0.94	Up_regulation	322.212	323.22	1	16.0495	0.488217	3	100 - 50.1	348033	37.17	M+H-H2O, M+H, M+Na
1.03_197.9896m/z	0	0	0	3594.36	0	3573.99	0	0	0	3840.24	8766.32	3808.37	6599.55	7108.27	8416.15	6723.95	3748.67	4557.18	10837.9	2762.22	5.27146	S	K	6332.87	1100.87	5.75261	2.52422	7.72235e-05	4.11225	0.181321	0.95	Up_regulation	NA	197.99	1	1.02832	0.1441	8	100	6332.86	40.89
10.60_368.2191n	98.8956	1242.68	1423.13	2807.49	1100.43	2343.59	0	0	1893.11	344.07	35721.7	24170.8	39745.8	41392.5	42319.6	57981.1	40932.1	36697.4	36376.8	34472.6	14.0447	S	K	38981	1125.35	34.639	5.11433	1.49206e-07	6.82621	0.000350335	1	Up_regulation	368.219	391.207	1	10.5979	0.2675	17	100	38981	21.71	M+H, M+Na
14.82_388.2836m/z	86024.3	92797.5	0	0	0	0	0	7185.08	7779.3	0	212671	249252	225402	251259	225358	240308	268041	198744	253328	238992	16.1273	S	K	236335	19378.6	12.1957	3.6083	1.60546e-10	9.7944	3.76961e-07	1	Up_regulation	NA	388.284	1	14.8157	0.253233	13	100 - 21.2	236335	8.83
15.71_203.1420m/z	0	610.279	0	944.551	504.171	153.254	0	1480.26	1590.46	937.764	8956.23	13361.4	23841.7	22116.8	24979.6	28944.5	21166.1	20967.1	25384	18476.8	10.7073	S	K	20819.4	622.084	33.4672	5.06468	1.71226e-06	5.76643	0.00402038	1	Up_regulation	NA	203.142	1	15.7101	0.366767	12	100	20819.4	28.5
6.70_133.0645m/z	3845.96	0	2093.84	0	1190.97	0	0	2496.9	0	0	8972.26	7615.75	5349.11	10119.6	12118.6	12196.2	11605.4	18101	20765.5	16685.6	7.14535	S	K	12352.9	962.776	12.8305	3.68151	2.42782e-05	4.61478	0.0570052	1	Up_regulation	NA	133.065	1	6.6971	0.29975	26	100 - 3.2	12352.9	39.21
6.15_243.0520m/z	0	3301.52	46.544	4342.91	1447.46	0	1378.62	541.576	2272.37	707.856	35326	50603.5	34348.8	45937.1	27889.5	38844.3	55217.9	40500.8	53701.1	67844.4	11.423	S	K	45021.3	1403.9	32.0689	5.0031	8.99541e-07	6.04598	0.00211212	1	Up_regulation	NA	243.052	2	6.14567	0.272667	15	100 - 16.8 - 1	45021.3	26.61
8.32_121.0272m/z	0	1.17152	345.466	0	0	1011.04	0	7.38961	8.94656	0	7391.32	4741.43	0	5112.34	7116.2	3272.18	4583.74	5792.63	4909.76	6163.18	7.04338	S	K	4908.29	137.412	35.7196	5.15864	4.77603e-05	4.32093	0.112141	0.925	Up_regulation	NA	121.027	1	8.32057	0.23	32	100 - 8.11	4908.28	43.13
14.40_226.0994m/z	0	0	0	0	0	0	0	88.5261	0	17.5414	3559.69	9339.32	7202.19	9813.94	7374.22	0	18857.6	8053.62	0	8585.58	4.22076	S	K	7278.63	10.6168	685.579	9.42118	0.00223667	2.6504	1	0.88	Up_regulation	NA	226.099	2	14.3963	0.130483	34	100 - 24.1	7278.62	74.81
16.71_357.2027m/z	0	1931.72	1114.39	0	400.24	0	0	139.168	1184.76	0	5698.17	1652.4	21404.9	12642.1	3421.89	6366.29	6268.78	19057.1	12422.9	5917.72	4.26319	S	K	9485.23	477.038	19.8836	4.31351	0.00200184	2.69857	1	0.99	Up_regulation	NA	357.203	1	16.7118	0.159983	78	100	9485.22	70.07
13.24_351.2136m/z	104221	136444	150136	204657	104648	188415	177671	126862	132409	141086	170542	260822	246788	300054	184827	250724	280753	412939	577473	620614	3.63169	S	K	330554	146655	2.25395	1.17246	0.00471787	2.32625	1	0.95	Up_regulation	NA	351.214	1	13.24	0.59265	76	100 - 10.2	330554	23.15
8.54_621.1271m/z	0	984.067	0	0	0	0	0	0	0	975.45	1728.23	0	2274.32	1446.43	22059.6	3796.82	5352.38	14677.5	6618.58	2374.25	2.63265	S	K	6032.82	195.962	30.7857	4.94419	0.0270867	1.56724	1	0.94	Up_regulation	NA	621.127	1	8.53663	0.129183	19	100 - 19.6	6032.81	116.01
1.29_176.0106m/z	1469.16	2857.34	7786.85	5821.64	6008.82	2104.25	1744.16	1056.53	2231.11	1006.47	10529.9	10960.1	11616.4	11715.3	1952.9	13434.6	12819.4	17353.4	16787.8	12297.6	5.70192	S	K	11946.8	3208.64	3.72331	1.89658	4.94349e-05	4.30597	0.116073	0.94	Up_regulation	NA	176.011	1	1.2917	0.10825	19	100	11946.7	35.16
11.08_438.0899m/z	5116.76	0	2647.15	0	7657.96	0	0	0	0	0	7086.29	7706.24	2922.05	5709.17	17649.2	7796.78	5314.46	3028.38	8963.92	6368.97	3.62805	S	K	7254.55	1542.2	4.70404	2.2339	0.00233854	2.63106	1	0.92	Up_regulation	NA	438.09	2	11.0811	0.159983	10	100 - 24.4	7254.54	57.22
4.03_312.1649m/z	8692.6	7844.17	0	0	0	0	0	8996.68	7669.48	0	37493.7	43823.7	48920.5	50138.2	79905	52013.1	30157.7	54022.1	41917.8	34069.2	9.52542	S	K	47246.1	3320.3	14.2295	3.83081	1.48324e-06	5.82879	0.00348265	1	Up_regulation	NA	312.165	1	4.03112	0.228117	48	100 - 1.08	47246.1	29.49
1.03_50.9883m/z	26556.1	23778.9	25739.4	25224.7	21335.9	24814.7	4933.84	31996	33346.6	29663.9	51628	51298.3	68427.4	50449.2	59090.7	59906.3	53882.5	44377.3	53153.3	41740.9	8.21649	S	K	53395.4	24739	2.15835	1.10993	1.67883e-07	6.77499	0.00039419	1	Up_regulation	NA	50.9883	1	1.02832	0.228567	0	100	53395.4	14.43
10.01_333.0868m/z	16534.7	15017.5	5450.77	6596.08	13150	4446.51	13568.2	13827.8	15941.3	18280.4	22025.6	31359.5	23243.6	18155.8	24265.4	31914	24868.4	20764.2	31218.2	28314.1	6.08823	S	K	25612.9	12281.3	2.08551	1.0604	9.42836e-06	5.02556	0.0221378	0.99	Up_regulation	NA	333.087	1	10.0141	0.2439	74	100 - 0.895	25612.9	18.92
9.41_420.2959m/z	473.696	5007.89	0	1240.85	596.444	5724.39	9263.89	5901.39	3685.4	6695.28	313137	338517	632643	626011	265006	306494	323056	24665.8	15697.1	24321.6	3.99731	S	K	286955	3858.93	74.3612	6.21648	0.00312057	2.50577	1	1	Up_regulation	NA	420.296	1	9.41328	0.767167	8	100 - 16.1 - 2.47	286955	78.04
5.31_290.1378n	24110.8	36814.9	863.14	0	0	0	0	0	2144.58	10738.5	121818	122358	199890	233811	77206.4	111575	133893	86405.9	154311	153441	8.33529	S	K	139471	7467.21	18.6778	4.22325	6.89093e-06	5.16172	0.0161799	1	Up_regulation	290.138	291.144	1	5.3077	0.250233	11	100 - 7.9	139471	34.69	M+H-H2O, M+H
11.22_468.2045m/z	3461.95	5569.68	140.131	1945.38	699.883	373.209	1284.43	1951.72	1163.98	5280.88	2565.89	5189.89	43350.4	53959.7	36471.6	48034.9	38670.6	7167.77	9179.58	5787.53	3.47487	S	K	25037.8	2187.14	11.4478	3.51699	0.00681045	2.16682	1	0.95	Up_regulation	NA	468.205	1	11.2232	0.1446	22	100 - 30.5	25037.8	82.69
14.95_198.5963m/z	0	0	0	0	808.453	0	0	0	0	0	0	5979.79	3996.4	24427.1	0	4941.27	9564.85	4426.6	11312	16637.5	3.32091	S	K	8128.56	80.8553	100.532	6.65151	0.00889999	2.05061	1	0.89	Up_regulation	NA	198.596	2	14.9461	0.134383	17	100 - 57.7	8128.55	94.22
4.47_238.0920m/z	0	3744.75	0	0	0	3597.17	4622.38	11879	0	3809.45	59949.8	56417.5	57473.1	57579	53205.7	66070.9	57427	80408.8	99577.9	83344.6	12.8488	S	K	67145.4	2765.29	24.2815	4.60179	1.42495e-07	6.8462	0.000334578	1	Up_regulation	NA	238.092	1	4.47298	0.278017	57	100 - 3.02	67145.4	22.92
14.99_419.1744m/z	4302.87	5675.77	767.473	441.129	0	702.106	123.417	864.661	157.435	0	18008.6	24085.2	20394.4	36824	16637.4	26570	31642.6	18675.8	21052.8	27252.7	10.6117	S	K	24114.4	1303.5	18.4998	4.20943	5.25757e-07	6.27922	0.00123448	1	Up_regulation	NA	419.174	1	14.9909	0.160333	48	100 - 10.3	24114.4	26.95
8.40_311.0978m/z	0	0	0	1443.95	0	3571.73	4331.27	3677.49	0	0	9278.6	12818.6	10265.9	13735.1	8615.88	17918	15060.4	9941.66	9784.91	19172.6	8.61662	S	K	12659.2	1302.45	9.71948	3.28088	9.4518e-07	6.02449	0.00221928	1	Up_regulation	NA	311.098	1	8.39892	0.111433	71	100	12659.2	29.58
3.60_527.2306m/z	0	0	9755.28	11747.6	0	0	0	14116.2	14385.1	0	51273	31544.6	63225.3	71881.5	61274.8	72555.2	55581.5	89039.4	80613.9	49327.8	10.1206	S	K	62631.7	5000.43	12.5253	3.64677	3.88635e-07	6.41046	0.000912516	1	Up_regulation	NA	527.231	1	3.60238	0.210267	25	100 - 6.28	62631.7	26.76
7.85_414.1965m/z	25522.2	1924.65	1205.1	2510.39	10685.7	17197.3	2339.48	1323.81	1518.2	20006	33982.2	8985.77	39339.8	67090	44616	34176.2	42247.3	21995.8	23423.3	33690.4	4.63423	S	K	34954.7	8423.29	4.14976	2.05303	0.000342676	3.46512	0.804603	0.94	Up_regulation	NA	414.196	1	7.84945	0.381717	40	100 - 12.5	34954.7	44.49
3.98_133.0866m/z	4663.03	4053.07	4071.71	713.642	4812.32	3611.18	3487.77	2085.84	2461.14	1206.59	9796.03	9592.95	9386.89	5209.59	9192.21	9134.79	6495.05	14561.3	11181	3350.58	5.19488	S	K	8790.04	3116.64	2.82036	1.49588	0.000192963	3.71453	0.453078	0.94	Up_regulation	NA	133.087	1	3.97605	0.1817	5	100 - 50	8790.03	35.77
6.61_379.1589m/z	0	2184.61	421.381	0	2940.23	0	0	2174.25	1488.31	2136.22	14614.3	19973.5	24334.9	19891.5	36706.4	36800.8	37343.7	51727.4	48074.2	46798.1	7.75887	S	K	33626.5	1134.51	29.6397	4.88946	2.58594e-05	4.58738	0.0607179	1	Up_regulation	NA	379.159	1	6.6088	0.167817	81	100 - 10.2	33626.5	39.23
9.95_135.1164m/z	0	0	0	0	0	0	0	709.827	0	0	8084.08	4792.3	0	3572.45	8064.21	7997.35	5381.79	0	1125.71	5617.3	4.31929	S	K	4463.53	70.9927	62.8731	5.97437	0.00189172	2.72314	1	0.89	Up_regulation	NA	135.116	1	9.9513	0.0997	59	100	4463.52	71.87
7.46_281.1588m/z	3176.15	0	0	0	3664.91	3254.55	8736.81	0	0	0	15255.6	15453.4	23702.3	19242.2	19302.5	13578.7	16948	11732.3	20185	18390.5	10.786	S	K	17379.1	1883.25	9.22822	3.20605	4.06098e-09	8.39137	9.53518e-06	1	Up_regulation	NA	281.159	1	7.45963	0.214083	44	100	17379	20.19
7.30_254.2115m/z	0	0	0	0	0	0	0	0	0	0	19256.3	17877.6	17204.3	21738.9	15320.6	26648.3	21307.5	0	0	0	4.36832	S	K	13935.4	0.01	1.39354e+06	20.4103	0.00180149	2.74437	1	0.85	Up_regulation	NA	254.211	1	7.30163	0.33655	3	100	13935.4	72.39
5.46_290.2321m/z	0	0	0	0	0	0	0	0	0	0	38492.1	38664.5	36335.2	31531.9	21912.7	18486.5	19439	0	0	0	4.05771	S	K	20486.2	0.01	2.04862e+06	20.9662	0.00285171	2.54489	1	0.85	Up_regulation	NA	290.232	1	5.45798	0.346117	11	100	20486.2	77.93
9.98_481.1672m/z	0	0	0	0	0	0	0	0	0	0	0	0	0	10354.6	20164.7	19889.7	26064.8	22773.5	26965.2	25376.9	4.18539	S	K	15159	0.01	1.5159e+06	20.5317	0.00235716	2.62761	1	0.85	Up_regulation	NA	481.167	1	9.9828	0.0985	36	100	15159	75.56
11.73_645.2718m/z	0	0	0	0	0	0	0	0	0	0	43374.8	66855.1	67126.9	52303.5	31540.4	22261.7	30819.5	0	0	0	3.8002	S	K	31428.2	0.01	3.14282e+06	21.5836	0.00421605	2.37509	1	0.85	Up_regulation	NA	645.272	1	11.7336	0.203733	25	100 - 19.3	31428.2	83.21
4.86_388.2326m/z	0	0	0	0	0	0	0	0	0	0	32738.1	40136.2	87176	90738.5	33434.3	46261.3	39884.9	0	0	0	3.57729	S	K	37036.9	0.01	3.70369e+06	21.8205	0.00595591	2.22505	1	0.85	Up_regulation	NA	388.233	1	4.8604	0.367217	43	100	37036.9	88.4
7.49_276.2530m/z	0	0	0	0	0	0	0	0	0	0	26099.7	24647.1	12103.1	19210.5	29254.7	39381.7	42045.5	0	0	0	3.84306	S	K	19274.2	0.01	1.92742e+06	20.8782	0.003948	2.40362	1	0.85	Up_regulation	NA	276.253	1	7.48967	0.259667	3	100	19274.2	82.29
16.42_346.2069m/z	0	0	0	0	0	0	0	0	0	0	28676.1	20350	35068.9	29817.5	13930.4	14759.1	11000.8	0	0	0	3.72678	S	K	15360.3	0.01	1.53603e+06	20.5508	0.00472087	2.32598	1	0.85	Up_regulation	NA	346.207	1	16.4187	0.173233	32	100	15360.3	84.85
16.62_345.2029m/z	0	0	0	0	0	0	0	0	0	0	146499	109092	161694	149144	56973.8	53676.3	50743	0	0	0	3.56647	S	K	72782.2	0.01	7.27822e+06	22.7952	0.00605762	2.2177	1	0.85	Up_regulation	NA	345.203	1	16.6158	0.159967	44	100 - 17.8	72782.2	88.67
7.56_319.1753m/z	0	0	0	0	0	0	0	0	0	0	20218.6	0	25876.6	12381.5	21813.4	8780.44	0	27716.3	10166.6	0	3.72668	S	K	12695.3	0.01	1.26953e+06	20.2759	0.0047216	2.32591	1	0.85	Up_regulation	NA	319.175	1	7.5613	0.101117	69	100	12695.3	84.86
9.64_488.2840m/z	0	0	0	0	0	0	0	0	0	0	35522.3	27112.1	70988.9	35107	27323.2	21738.7	13233.6	0	0	0	3.33234	S	K	23102.6	0.01	2.31026e+06	21.1396	0.00876639	2.05718	1	0.85	Up_regulation	NA	488.284	1	9.64387	0.21465	18	100 - 19.9	23102.6	94.9
10.75_823.3193m/z	5209.56	9001.42	8855.43	10435.9	10002.1	9999.99	5817.89	3895.07	5982.91	8632.92	12807.2	9335.6	13171.1	17833.2	14913.3	20094.2	19892.3	7893.87	22606.3	19793.4	4.63432	S	K	15834	7783.33	2.03435	1.02457	0.000488224	3.31138	1	0.91	Up_regulation	NA	823.319	1	10.7523	0.266433	9	100	15834	30
3.30_255.1332m/z	0	0	0	0	0	0	0	0	0	0	0	0	0	3605.84	7416.74	12888.2	5178.19	5633.05	11581.4	3559.33	3.42433	S	K	4986.28	0.01	498628	18.9276	0.00757589	2.12057	1	0.85	Up_regulation	NA	255.133	1	3.29642	0.222033	57	100 - 3.44	4986.27	92.35
16.45_323.2213m/z	0	0	0	0	0	0	0	0	0	0	74498.7	44778.5	88659.9	63156	39170.8	24010.2	15175.6	0	0	0	3.39521	S	K	34945	0.01	3.4945e+06	21.7367	0.00793326	2.10055	1	0.85	Up_regulation	NA	323.221	1	16.4508	0.240617	28	100 - 15.9	34945	93.14
14.40_286.2244m/z	0	0	0	0	0	0	0	0	0	0	0	7085.78	7952.78	4109.37	2931.21	9014.12	6882.51	0	0	2425.4	3.65087	S	K	4040.13	0.01	404013	18.624	0.00531035	2.27488	1	0.85	Up_regulation	NA	286.224	1	14.3963	0.130483	9	100	4040.12	86.62
17.06_789.4382m/z	0	0	0	0	0	0	0	0	0	0	105658	68286.5	118415	46877	26755.6	26203.5	25031.1	0	0	0	3.06591	S	K	41722.7	0.01	4.17227e+06	21.9924	0.0134427	1.87151	1	0.85	Up_regulation	NA	789.438	1	17.0578	0.133833	24	100 - 39.8	41722.7	103.14
14.65_513.3041m/z	0	0	0	0	0	0	0	0	0	0	79175.1	99992.1	93255.9	112253	27902.5	25873.2	27906.4	0	0	0	3.29379	S	K	46635.8	0.01	4.66358e+06	22.153	0.00932183	2.0305	1	0.85	Up_regulation	NA	513.304	1	14.653	0.12395	26	100 - 15.9	46635.8	96.01
16.09_342.2633m/z	0	0	0	0	0	0	0	0	0	0	131503	123432	175033	198285	51627.4	51578.5	27361.7	0	0	0	3.18845	S	K	75882	0.01	7.5882e+06	22.8553	0.011034	1.95727	1	0.85	Up_regulation	NA	342.263	1	16.0881	0.29615	3	100 - 21.4 - 1.04	75882	99.18
14.18_378.2625m/z	16832	8579.16	6.65411	46.0176	0	2167.06	0	203.083	1355.12	0	37258.8	35117.5	42680	58975.2	27189.6	25299.1	14917.5	11092.4	30092.3	33349.3	6.14815	S	K	31597.2	2918.92	10.825	3.43629	5.13965e-05	4.28907	0.120679	0.98	Up_regulation	NA	378.262	1	14.1781	0.2615	22	100 - 12.9	31597.2	43.24
5.92_416.2639m/z	0	0	0	0	0	0	0	0	0	0	17858.5	9644.13	58640.5	73027.9	9212.3	35386.8	28677.9	0	0	0	2.86123	S	K	23244.8	0.01	2.32448e+06	21.1485	0.0187427	1.72717	1	0.85	Up_regulation	NA	416.264	1	5.91572	0.270983	22	100	23244.8	110.52
15.98_689.3504m/z	0	0	0	0	0	0	0	0	0	0	76288.8	125086	133785	145009	9680.95	39233.7	48124.8	0	0	0	3.10886	S	K	57720.9	0.01	5.77209e+06	22.4607	0.012542	1.90163	1	0.85	Up_regulation	NA	689.35	1	15.9806	0.212717	14	100 - 27.4	57720.8	101.72
14.49_713.3354m/z	0	0	0	0	0	0	0	0	0	0	52871.4	63153.4	42472.2	87445.7	10624.2	9763.73	13375.9	0	0	0	2.82901	S	K	27970.7	0.01	2.79707e+06	21.4155	0.0197544	1.70434	1	0.85	Up_regulation	NA	713.335	1	14.4893	0.167783	19	100 - 17.5	27970.7	111.78
1.35_336.1395m/z	0	531.545	0	16.8539	0	425.644	0	0	0	2330.09	5802.17	16256	92792.9	109945	8542.75	25159.8	55759	0	13601.9	24255.4	2.88119	S	K	35211.5	330.423	106.565	6.73559	0.0181295	1.74161	1	0.93	Up_regulation	NA	336.14	1	1.3475	0.198967	35	100 - 16	35211.5	108.71
16.09_214.1524m/z	0	0	0	0	0	0	0	0	0	0	4840.7	1778.13	6806.03	7870.25	1167.02	1294.38	1526.38	0	0	0	2.74588	S	K	2528.3	0.01	252830	17.9478	0.022629	1.64534	1	0.85	Up_regulation	NA	214.152	1	16.0881	0.223067	13	100	2528.29	115.16
9.45_256.2269m/z	0	0	0	0	0	0	0	0	0	0	42214.2	34586.8	0	0	102413	107232	43334.7	7838.89	7281.49	0	2.66608	S	K	34490.2	0.01	3.44902e+06	21.7178	0.0257877	1.58859	1	0.85	Up_regulation	NA	256.227	1	9.45282	0.193133	2	100 - 6.26	34490.2	118.61
9.71_249.1117m/z	0	3486.74	4013.58	3189.31	0	1826.97	0	0	7427.52	9092.79	77022.4	73568.2	83275	102476	95172.1	100581	85884.6	93677.8	105215	107974	22.7406	S	K	92484.6	2903.7	31.8506	4.99325	3.7848e-10	9.42196	8.8867e-07	1	Up_regulation	NA	249.112	1	9.71262	0.4616	43	100 - 5.24	92484.5	13
6.70_374.1442m/z	0	5525.3	7807.36	7969.97	0	0	0	7659.6	0	0	30896.2	26047.3	27373.7	24326.5	32077.5	33218	22258.2	25321.3	24378.8	24478.7	14.3105	S	K	27037.6	2896.23	9.33545	3.22272	2.83285e-11	10.5478	6.65154e-08	1	Up_regulation	NA	374.144	1	6.6971	0.26345	82	100 - 13.2	27037.6	13.86
16.02_317.1154m/z	0	3782.23	0	0	5578.54	4511.06	0	0	0	0	1495.04	7106.75	3098.01	4345.76	5606.19	5451.58	2318.16	4513.7	4668.46	6991.84	3.42	S	K	4559.56	1387.19	3.2869	1.71673	0.00319789	2.49514	1	0.86	Up_regulation	NA	317.115	1	16.0152	0.2162	67	100 - 6.43	4559.55	40.64
6.53_524.2990n	26097.1	33298	19658.6	13504.8	0	0	0	0	19813.2	12907.3	541733	559249	649828	597750	638596	746968	717405	638438	754781	650282	27.2371	S	K	649503	12527.9	51.8444	5.69612	2.41495e-10	9.61709	5.67031e-07	1	Up_regulation	524.299	525.306	1	6.52928	0.5029	0	100 - 29.6 - 2.61	649503	11.23	M+H, M+2H
5.04_147.0442m/z	0	3907.84	1851.77	3916.29	2823.63	0	0	0	0	0	15372.8	13898.8	5778.32	9346.24	9487.89	7809.65	4927.16	10427.2	10581.4	10708	7.42626	S	K	9833.76	1249.96	7.86724	2.97586	3.68165e-06	5.43396	0.00864452	1	Up_regulation	NA	147.044	1	5.03607	0.12405	40	100	9833.75	32.84
2.30_438.9785m/z	0	0	0	0	18024.8	0	0	25800.8	14193.1	14843.4	84711	77998.2	108703	110814	283470	111826	79212.8	78220.7	24829.8	12465.6	3.82592	S	K	97225.1	7286.22	13.3437	3.73809	0.00379666	2.4206	1	0.95	Up_regulation	NA	438.979	1	2.29585	0.387733	7	100 - 8.31 - 1.78	97225.1	75.78
4.81_161.1072m/z	8877.22	5067.38	0	6010.86	0	0	0	4988.83	5653.76	0	47669	48561.4	65714.9	60094.5	65087.5	50789.8	46750.7	86404.8	77076.1	49164.6	12.6331	S	K	59731.3	3059.81	19.5212	4.28697	1.64466e-07	6.78392	0.000386166	1	Up_regulation	NA	161.107	1	4.81452	0.271517	17	100 - 5.27	59731.3	23.06
3.89_177.1016m/z	0	0	707.256	2821.83	567.127	474.882	1943.85	1033.74	0	0.102685	11093.7	5498.16	10871.8	16403	26071.6	30056.6	15712	16599	9153.7	8397.43	5.69066	S	K	14985.7	754.888	19.8515	4.31118	0.000267373	3.57288	0.627791	1	Up_regulation	NA	177.102	1	3.894	0.391467	20	100 - 8.37	14985.7	52.39
16.12_283.2055m/z	816.178	241.37	1713.01	0	1172.67	815.607	899.157	0	1785.46	0	6459.49	5967.83	27029.7	33144	17487.3	20930.1	17776.9	25238.9	28396.9	19455.8	6.89091	S	K	20188.7	744.355	27.1224	4.76141	6.74581e-05	4.17097	0.158392	1	Up_regulation	NA	283.206	1	16.1235	0.259683	63	100	20188.7	44.07
14.56_567.2814m/z	23919.8	19594.6	21764.6	18635.9	10405.5	19299.3	21330.7	14717.9	20701.6	23842.4	106651	102348	94124.6	100120	60440.8	63125.2	61175	21856.4	17319.1	23274.7	4.07502	S	K	65043.5	19421.3	3.34909	1.74377	0.00262413	2.58102	1	0.88	Up_regulation	NA	567.281	1	14.5641	0.256733	35	100 - 20.3	65043.5	21.34
16.84_230.2245n	9001.04	23999.3	33469.4	15615.2	26994.4	23025.6	8527.47	5874.3	29212.8	10699	115432	85257	124935	55775.5	51540	33950.2	31728.3	50690.6	37489	20770.1	3.57343	S	K	60756.8	18641.9	3.25916	1.7045	0.00479724	2.31901	1	0.94	Up_regulation	230.224	272.258	1	16.8425	0.340133	2	100 - 7.7	60756.8	53.04	M+ACN+H, M+2Na-H
9.12_349.2649m/z	7642.19	3437.77	7740.3	4499.61	30810.9	3529.27	7741.38	21055.5	2926.06	16165.4	33824.9	22955.6	26665.4	27987.6	18330.5	22597.6	18244.2	24483.3	29408.4	31047.6	4.46851	S	K	25554.5	10554.9	2.42112	1.27567	0.000516451	3.28697	1	0.9	Up_regulation	NA	349.265	2	9.12458	0.430517	1	100 - 28.3	25554.5	20.33
1.06_114.1023m/z	0	851.853	0	0	0	0	997.015	501.021	0	0	9706.3	4888	10246.3	9238.47	5592.04	11430.2	0	11205.4	9104.8	7068.45	6.75573	S	K	7848.01	234.999	33.3959	5.0616	7.38385e-05	4.13172	0.173373	0.935	Up_regulation	NA	114.102	1	1.05772	0.126533	7	100 - 4.72	7848	45.12
3.01_179.1074m/z	0	2434.95	1518.45	745.163	858.486	1105.45	2038.89	0	202.87	0	16550.2	12057.3	19496.5	25576.9	19228.9	19150.4	24330.1	15154.6	19559.2	17811.6	13.9621	S	K	18891.6	890.435	21.2161	4.40709	7.88065e-08	7.10344	0.000185038	1	Up_regulation	NA	179.107	1	3.00777	0.330267	31	100 - 0.748	18891.6	21.07
1.46_131.0336m/z	4969.27	1100.02	3288.76	2085.98	1130.17	1395.61	1375.05	901.724	1647.9	1314.73	4531.55	3555.07	10536.4	5216.96	3612.7	4465.69	4287.37	3280.21	2030.79	4357.97	3.24555	S	K	4587.48	1920.93	2.38816	1.2559	0.0057924	2.23714	1	0.89	Up_regulation	NA	131.034	1	1.46298	0.141767	37	100	4587.47	49.39
3.60_354.0695m/z	0	0	0	3905.58	0	0	0	0	0	0	0	5634.75	6202.66	23563.7	5882.83	0	23652.6	5463.41	8806.99	19251.7	3.29329	S	K	9845.87	390.568	25.2091	4.65588	0.00887544	2.05181	1	0.89	Up_regulation	NA	354.069	1	3.60238	0.210267	37	100	9845.86	91.36
15.71_68.0623n	680.006	1008.57	1545.28	3603.94	5534.51	2918.17	657.386	0	0	0	23842.3	30136.6	41499.9	32906.8	42318	46230.8	45183.8	37058.4	37781	38875.1	15.758	S	K	37583.3	1594.8	23.5662	4.55865	1.58656e-08	7.79954	3.72524e-05	1	Up_regulation	68.0623	137.132	1	15.7101	0.532917	1	100 - 0.709	37583.3	18.57	M+H, 2M+H
14.82_572.4653m/z	0	22034.4	0	0	0	0	0	0	0	0	12338.6	107175	39767.4	99649.7	0	93199.8	59829.9	0	141990	47648.4	3.69915	S	K	60159.8	2203.45	27.3026	4.77097	0.00460279	2.33698	1	0.88	Up_regulation	NA	572.465	1	14.8157	0.20845	0	100 - 28.5	60159.8	81.54
15.66_204.1507n	175.058	1821.06	3121.15	0	5585.81	6540.66	2420.74	7202.75	1016.46	0	45626.9	38820.6	73199.5	80000.1	88285.7	83336.6	84363.2	69006.3	82348.1	77474.9	12.8686	S	K	72246.2	2788.38	25.9098	4.69542	2.56665e-07	6.59063	0.00060265	1	Up_regulation	204.151	205.158	1	15.6646	0.448783	1	100 - 11.5	72246.2	23.32	M+H-H2O, M+H
9.45_133.1214m/z	3816.06	1911.86	2670.72	5607.56	567.251	1077.33	1606.72	832.882	3898.01	5228.57	3477.82	9093.68	6216.12	9738.34	7472.53	8960.77	7391.98	5717.06	6809.19	5947.66	5.26023	S	K	7082.53	2721.71	2.60224	1.37975	5.31956e-05	4.27412	0.124903	0.96	Up_regulation	NA	133.121	1	9.45282	0.256183	2	100 - 17.6	7082.52	26.56
7.25_362.2531m/z	0	4292.95	0	1763.5	3579.32	1143.85	2767.58	926.528	0	0	26811.5	35125	39809.3	49409.9	27232	28094.3	39133	17116.9	23556.6	19180.4	8.96186	S	K	30546.9	1447.38	21.1049	4.39951	6.34724e-06	5.19741	0.0149033	1	Up_regulation	NA	362.253	1	7.2514	0.5217	40	100	30546.9	33.2
4.76_130.0965m/z	3196.16	1758.12	38.9228	915.93	460.981	0	0	2278.17	441.07	3420.67	15630.8	18106.5	26528.4	23672.2	21587	23673.8	22189.4	20209.1	18972.9	22041.8	18.5483	S	K	21261.2	1251.01	16.9952	4.08706	2.96731e-10	9.52764	6.96724e-07	1	Up_regulation	NA	130.097	1	4.76455	0.230617	14	100 - 2.44	21261.2	14.79
4.26_324.2178m/z	0	7379.27	6226.44	7462.74	4234.35	0	0	0	0	9152.36	51925.9	59355.7	46826.8	55845.9	50476.3	48050.8	62450	48339.7	64088.9	66360.9	19.9989	S	K	55372.1	3445.53	16.0707	4.00636	1.68439e-11	10.7736	3.95496e-08	1	Up_regulation	NA	324.218	1	4.26197	0.317333	29	100 - 5.43	55372.1	13.12
2.45_376.1922m/z	16270.4	9695.98	17077.3	29491.2	13402.7	20806.1	36209.2	11973	26739.9	46257.4	35910.8	71767.3	60280.6	87049.7	22612.4	51224.2	87727.8	26312.5	64027.2	94950.5	4.14823	S	K	60186.3	22792.3	2.64064	1.40089	0.00123103	2.90973	1	0.9	Up_regulation	NA	376.192	1	2.45103	0.258283	35	100	60186.3	43.14
10.60_401.1593m/z	2986.59	10882.9	0	4878.52	0	3922.36	4041.61	0	0	3484.12	60880	59136.2	66371.6	76413.5	75493.2	74608.3	71952.2	75217.9	74479	90740.4	22.9162	S	K	72529.2	3019.62	24.0193	4.58612	5.63637e-11	10.249	1.32342e-07	1	Up_regulation	NA	401.159	1	10.5979	0.260217	70	100 - 10.8	72529.2	12.37
1.37_472.2013m/z	0	0	13914.6	16850.4	56665.8	37247.7	36336.8	0	0	0	218694	255296	147910	178773	286432	311505	305014	565079	577265	582954	6.08715	S	K	342892	16101.5	21.2956	4.41249	0.000161366	3.79219	0.378886	1	Up_regulation	NA	472.201	1	1.37463	0.2512	20	100 - 14.8 - 0.642	342892	49.15
16.12_289.2137m/z	2459.79	5481.59	8975.17	15222.8	10909.8	7074.69	10071	15418.7	5843.9	11038.3	184347	185764	44301.2	46332.9	27128.6	33018	20896.3	14369.9	14275.5	16134.2	2.30681	S	K	58656.7	9249.59	6.34155	2.66484	0.0462704	1.3347	1	0.96	Up_regulation	NA	289.214	1	16.1235	0.471983	33	100 - 9.05	58656.7	45.17
4.72_303.1054m/z	0	5047.47	0	5852.78	0	0	0	5890.6	0	5868.1	15667.9	17932.2	17067.2	15439.5	13617.5	12280.6	10025.8	11082.4	17412	15779.9	9.72484	S	K	14630.5	2265.91	6.4568	2.69082	1.42586e-08	7.84592	3.34791e-05	1	Up_regulation	NA	303.105	1	4.71968	0.18795	95	100	14630.5	18.78
5.17_392.1480m/z	11489.1	15594	12300.1	12819.4	9254.72	10627.4	12036.2	11666.9	20088.9	21200.1	66679.8	73022.1	65504.4	84242.2	44920.1	67013.5	79420.5	10650.5	12930	17865.4	4.23289	S	K	52224.8	13707.7	3.80989	1.92975	0.00201433	2.69587	1	0.87	Up_regulation	NA	392.148	1	5.16843	0.22785	46	100	52224.8	29.22
4.40_153.0186m/z	3703.45	623.872	0	767.861	473.677	72.7884	2345.61	1105.09	1944.95	157.424	9623.62	15392.8	11149.8	9229.26	9543.2	15995.8	8636.95	13368.9	12469.2	8911.76	10.9246	S	K	11432.1	1119.48	10.212	3.35219	1.05552e-07	6.97653	0.000247836	1	Up_regulation	NA	153.019	1	4.39583	0.3646	27	100	11432.1	23.92
8.01_161.0593m/z	0	778.012	2230.81	1178.21	0	1015.49	1924.11	0	1089.31	0	5356.72	8060.43	15421.2	13549.8	10872.9	14354.9	15382.3	13072.1	20023.9	20475.6	8.44168	S	K	13657	821.603	16.6224	4.05505	9.89069e-06	5.00477	0.0232233	1	Up_regulation	NA	161.059	1	8.00927	0.364767	45	100	13657	34.68
8.11_455.2075m/z	5909.33	16493.7	16994.2	15110.3	25725.2	0	20426.2	16676.1	17796.2	19702.9	414455	398931	575209	580723	464868	474700	467131	429062	432817	437068	22.5723	S	K	467496	15483.4	30.1934	4.91616	2.10891e-09	8.67594	4.95173e-06	1	Up_regulation	NA	455.207	1	8.10573	0.555367	56	100 - 34	467496	13.45
15.47_342.3358m/z	0	0	592.838	785.538	852.396	1349.47	0	2069.66	547.643	283.122	12905.6	14830.7	3723.22	9277.52	1115.68	8768.73	7688.13	126920	110217	143373	2.3608	S	K	43882	648.076	67.7112	6.08132	0.0425386	1.37122	1	0.98	Up_regulation	NA	342.336	1	15.4651	0.407567	0	100 - 20.7	43882	102.61
1.21_132.1127m/z	6538.42	3318.42	5295.43	4248.68	3560.74	2976.09	3471.7	1870.32	3082.83	6235.48	6594.21	4989.99	4500.72	5024.3	9752.77	9154.88	9060.99	16663.8	13140.8	13943.8	3.70814	S	K	9282.63	4059.82	2.28646	1.19312	0.00330281	2.48112	1	0.91	Up_regulation	NA	132.113	1	1.21288	0.116767	6	100	9282.62	37.18
15.71_299.2002m/z	17987.4	23012.6	3309.68	0	9.43421	2532.69	0	14444.7	0	7681.9	73801.1	76810.7	150203	176004	155770	142284	173363	126756	136659	148549	11.2263	S	K	136020	6897.84	19.7192	4.30153	5.18684e-07	6.2851	0.00121787	1	Up_regulation	NA	299.2	2	15.7101	0.443867	22	100 - 0.238	136020	25.99
8.85_332.1395m/z	14520.4	7268.8	9804.97	0	5277.29	18761.6	14218.9	4814.9	15145.2	41.9746	162927	227576	180727	255336	166764	217835	234704	142530	212019	217079	16.4952	S	K	201750	8985.42	22.453	4.48884	2.34479e-08	7.6299	5.50558e-05	1	Up_regulation	NA	332.14	1	8.84707	0.411767	52	100 - 22.6	201750	18.03
16.71_285.2297n	15701.7	72165.7	104916	78683.5	105793	96832.1	58415.3	35702.7	135023	109167	229264	156259	224138	119029	229072	185056	130400	297178	186503	125264	4.96974	S	K	188216	81239.9	2.3168	1.21213	0.000159022	3.79854	0.373384	0.97	Up_regulation	285.23	286.237	1	16.7118	0.261733	0	100 - 40.7	188216	30.49	M+H, M+Na
11.04_287.1255m/z	293.956	2513.39	1052.75	2344.39	0	0	0	0	2420.61	2640.59	16218.3	18675.4	11291.5	13310.1	13824.7	17165.8	10964.8	10773.5	19465.5	18722	12.1139	S	K	15041.2	1126.58	13.3512	3.7389	8.75646e-08	7.05767	0.000205602	1	Up_regulation	NA	287.125	1	11.038	0.2011	82	100 - 4.58	15041.2	22.77
7.74_364.2685m/z	3376.69	1958.24	4828.63	5402.15	0	0	6397.04	0	7256.99	2794.35	82493.9	92388.6	90687.8	96398.3	73855.3	65625.5	97808.7	75927.3	79213.6	83656.3	23.5229	S	K	83805.6	3201.42	26.1776	4.71026	3.16541e-10	9.49957	7.43239e-07	1	Up_regulation	NA	364.268	1	7.73668	0.781	8	100	83805.6	12.52
1.35_337.0919m/z	0	1275.95	1155.69	35.7121	1855.71	1136.29	0	957.779	2310.48	2326.75	8654.36	18511	26357.1	25807.3	14026.5	28581.6	22399.9	7074.31	19201.3	18051.5	7.64336	S	K	18866.5	1105.45	17.0669	4.09313	2.69769e-05	4.56901	0.0633417	1	Up_regulation	NA	337.092	1	1.3475	0.207867	72	100	18866.5	38.66
1.35_114.0912m/z	2889.09	5076.64	4604.2	2490.38	960.917	3176.96	1447.36	596.118	2176.29	4792.93	4361.2	9232.48	7089.73	5491.54	6505.64	8525.61	6800.11	4075.95	10304.4	4644.29	4.60029	S	K	6703.11	2821.1	2.37606	1.24857	0.000266121	3.57492	0.624851	0.92	Up_regulation	NA	114.091	1	1.3475	0.109433	20	100 - 37.1	6703.1	31.83
6.24_279.1684m/z	320.056	5287.89	3277.86	3865.83	9628.95	11030.2	8684.66	3269.46	9339.58	9120.46	34961.1	16167.1	33329.7	25771.7	25481.4	12485.3	11282.8	39642.6	13325.8	16543.2	4.75123	S	K	22899.1	6382.5	3.58779	1.8431	0.000577341	3.23857	1	1	Up_regulation	NA	279.168	1	6.24375	0.223567	36	100 - 7.32	22899.1	45.34
10.27_430.3150m/z	1561.93	1319.55	1229.68	3274.09	1987.35	4293.64	1275.61	3371.9	3325.75	3056.92	20578.5	19227.7	66252	69689.7	13288.5	17862.3	20077.8	2494.66	2430.96	2189.3	2.68196	S	K	23409.2	2469.65	9.47873	3.24469	0.025038	1.6014	1	0.85	Up_regulation	NA	430.315	1	10.2684	0.22745	8	100 - 43.7	23409.1	45.19
1.03_110.9602m/z	2371.62	614.816	1524.59	3520.88	821.651	3595.46	2589.21	3493.49	2056.29	2751.75	5368.7	2710.37	4938.23	7639.41	5799.57	4634.97	4243.3	3060.98	6821.99	6262.2	4.66786	S	K	5147.98	2333.99	2.20566	1.14121	0.000257544	3.58915	0.604714	0.93	Up_regulation	NA	110.96	1	1.02832	0.288433	3	100 - 8.42	5147.97	30.47
6.61_335.1709m/z	70722.4	101030	0	0	1627.16	1936.85	1296.02	17035	11062.8	19684.2	330412	405780	389471	461308	269786	402577	434298	266118	408002	448161	14.5569	S	K	381591	22439.4	17.0054	4.08792	1.56796e-09	8.80467	3.68156e-06	1	Up_regulation	NA	335.171	1	6.6088	0.5291	71	100 - 15.4	381591	18.28
10.96_458.2216m/z	10027	0	0	0	5113.33	0	0	3298.6	0	6525.86	12579.6	12226	16515.6	11689.8	7482.23	7150.15	7227.03	5898.15	5863.26	12427.6	4.56944	S	K	9905.95	2496.49	3.96795	1.98839	0.000237715	3.62394	0.558155	0.93	Up_regulation	NA	458.222	1	10.9602	0.2078	23	100	9905.94	36.68
2.59_220.1540m/z	23953.2	23759.4	15075.1	19508.1	23000.1	13888.1	13146.2	3688.92	34553.9	20728.1	40985.1	45800.5	24089.1	29370.5	37783.4	45937.6	42013.8	39063.4	42919.4	35964.1	5.60424	S	K	38392.7	19130.1	2.00692	1.00499	2.82001e-05	4.54975	0.0662138	0.98	Up_regulation	NA	220.154	1	2.59402	0.1919	10	100 - 13.1	38392.7	18.31
5.42_322.0911m/z	4800.62	0	6299.9	6441.92	0	0	0	3657.66	0	0	3118.94	9155.89	2576.44	8136.44	14702.5	13208.1	15826.1	8574.51	8832.59	12609.1	4.48954	S	K	9674.07	2120.02	4.5632	2.19004	0.00041922	3.37756	0.98433	0.92	Up_regulation	NA	322.091	1	5.41867	0.203583	47	100	9674.06	46.5
4.72_185.0272m/z	0	1891.57	1768.83	1770.97	1270.45	0	5028.42	0	0	0	6431.88	8257.91	5542.27	10644.1	7461.19	6843.45	10685.9	5751.5	9736.62	10743.6	8.44146	S	K	8209.86	1173.03	6.99882	2.80711	1.88981e-07	6.72358	0.000443726	1	Up_regulation	NA	185.027	1	4.71968	0.14105	50	100	8209.85	25.54
2.11_159.0672m/z	0	0	0	0	434.596	0	0	0	0	0	0	32526.7	32179.3	50456.6	0	7427.91	36217.3	0.606286	12240.5	26919.6	3.44342	S	K	19796.9	43.4696	455.418	8.83105	0.00734949	2.13374	1	0.88	Up_regulation	NA	159.067	2	2.11057	0.23255	19	100 - 3.3	19796.9	91.63
6.65_425.0689m/z	6369.36	0	0	579.221	0	5210.13	317.665	5694.47	0	7246.36	34645.8	36213.1	20218.6	18143	19075.1	29359.3	21496.9	20592.3	16483	19593.2	8.55322	S	K	23582	2541.73	9.27795	3.21381	1.52529e-06	5.81665	0.00358139	1	Up_regulation	NA	425.069	1	6.65408	0.178267	36	100	23582	30.19
4.81_178.0385m/z	2754.79	2535.48	4510.22	3866.82	1180.98	3054.78	2208.37	1182	4742.16	1811.82	5618.39	7156.69	3401.67	6285.75	4482.1	3391.23	9473.56	4022.23	5033.5	10925.3	3.5437	S	K	5979.06	2784.75	2.14707	1.10237	0.00351939	2.45353	1	0.9	Up_regulation	NA	178.039	2	4.81452	0.1844	32	100 - 15	5979.05	42.67
12.58_443.2586m/z	2679.39	11644.8	13224.6	8345.8	5645.65	8954.32	12119.5	6365.57	12083.2	8372.01	79685.6	72496.6	125557	163734	71315.2	57033	85391.6	2558.08	12498.9	18932.8	3.75725	S	K	68920.3	8943.49	7.7062	2.94602	0.00443256	2.35335	1	0.89	Up_regulation	NA	443.259	1	12.5814	0.416367	23	100 - 17.6	68920.3	37.83
3.64_267.1326m/z	597.522	3092.24	3723.2	1218.66	2110.97	1633.6	1447.41	567.982	0	972.996	18965.6	19710.6	9449.75	7150.94	14569.1	18416.8	17285.3	19243.5	23642.4	19954.4	9.3129	S	K	16838.9	1536.47	10.9595	3.4541	3.16551e-06	5.49956	0.00743261	1	Up_regulation	NA	267.133	1	3.64022	0.293633	44	100	16838.8	30.08
5.17_228.1956m/z	767.127	1003.23	425.692	0	2616.08	1039.54	0	0	589.857	776.011	9338.37	6596.99	16269.8	33950.7	56099.7	65667.8	63112.1	2337.11	2001.98	1360.47	2.95519	S	K	25673.5	721.764	35.5705	5.15261	0.0160557	1.79437	1	0.97	Up_regulation	NA	228.196	1	5.16843	0.4416	5	100 - 19.4	25673.5	103.96
7.05_252.0867m/z	4306.03	0	1413.43	1766.36	2369.73	0	2110.63	3193.6	0	0	22453.4	15387.5	14037.6	17922.1	14274.1	26006.4	15883.9	14127.9	12872.4	21091.3	10.8483	S	K	17405.7	1515.99	11.4814	3.52123	2.8661e-07	6.54271	0.00067296	1	Up_regulation	NA	252.087	1	7.04812	0.12025	28	100	17405.7	25.13
10.75_263.1633m/z	0	0	0	0	0	1712.38	0	2208.25	2018.65	0	8096.47	0	11280.4	11056	5103.71	2879.73	4993.66	6705.2	11276	11723.8	5.07567	S	K	7311.52	593.939	12.3102	3.62179	0.000480167	3.31861	1	0.935	Up_regulation	NA	263.163	1	10.7523	0.305783	28	100	7311.51	55.7
10.60_419.1702m/z	4451.52	1479.43	0	1245.1	3613.3	2496.01	1427.75	1614.8	1627.36	1568.34	23994.5	24936.8	11747.5	20944.3	22362.3	26077.6	21360.1	22791.5	30875.7	19434.2	12.7023	S	K	22452.5	1952.37	11.5001	3.52358	1.42963e-07	6.84477	0.000335678	1	Up_regulation	NA	419.17	1	10.5979	0.1875	48	100 - 4.03	22452.5	22.02
2.96_314.0915m/z	0	4006.17	3955.08	4633.67	0	0	4898.35	0	9571.15	3392.76	35583.8	45402.7	30804.1	29991.7	35139.3	35947	38460.6	41618.2	51597.1	44773.5	15.048	S	K	38931.8	3045.73	12.7824	3.67609	2.0838e-09	8.68114	4.89276e-06	1	Up_regulation	NA	314.091	1	2.95873	0.330267	75	100	38931.8	17.64
4.35_357.0404m/z	3118.75	0	4133.99	0	4031.14	0	1248.69	2828.25	3392.19	0	20179.8	8720.24	25900.9	22878.3	14801.3	24715.8	26814.6	22926.6	25910.9	30150.7	9.82829	S	K	22299.9	1875.31	11.8913	3.57184	1.33129e-06	5.87573	0.00312586	1	Up_regulation	NA	357.04	1	4.34855	0.319867	38	100	22299.9	28.35
2.11_107.0698m/z	3081.26	1822.98	321.391	0	6099.06	3669.98	7270.8	1664.74	3755.3	5161.65	43342.5	25751.1	45739.6	45664	38472.1	46190.1	32854.2	34497.7	30899.4	39651.3	14.7475	S	K	38306.2	3284.73	11.6619	3.54373	1.3169e-08	7.88045	3.09208e-05	1	Up_regulation	NA	107.07	1	2.11057	1.91533	4	100	38306.2	18.57
5.99_655.0978m/z	32718.4	14945.7	0	0	64107.9	16259.2	0	0	0	0	16060.7	27306.9	25161.1	14117.3	100842	33066.9	25941.8	91784	65086.1	60739.9	2.76512	S	K	46010.7	12803.1	3.59371	1.84547	0.0139582	1.85517	1	0.85	Up_regulation	NA	655.098	1	5.98818	0.22995	31	100 - 16	46010.7	68.54
9.01_557.1637m/z	0	8836.95	8945.12	8737.28	0	9608.19	8324.23	0	0	0	11486.1	40955.8	31287.6	42872.6	34849.2	38197.6	47328.1	22301	34940.5	49196.4	7.8718	S	K	35341.5	4445.19	7.95051	2.99105	4.61166e-06	5.33614	0.0108282	1	Up_regulation	NA	557.164	1	9.0144	0.277517	45	100 - 16	35341.5	32.51
1.03_165.0508m/z	3659.73	2428.43	5656.73	6637.39	4761.97	1689.31	7357.52	15840.7	9652.43	12624.7	4813.57	13432.9	27571.6	31862.4	12850.6	30328	19777.9	14233.1	12021.3	28102	3.79045	S	K	19499.3	7030.9	2.77338	1.47164	0.00225325	2.64719	1	0.89	Up_regulation	NA	165.051	1	1.02832	0.17295	28	100 - 18	19499.3	48.04
5.21_217.0708m/z	1847.91	1908.85	1257.52	785.79	1280.09	654.992	0	1365.36	621.425	0	10407.8	10611.1	10826.5	10285.7	10085.7	14020.3	12399.8	12228.6	12984.9	13979.9	20.3976	S	K	11783	972.203	12.1199	3.59931	6.68205e-11	10.1751	1.56895e-07	1	Up_regulation	NA	217.071	1	5.21487	0.189867	79	100	11783	13.01
6.87_175.0385m/z	0	0	4609.46	2976.51	0	0	0	2096.61	2181.24	2640.06	8337.06	7130.02	6534.11	9351.32	9335.89	11171.1	10919.8	6701.15	4286.5	11355.3	7.76093	S	K	8512.23	1450.4	5.86889	2.55309	7.28449e-07	6.1376	0.0017104	0.99	Up_regulation	NA	175.039	1	6.86813	0.142933	71	100	8512.22	27.5
10.96_424.2157m/z	20980	18793.3	0	0	1617.4	6512.96	3521.28	6971.66	436.353	6092.91	64833.4	63547.6	106517	122711	110520	101678	108427	62650.9	68461.6	62568.1	9.90539	S	K	87191.4	6492.6	13.4294	3.74732	1.02817e-06	5.98794	0.00241414	1	Up_regulation	NA	424.216	1	10.9602	0.210483	30	100 - 29.9 - 2.51	87191.4	28.24
14.90_583.3086m/z	35290.6	29617.1	32730.9	18335.5	19158.1	18081.5	17305.6	30105.6	24620.8	34240.8	193565	178182	159636	193370	62400	77444.9	74857.8	24111.8	22204.6	24863.4	3.26565	S	K	101063	25948.7	3.89475	1.96153	0.00949561	2.02248	1	0.83	Up_regulation	NA	583.309	1	14.9022	0.525017	23	100 - 28.1	101063	28
5.70_351.1650m/z	0	0	0	0	0	0	0	0	0	0	0	9912.7	16253.4	22789.7	11277.7	0	0	6831.45	8317.11	0	3.03125	S	K	7538.22	0.01	753822	19.5239	0.0142179	1.84717	1	0.8	Up_regulation	NA	351.165	1	5.70242	0.152617	90	100 - 14.2	7538.21	104.32
4.40_421.2803m/z	7511.1	4079.19	4601.36	4225.99	7424.45	4729.65	4011.37	4212.36	0	7928.8	57513.6	51224.6	64827.1	60076.7	72820.9	62398.6	51289.7	70771.3	75593.4	59676.4	20.8248	S	K	62619.2	4872.44	12.8517	3.68389	8.59088e-10	9.06596	2.01714e-06	1	Up_regulation	NA	421.28	1	4.39583	0.319867	18	100 - 15.5	62619.2	13.5
10.39_441.1746m/z	2951.76	3486.78	5340.11	0	1773.1	0	0	3079.66	0	2769.27	26647.4	19905.5	18267.7	19051.7	26068.1	17709.2	16953.9	12619.3	13394.4	9863.27	8.90845	S	K	18048.1	1940.08	9.30275	3.21766	2.07797e-06	5.68236	0.00487906	1	Up_regulation	NA	441.175	1	10.392	0.179217	50	100	18048	29.91
1.03_311.9722m/z	0	0	0	0	0	0	0	0	0	0	0	10376.7	27646.1	41616.1	11406.4	0	26676.6	0	3550.06	0	2.58062	S	K	12127.2	0.01	1.21272e+06	20.2098	0.0296666	1.52773	1	0.8	Up_regulation	NA	311.972	1	1.02832	0.0976833	11	100 - 23.9	12127.2	122.54
16.52_279.2302m/z	5536.35	20884.5	40275.3	29362.6	91685.5	27673.5	28011.1	20761.9	19662.7	23416.4	119667	59286.4	73869.2	43010.1	89514.2	37309	31896	96469	79133	62048.4	3.34761	S	K	69220.2	30727	2.25275	1.17169	0.00372259	2.42915	1	0.9	Up_regulation	NA	279.23	1	16.518	0.435083	19	100 - 26.7	69220.2	40.48
6.19_156.1022m/z	3114.57	1306.51	0	710.413	1356.62	1717.01	944.419	286.461	845.14	3833.95	7845.29	11317.6	12542.9	12211.5	6354.32	10949.9	13352.2	14194.9	10120	12817	11.2128	S	K	11170.6	1411.52	7.91387	2.98438	4.43666e-08	7.35294	0.000104173	1	Up_regulation	NA	156.102	1	6.19347	0.3718	14	100	11170.6	22.13
7.74_130.0637m/z	475.038	0	997.396	1009.69	534.027	605.804	726.445	567.558	1185.71	1032.95	6573.83	6778.89	5420.01	6172.09	4018.16	4929.27	4503.08	6338.99	3335.18	7170	11.3876	S	K	5523.96	713.471	7.74237	2.95278	3.50308e-07	6.45555	0.000822522	1	Up_regulation	NA	130.064	1	7.73668	0.184567	28	100	5523.95	23.32
16.45_340.2482m/z	0	0	2031.34	0	0	0	0	1300.36	0	0	23035.8	16613.9	51933.1	42236.9	17456.3	7660.16	3272.64	0	598.82	0	2.75477	S	K	16280.8	333.181	48.8647	5.61072	0.0222392	1.65288	1	0.86	Up_regulation	NA	340.248	1	16.4508	0.173233	15	100 - 27.6	16280.8	112.36
6.06_219.1133m/z	0	0	0	0	0	0	0	1476.62	0	0	25073.2	39919.2	27044.3	47508.8	0	6202.65	5896.56	0	0	7286.17	2.81634	S	K	15893.1	147.672	107.624	6.74986	0.0201404	1.69593	1	0.835	Up_regulation	NA	219.113	1	6.05647	0.240233	39	100 - 9.91	15893.1	111.2
15.17_328.2474m/z	0	0	0	0	1957.73	0	5209.88	0	0	0	15389.2	25688.1	2256.4	44624.6	0	25705.2	24001.7	0	19679.7	22969.6	3.85099	S	K	18031.5	716.771	25.1565	4.65286	0.00369878	2.43194	1	0.87	Up_regulation	NA	328.247	1	15.1729	0.204133	9	100 - 20.6	18031.5	78.29
11.52_130.0648m/z	3019.48	1211.77	2623.71	549.198	0	0	1889.3	1310.59	2374.94	1968.8	9622.74	10176.5	25714.6	35588.1	16673.8	22203.6	16195	15819.6	16299.4	17135.4	6.96885	S	K	18542.9	1494.79	12.405	3.63285	5.41906e-05	4.26608	0.12724	1	Up_regulation	NA	130.065	1	11.5201	0.255283	27	100	18542.9	41.32
6.41_406.0580n	4216.6	0	6046.59	12144.9	1485.1	2408.28	7487.09	4223.32	5077.1	6578.17	37895.6	50523.9	53895.4	67899.5	39326.7	65930.8	86621	33454.2	64130.2	84627.3	8.88458	S	K	58430.5	4966.72	11.7644	3.55635	6.12566e-06	5.21285	0.014383	1	Up_regulation	406.058	448.091	1	6.41017	0.285533	3	100 - 9.19	58430.5	32.03	M+2H, M+ACN+H
1.59_150.0742m/z	8210.88	4802.78	0	0	0	0	7962.18	0	4956.16	6755.45	9514.44	9653.92	15614.2	18091.2	19809.9	16459.4	23483.9	27047.3	11315	24994.2	6.24295	S	K	17598.4	3268.75	5.38381	2.42863	1.93316e-05	4.71373	0.0453906	1	Up_regulation	NA	150.074	1	1.59145	0.13355	18	100	17598.4	35.78
17.71_375.2674m/z	5968.82	548.13	0	0	33374.3	0	7151.07	14182.4	0	0	69436.9	21641.9	31556.4	15985.7	72611.7	26171.3	7486.55	77166.7	8281.59	2473.44	2.7889	S	K	33281.2	6122.48	5.43591	2.44252	0.0170715	1.76773	1	0.88	Up_regulation	NA	375.267	1	17.7062	0.1665	24	100 - 19.6 - 16.5	33281.2	86.78
11.86_131.0485m/z	82.9191	1029.51	792.806	0.118384	504.758	275.065	434.641	0	593.183	243.389	1247.07	3768.18	6867.09	6396	3824.58	1066.46	1877.81	3982.69	2993.43	2736.75	4.89382	S	K	3476.02	395.649	8.78561	3.13514	0.00071898	3.14328	1	1	Up_regulation	NA	131.049	1	11.858	0.245083	44	100 - 22.5	3476.01	56.41
16.09_227.1643m/z	0	0	1967.45	0	0	0	0	0	0	0	22951.7	24076.3	36693.7	43132.5	10492.7	3614.96	13883	0	0	0	3.0678	S	K	15484.5	196.755	78.6995	6.29828	0.0133532	1.87442	1	0.835	Up_regulation	NA	227.164	1	16.0881	0.32855	29	100 - 8.38	15484.5	101.69
12.96_361.2328m/z	3164.64	0	944.145	992.743	2457.7	2616.04	2976.29	3829.01	2469.26	4737.89	36442.8	31899.3	18373.2	19065.3	20205.6	16056.4	25552.6	20191.2	25857.6	21913.1	10.1303	S	K	23555.7	2418.78	9.73867	3.28372	1.55205e-06	5.8091	0.0036442	1	Up_regulation	NA	361.233	1	12.9555	0.349517	44	100	23555.7	27.35
11.08_422.1998m/z	4048.28	5517.68	0	2058.24	0	4192.51	2111.55	3247.22	2980.56	0	15739.8	23268.3	43347.9	38316.1	37905.1	48034.1	47957.8	19200.1	21562.3	21403.3	7.22936	S	K	31673.5	2415.62	13.112	3.71281	3.86472e-05	4.41288	0.0907435	1	Up_regulation	NA	422.2	1	11.0811	0.22195	30	100 - 24.6	31673.5	39.93
1.03_96.9863m/z	2013.03	1821.5	5144.01	4890.63	2879.74	2105.64	3717.27	5317.77	1961.59	3220.86	2245.27	5103.31	10646.7	6189.15	5734.98	8201.06	8265.71	6075.28	10431.3	4193.91	3.56617	S	K	6708.68	3307.22	2.0285	1.02041	0.0032535	2.48765	1	0.89	Up_regulation	NA	96.9863	2	1.02832	0.1441	6	100 - 17.7	6708.67	39.89
8.40_291.0975m/z	9733.91	6161.14	9295.4	4570.07	3453.22	4208.28	0	11620.1	6155.63	16816.7	62923.7	75384.7	65876.6	74140.7	62871.5	83394.7	80268.2	112283	116538	120635	10.7213	S	K	85431.6	7201.46	11.8631	3.56841	9.83377e-07	6.00728	0.00230897	1	Up_regulation	NA	291.098	1	8.39892	0.319217	100	100 - 9.03	85431.6	26.42
16.68_302.1762n	1096.14	5691.25	20672.8	11984.5	30093.4	25816.4	11234.6	3241.55	19691.3	13042	37259.8	26688.5	46635	26684	42524.4	25125.7	23886.1	53786.9	39399.7	26127	4.53889	S	K	34811.7	14256.4	2.44183	1.28797	0.000259173	3.58641	0.608539	0.93	Up_regulation	302.176	325.162	1	16.678	0.397467	23	100 - 22 - 6.17	34811.7	30.39	M+H-H2O, M+H, M+Na
7.43_235.1325m/z	0	3209.6	0	0	0	6524.25	4491.08	0	3648.49	3934.31	10278.4	13380.1	12231.3	7514.02	6312.57	10307.7	7893.99	12900.1	4752.25	9970.92	6.15825	S	K	9554.15	2180.78	4.38106	2.13128	9.11461e-06	5.04026	0.0214011	0.98	Up_regulation	NA	235.133	1	7.4255	0.133133	16	100	9554.14	30.16
6.65_735.2095m/z	16845.8	0	66697.3	64727.4	0	0	0	0	18133.2	14229.9	79466.7	83280.9	40314.3	53097.5	55369.5	87921.6	61643.5	105612	104638	92139.4	5.32472	S	K	76348.4	18063.4	4.2267	2.07953	4.96653e-05	4.30395	0.116614	0.92	Up_regulation	NA	735.209	1	6.65408	0.22795	13	100 - 30.3 - 1.36	76348.4	29.59
14.99_217.1582m/z	3203.71	0	0	0	1456.14	1328.05	1542.51	1404.34	873.916	1836.28	11363.6	8397.18	15124	14392.8	9545.89	5243.55	12418.5	8015.02	10747.5	12525.8	9.47855	S	K	10777.4	1164.51	9.2549	3.21022	1.31933e-06	5.87965	0.0030978	1	Up_regulation	NA	217.158	1	14.9909	0.151	43	100	10777.4	28.26
14.56_151.0749m/z	394.235	2574.39	1393.63	4204.84	3957.01	0	3141.86	0	568.59	3516.2	15789.4	12853.7	16831	21284.3	20552.1	24763.5	20869.6	18602	15310.6	19044.1	13.5744	S	K	18590	1975.09	9.41227	3.23454	4.69697e-09	8.32818	1.10285e-05	1	Up_regulation	NA	151.075	1	14.5641	0.543883	27	100	18590	18.74
14.82_360.2524m/z	210680	225499	0	3335.68	0	701.802	2252.15	19943.8	25601.3	31732.3	347916	385564	293487	374092	339368	371471	368778	338694	368464	361671	10.3833	S	K	354950	51974.6	6.82931	2.77174	6.89548e-07	6.16144	0.00161906	1	Up_regulation	NA	360.252	1	14.8157	0.33585	40	100 - 22.2 - 0.96	354950	7.47
16.45_362.2438n	0	1217.5	26992.4	2992.74	74500.8	63071.6	16896.7	24200	17510.2	10297	292048	167999	360043	166144	396480	269158	188659	377821	202152	161342	7.63053	S	K	258185	23767.9	10.8627	3.44132	1.46842e-05	4.83315	0.0344785	1	Up_regulation	362.244	327.23	1	16.4508	1.00935	14	100 - 16.4	258185	36.3	M+H-2H2O, M+H
7.52_240.5997m/z	731.798	0	1705.68	1369.99	816.107	531.366	1261.83	3785	1003.97	0	15930.5	19250	17842.6	21916.6	1071.92	13915.9	9044.19	16571.8	9956.87	5739.74	5.73264	S	K	13124	1120.58	11.7118	3.54989	0.000230503	3.63732	0.541221	0.96	Up_regulation	NA	240.6	2	7.52297	0.134633	14	100 - 49.2	13124	49.77
13.49_203.1797m/z	0	0	0	0	0	0	3188.18	0	0	2284.67	0	9714.94	3721.72	7994.57	5515.69	5209.83	10676.7	0	3940.83	13140.6	3.79401	S	K	5991.5	547.295	10.9475	3.45253	0.00334949	2.47502	1	0.88	Up_regulation	NA	203.18	1	13.4927	0.1807	55	100	5991.49	73.16
11.90_243.1500m/z	0	2339.22	3381.75	4377.67	6017.39	7583.47	17840.6	5933.97	1536.29	0	49899.3	52823.1	61775.1	63914.4	43914.8	47776.9	45622.8	52633.1	59963.7	64330.2	16.8065	S	K	54265.4	4901.05	11.0722	3.46887	1.59105e-11	10.7983	3.73579e-08	1	Up_regulation	NA	243.15	1	11.8987	0.196317	171	100 - 21.8 - 4.1	54265.3	14.15
2.01_135.0647m/z	12180.9	6466.63	5167.12	1119.1	4419.09	1871.39	4464.65	2246.2	1814.6	0	52640.4	40856.9	13537.7	12182.2	34088	40748.8	50641.3	47150.3	37898.8	47764.6	7.23764	S	K	37750.9	3974.98	9.49714	3.24749	2.68029e-05	4.57182	0.0629332	1	Up_regulation	NA	135.065	1	2.01138	0.611	21	100	37750.9	37.96
17.88_399.3491m/z	1174.09	0	12954.2	0	8899.4	3080.61	2672.46	2803.42	0	0	20155.4	15688.9	13189.3	3290.57	22225.8	35891.4	16003	23332.9	30260.2	15445.1	5.10998	S	K	19548.3	3158.43	6.18924	2.62976	0.000203543	3.69134	0.477918	0.98	Up_regulation	NA	399.349	1	17.8765	0.2035	42	100 - 8.1	19548.2	46.78
1.03_131.5217m/z	616.94	479.282	0	373.173	0	592.296	435.132	550.917	0	2601.81	1831.92	2431.83	4299.68	4764.05	4842.87	4663.65	5426.32	1085.98	3038.16	3957.6	5.91045	S	K	3634.22	564.965	6.43264	2.68541	4.35589e-05	4.36092	0.102276	0.97	Up_regulation	NA	131.522	1	1.02832	0.0976833	0	100	3634.21	40.08
1.26_215.0175m/z	6340	915.5	0	3758.59	0	4089.31	5160.7	0	0	7777.62	21459.6	20425.7	17733	24850.3	6867.3	6273.41	5026.37	38806.2	40251.6	34973.6	4.39645	S	K	21666.7	2804.18	7.72657	2.94983	0.00137008	2.86325	1	0.94	Up_regulation	NA	215.018	1	1.26402	0.0788167	28	100	21666.7	61.08
5.07_207.1026m/z	0	4890.93	11049.6	6422.23	0	0	5740.55	11211.1	5552.74	5311.39	43151.9	38111.1	57936	62276.3	46463.3	48719.8	39995.5	68123.5	81806.7	76077.5	10.1446	S	K	56266.2	5017.87	11.2132	3.48712	1.1163e-06	5.95222	0.00262106	1	Up_regulation	NA	207.103	1	5.07487	0.2625	43	100 - 1.38	56266.2	27.43
6.53_161.0594m/z	0	3891.49	6937.86	3954.5	0	0	6648.7	0	3188.49	3024.32	16715.7	18498.8	15854.3	14551.5	14611.2	18598.5	18540.3	16755.5	19660.2	20640.9	13.6082	S	K	17442.7	2764.55	6.30942	2.65751	1.61659e-10	9.7914	3.79575e-07	1	Up_regulation	NA	161.059	1	6.52928	0.162917	45	100	17442.7	11.89
1.21_169.0582m/z	0	0	0	7386.33	6017.34	0	0	0	8691.88	0	0	5737.17	39155.4	34206.6	8108.02	14280.1	812.85	9342.08	14414	13747.8	2.74617	S	K	13980.4	2209.57	6.32722	2.66157	0.0199846	1.6993	1	0.865	Up_regulation	NA	169.058	1	1.21288	0.0788167	33	100	13980.4	93.44
10.31_709.1935m/z	19343.6	32320.3	44856.7	42779	18159.1	17688.2	42192.7	33610.1	34438.4	38982.3	111532	118268	98860.7	144633	69905.3	83414.3	75342	26919.9	26417.8	31466.5	3.45166	S	K	78675.9	32437.1	2.4255	1.27828	0.00604991	2.21825	1	0.79	Up_regulation	NA	709.193	1	10.3056	0.222383	23	100 - 17.1	78675.9	32.45
2.56_306.1479m/z	6825.84	8547.75	6451.26	8925.65	3711.58	5846.9	5508.92	7350.28	7964.71	15608.4	9286.96	19632.5	9165.48	8144.97	9071.49	23431.9	28542.4	9451.36	13206	23602.4	2.91893	S	K	15353.6	7674.14	2.00069	1.0005	0.0128591	1.89079	1	0.92	Up_regulation	NA	306.148	1	2.55883	0.2233	48	100 - 49.6	15353.6	41.53
3.60_247.1284m/z	5111.96	5654.99	4951.32	3120.57	3970.9	6188.9	4263.69	2796.59	2254.81	3002.71	8389.13	5920.79	8896.83	9120.4	1836.68	8973.04	8663.23	9359.37	10786.7	11251.6	4.41735	S	K	8319.79	4131.65	2.01367	1.00983	0.000678568	3.16841	1	0.89	Up_regulation	NA	247.128	1	3.60238	0.166517	79	100	8319.78	32.1
4.16_203.1388m/z	5954.87	7926.64	5164.04	7005.91	0	0	7546.57	0	0	7251.14	26130.6	31957.8	27863.9	28954.3	24431.9	31841.2	30355.7	15242.1	22736.9	25767.8	11.4861	S	K	26528.2	4084.93	6.49417	2.69915	3.10085e-09	8.50852	7.28079e-06	1	Up_regulation	NA	203.139	1	4.16178	0.285917	14	100	26528.2	18.93
12.78_503.3170m/z	5723.26	0	6139.01	5805.23	0	5926.17	4677.78	3702.27	0	5337.47	50333.9	41718.8	45080.4	47999.8	41899.3	27132.1	35441.3	28239.1	17927.9	39211.5	10.0442	S	K	37498.4	3731.13	10.0502	3.32915	1.29852e-06	5.88655	0.00304893	1	Up_regulation	NA	503.317	1	12.7841	0.349517	30	100 - 4.1	37498.4	27.44
9.91_436.2158m/z	0	3538.7	1932.18	2353.5	2299.21	1453.74	2493.57	2406.47	1030.72	4632.82	19757.9	25270.6	15087.8	13284.9	18072	25264.6	16968.4	13591.1	13236.2	11186.3	9.21915	S	K	17172	2214.1	7.75573	2.95526	2.9155e-06	5.53529	0.00684559	1	Up_regulation	NA	436.216	1	9.91442	0.14215	29	100	17172	28.94
6.87_364.2687m/z	6309.42	8865.82	7660.01	9904.86	6178.63	0	0	0	4069.36	863.287	35132.8	36804.6	31417.7	33895.4	37253.7	45991	43813.4	35972.6	30758.3	31086.3	15.5135	S	K	36212.6	4385.15	8.25801	3.04579	2.21644e-11	10.6543	5.20421e-08	1	Up_regulation	NA	364.269	1	6.86813	0.264017	11	100 - 12.8	36212.6	14.27
10.75_822.3160m/z	0	0	0	15124.1	0	0	0	10775.5	0	0	15451.2	13295	0	0	20076.8	20664.1	32161.4	16779.2	20590.8	37672.7	3.62134	S	K	17669.1	2589.97	6.82214	2.77023	0.00320533	2.49413	1	0.87	Up_regulation	NA	822.316	3	10.7523	0.1956	0	100 - 0.334	17669.1	67.57
5.99_477.0702m/z	0	17873.5	0	11552.9	0	20796.8	23742.5	0	0	11287	14522	25034.9	24302.2	29944.1	16350.5	25052.7	37088.3	29275.1	41878.6	54660.7	4.34806	S	K	29810.9	8525.29	3.49677	1.80602	0.000425261	3.37134	0.998513	0.94	Up_regulation	NA	477.07	1	5.98818	0.184983	35	100	29810.9	40.43
6.98_144.0414m/z	0	0	0	0	0	0	0	2228.2	2140.95	0	0	3377.6	3628.37	2146	4575.92	2407.02	1581.98	3688	2798.8	0	3.49983	S	K	2420.38	436.925	5.53958	2.46978	0.00330407	2.48095	1	0.85	Up_regulation	NA	144.041	1	6.97722	0.10885	26	100	2420.37	63.51
14.23_567.2780m/z	20770.3	14490.2	22425.1	18682.5	12452.6	10661.6	18539.6	13538.6	20914	21716.5	86538.7	98693.4	77021.6	85908.7	51756.5	64474.3	61797.5	12358.2	17024.8	9806.05	3.72352	S	K	56538	17419.1	3.24574	1.69855	0.00447938	2.34878	1	0.75	Up_regulation	NA	567.278	1	14.2281	0.2615	35	100 - 15	56538	24.49
4.54_226.1281m/z	11199.1	4776.46	0	6394.84	0	0	0	5422.8	0	8195.63	6775.78	7580.69	10748.6	10311.3	13576.3	15892	13329.2	8545.26	12686.3	8888.17	4.47419	S	K	10833.4	3598.89	3.0102	1.58986	0.000369674	3.43218	0.867994	0.92	Up_regulation	NA	226.128	1	4.54162	0.153583	31	100	10833.4	27.37
8.01_91.0539m/z	0	5468.77	5331.86	0	0	3193.53	2507.2	3735.23	9740.32	1799.18	23543.3	24172.5	24105.4	21939.9	19726.1	27245.6	24225.7	27215.7	24873.4	19680.6	15.9853	S	K	23672.8	3177.62	7.44986	2.89721	6.75181e-12	11.1706	1.58533e-08	1	Up_regulation	NA	91.0539	1	8.00927	0.26295	16	100 - 2.2	23672.8	11.09
7.46_172.0972m/z	3223.73	1462.64	5141.72	2665.19	2801.47	0	2169.61	4121.31	7114.95	2356.98	18168.2	14858.2	14538.7	22408.1	19973.3	13145.3	14881.9	46842.2	54531.1	52747.5	4.45089	S	K	27209.5	3105.77	8.76095	3.13109	0.00149618	2.82502	1	1	Up_regulation	NA	172.097	1	7.45963	0.267183	29	100	27209.5	62.52
4.95_168.0550m/z	0	2117.38	0	3890.21	1757.94	1584.93	2929.7	1666.38	0	0	1988.2	3005.93	10326.7	11349.7	3944.61	6298.99	14435.1	3380.45	11363.2	13328	4.22048	S	K	7942.1	1394.66	5.69463	2.5096	0.00157811	2.80186	1	0.95	Up_regulation	NA	168.055	1	4.94842	0.22155	12	100	7942.09	59.28
8.14_366.2844m/z	9032.33	11258.3	6196.52	10177.8	0	12505.4	12030.1	0	15096.3	11459.3	101540	115664	107078	115329	90199	97596.9	112134	98903.1	86706.4	90919.2	24.8402	S	K	101607	8775.61	11.5783	3.53336	2.31015e-12	11.6364	5.42422e-09	1	Up_regulation	NA	366.284	1	8.14298	0.351783	7	100 - 13.8	101607	10.46
6.57_140.0703m/z	0	4086.55	4616.99	5310.04	796.833	0	4648.51	0	0	11284.9	6834.01	17100.7	21978	15797.8	7481.94	9509.46	13120.9	10971.7	17834.4	13581.3	5.37693	S	K	13421	3074.39	4.36543	2.12612	5.26846e-05	4.27832	0.123704	0.96	Up_regulation	NA	140.07	1	6.56838	0.286933	22	100	13421	36.16
16.99_378.2376n	0	0	5319.56	0	11126.2	0	0	2310.7	0	0	217157	130516	311830	166235	76734.6	54332.1	38800.7	14260	0	0	3.00732	S	K	100986	1875.66	53.8405	5.75062	0.014739	1.83153	1	0.87	Up_regulation	378.238	361.234	1	16.9872	0.278333	10	100 - 13	100986	103.14	M+H-H2O, M+Na
5.38_180.0877m/z	0	0	5474.67	0	2519.84	0	275.621	2140.13	4537.52	5015.17	5105.53	12978.3	1909.39	10827.4	19533.4	2235.59	18385.5	6456.08	5838.68	11953.1	3.57557	S	K	9522.32	1996.3	4.76997	2.25398	0.00414526	2.38245	1	0.9	Up_regulation	NA	180.088	1	5.38315	0.194017	0	72 - 100	9522.31	65.66
2.21_188.1243m/z	5200.12	2930.47	5102.65	6622.66	3758.15	6442.67	1251.67	3981.74	3608.99	7013.85	9932.14	9571.45	8253.12	1851.57	9850.37	11653.4	16261	9810.11	11646.2	12215.6	4.28287	S	K	10104.5	4591.31	2.20079	1.13802	0.000853039	3.06903	1	0.91	Up_regulation	NA	188.124	1	2.20738	0.394733	14	100	10104.5	36.01
1.03_295.9368n	15939.8	16540.4	18224.8	0	8250.82	12578.6	17317.9	5891.47	25840	23785.6	80533.4	105433	241639	274052	173091	186257	229522	89994.5	114893	78463.5	6.14249	S	K	157388	14436.9	10.9017	3.44649	0.000154449	3.81121	0.362647	1	Up_regulation	295.937	337.969	1	1.02832	0.17295	0	100 - 31.2 - 6.37	157388	46.49	M+H, M+ACN+H
12.21_179.0944n	5686.56	0	11924.8	14598.5	0	12077.2	8845.37	22094.6	4034.32	9831.61	77024.7	78021.8	112920	83598.9	75589.9	87189	87826.5	88000.1	101877	92945	18.5955	S	K	88499.2	8909.32	9.93334	3.31228	1.61228e-11	10.7926	3.78563e-08	1	Up_regulation	179.094	144.081	1	12.2121	0.436867	11	100 - 3.25	88499.2	13.21	M+H-2H2O, M+H
6.57_170.5388m/z	2499.48	8772.38	5242	6947.05	5863.77	629.422	2894.26	4947.33	4037.92	9529.74	7505.64	14459.9	13697	14137	8921.18	9476.09	17993.4	3653.51	13844.3	8703.45	3.78896	S	K	11239.2	5136.35	2.18816	1.12972	0.00169204	2.77159	1	0.87	Up_regulation	NA	170.539	2	6.56838	0.243917	18	100 - 30	11239.1	37.94
5.87_325.1762m/z	565.907	11141.8	2408.81	7465.51	173.763	865.427	729.89	0	3288.75	7719.23	16297.3	19426.7	16387.9	19839.5	12424.6	12638.3	9255.23	14540.2	16174.5	16666.6	7.38981	S	K	15365.1	3435.92	4.47191	2.16089	9.27209e-07	6.03282	0.00217709	0.99	Up_regulation	NA	325.176	1	5.87468	0.232283	83	100	15365.1	21.13
9.95_355.1716m/z	6070.7	6729.74	0	0	0	2793.8	0	12791	6765	3082.57	24035.4	27374.7	4464.69	19326.6	19656.3	19621.8	22784.6	10430.9	19731.6	8650.38	5.14367	S	K	17607.7	3823.29	4.60538	2.20332	0.000135384	3.86843	0.317883	0.94	Up_regulation	NA	355.172	1	9.9513	0.18635	107	100	17607.7	41.64
11.70_233.1531m/z	0	3021.5	0	2551.13	2243.86	3096.54	2172.73	2151	0	0	6281.51	8944.73	15810.3	17795.9	3979.04	10167.3	2793.57	6980.63	4456.84	2238.02	3.69402	S	K	7944.79	1523.69	5.21419	2.38244	0.00404638	2.39293	1	0.94	Up_regulation	NA	233.153	1	11.697	0.209633	48	100	7944.78	67.07
7.09_175.0963m/z	3108.62	5158.95	2417.94	2796.99	0	2652.83	0	0	3527.11	0	5362.78	6409.91	10136.9	6369.04	7223.15	9224.33	7284.67	8584.13	10059.4	9939.62	7.56422	S	K	8059.41	1966.25	4.09886	2.03522	5.49055e-07	6.26038	0.00128918	1	Up_regulation	NA	175.096	1	7.0904	0.192167	16	100	8059.4	21.74
4.12_229.1543m/z	4597.21	4240.48	0	4929.2	0	3893.26	3389.3	0	7392.02	0	13563	18908.4	10550.6	14825.3	3680.09	15673	14614.2	11862.3	12430	12732	6.62749	S	K	12883.9	2844.16	4.52995	2.17949	6.3806e-06	5.19514	0.0149817	0.95	Up_regulation	NA	229.154	1	4.11537	0.18345	21	100	12883.9	30.91
6.65_418.2795m/z	7923.43	8186.34	7587.66	8085.77	5266.95	3127.81	0	4114.24	5178.71	4675.26	169001	167238	358172	413832	247174	261584	253611	7073.05	5622.4	1899.04	3.93717	S	K	188521	5414.63	34.8169	5.12172	0.00341632	2.46644	1	0.83	Up_regulation	NA	418.279	1	6.65408	0.804367	10	100 - 11.3	188521	48.75
16.55_373.2518m/z	0	0	8815.12	0	10789.3	18050.8	0	7884.88	18524.5	0	24418	15365.3	15657.5	7620.6	9553.45	21116.9	7450.57	22651.3	24070.4	8267.43	2.81291	S	K	15617.2	6406.47	2.43772	1.28553	0.0115487	1.93747	1	0.79	Up_regulation	NA	373.252	1	16.5498	0.0977333	35	100	15617.2	45.28
13.93_567.2803m/z	20772.6	20468.2	28761.6	24737.5	29192.9	19211	25919.8	23683.1	18866.3	15930.5	140240	113737	131521	138290	95980.1	89891.5	89114.9	17701.9	18510.1	9366.72	3.78621	S	K	84435.3	22754.3	3.71073	1.8917	0.00419458	2.37731	1	0.72	Up_regulation	NA	567.28	1	13.9314	0.472467	35	100 - 27	84435.3	19.42
11.04_247.1352m/z	2304.74	3137.4	5663.15	6004.91	2671.51	1988.05	6065.01	820.266	1473.93	0	20512.9	18247.2	12960	21252.8	10633	20483	15661.4	16677.4	23478.8	17826.9	10.3576	S	K	17773.4	3012.91	5.89907	2.56049	5.69169e-08	7.24476	0.000133641	1	Up_regulation	NA	247.135	1	11.038	0.156733	93	100	17773.3	22.15
7.85_175.1476m/z	0	3677.97	2831.98	2723.08	0	0	2674.51	3757.57	8343.2	3515.19	15250	11748.4	19039.9	23006.3	17463.7	14105.4	19284.1	14088.3	12396.9	14235.5	9.69426	S	K	16061.9	2752.36	5.83567	2.5449	3.80091e-08	7.42011	8.92454e-05	1	Up_regulation	NA	175.148	1	7.84945	0.137483	14	100 - 6.81	16061.9	22.08
6.90_317.1587m/z	5281.76	6728.22	3079.73	0	0	2314.98	5080.78	2084.84	5709.31	3688.16	28134.8	17336.3	28789.8	34671.1	25967.7	16788.4	29239	14942.1	24661.7	30906.6	9.75014	S	K	25143.8	3396.79	7.40222	2.88796	8.36636e-07	6.07746	0.00196442	1	Up_regulation	NA	317.159	1	6.89987	0.264017	72	100	25143.8	26.47
16.62_340.2476m/z	0	0	0	0	0	0	0	0	0	0	22713.5	24339.1	41771.6	40547.8	0	13507.1	0	0	0	0	2.63894	S	K	14287.9	0.01	1.42879e+06	20.4464	0.0269607	1.56927	1	0.75	Up_regulation	NA	340.248	1	16.6158	0.0939833	15	100	14287.9	119.83
12.50_499.1202m/z	0	5659.85	7722.02	0	7124.09	6037.6	0	4860.58	3437.66	3564.69	20531.4	30129.4	13810	11595.4	31121.5	26482.8	30837.1	32496.3	33339	16056.4	7.41123	S	K	24639.9	3840.66	6.41555	2.68157	1.18715e-05	4.92549	0.0278743	1	Up_regulation	NA	499.12	1	12.4978	0.171117	28	100 - 4.9	24639.9	33.94
10.75_263.1240m/z	0	0	0	0	0	3739.12	2576.23	3061.76	3022.68	0	5000.89	0	12358.1	11629.5	4779.83	2494.17	5593.65	8816.29	11926	11061.5	4.14251	S	K	7365.99	1239.99	5.94037	2.57055	0.00151185	2.82049	1	0.89	Up_regulation	NA	263.124	1	10.7523	0.23495	75	100	7365.98	59.53
16.84_331.2240m/z	98648.4	86484.6	86983.8	44204.1	399966	87743.1	31957.6	164377	75898.6	36744.7	1.24592e+06	815001	1.6907e+06	961181	819082	432870	338739	372941	41525.6	22484.6	3.26383	S	K	674045	111301	6.05607	2.59838	0.00881555	2.05475	1	0.8	Up_regulation	NA	331.224	1	16.8425	0.701333	54	100 - 18.1	674045	79.28
7.09_341.1387m/z	9253.24	18104.6	6748.05	6966.24	10756.2	816.47	9183.16	4389.88	10214.1	10224.7	13835.4	13896	23773.5	26831.8	21569.1	9736.92	16481.2	14866.5	21671.6	10659.5	3.7259	S	K	17332.2	8665.67	2.00009	1.00007	0.00167625	2.77566	1	0.9	Up_regulation	NA	341.139	1	7.0904	0.192167	111	100	17332.2	33.4
6.57_239.1369n	11472.5	5641.02	0	8852.18	2663.97	0	7196.02	0	5842.88	8740.3	15354.9	15504.8	34494.9	33538.1	23504.6	27858.5	14791.6	45141.6	53376.9	58878	5.21199	S	K	32244.4	5040.89	6.39656	2.6773	0.000366656	3.43574	0.860909	1	Up_regulation	239.137	204.123	1	6.56838	0.367967	3	100	32244.4	49.52	M+H-2H2O, M+K
10.60_337.2007m/z	15630.8	14359.7	0	1364.5	3934.8	8315.58	9144.91	5261.53	2210.27	6890.63	32954.4	44516.2	35922	58120.3	44136.1	48906.3	43541.5	26387.9	35363.1	33599.7	9.98655	S	K	40344.8	6711.29	6.01148	2.58772	7.90813e-08	7.10193	0.000185683	1	Up_regulation	NA	337.201	1	10.5979	0.4274	76	100 - 2.96	40344.8	22.93
2.30_384.0469n	124.83	0	18122.9	10599.8	6108.79	11931.8	799.092	18950.7	17113.8	20771.2	44812.3	75811.8	77269.2	106930	55722.5	81163.2	117932	26308.8	22074.7	44599.7	5.21296	S	K	65262.4	10452.3	6.24384	2.64243	0.000372234	3.42918	0.874005	1	Up_regulation	384.047	423.005	1	2.29585	0.292383	5	100 - 1.28	65262.4	49.35	M+Na, M+K
9.09_463.1787m/z	8197.49	5276.19	10340.2	3101.35	3045.39	4581.03	0	9055.51	1038.1	4506.14	23755.4	30153	28134	31583.9	26566.5	26297.6	29593	28639.1	27251.4	31621	17.61	S	K	28359.5	4914.15	5.77098	2.52882	3.94412e-12	11.4041	9.26079e-09	1	Up_regulation	NA	463.179	1	9.09097	0.211033	46	100 - 13.2	28359.5	8.78
15.71_330.2993m/z	0	10082.1	9355.44	7241.86	14108.9	19650.1	27599.3	5604.42	0	12104.5	40551.3	61401.1	33760.8	38378.3	68252.6	123540	112547	132882	214916	209116	4.32151	S	K	103534	10574.7	9.79079	3.29142	0.00179381	2.74622	1	1	Up_regulation	NA	330.299	1	15.7101	0.3313	4	100 - 14.7	103534	65.19
16.12_315.1928m/z	0	7878.43	34950.5	7192.71	7029.1	6744.27	0	34288	5242.44	0	72176.8	60745.7	65740.7	67421.4	30403.9	32478.4	37586.1	52416.3	44498.7	28702.4	5.79441	S	K	49217	10332.6	4.7633	2.25196	2.09946e-05	4.67789	0.0492954	0.94	Up_regulation	NA	315.193	1	16.1235	0.259683	54	100 - 0.926	49217	33.78
5.07_306.0386m/z	1607.2	0	867.919	9009.23	956.898	1820.51	1273.81	984.594	822.708	1757.04	12562	7152.04	10068.7	18408.5	1941.5	18292.1	11944.6	1384.41	9912.35	23275.6	4.02766	S	K	11494.2	1910	6.01789	2.58926	0.00188648	2.72435	1	0.94	Up_regulation	NA	306.039	1	5.07487	0.17465	32	100 - 25.6	11494.2	61.59
16.09_763.4268m/z	0	2859.79	2474.34	2575.9	2864.66	0	8764.19	2722.52	3364.14	182.048	40077.2	72560.7	86739.9	136991	4641.83	4981.94	3438.4	2717.17	12740.1	9263.44	2.36445	S	K	37415.2	2580.77	14.4977	3.85775	0.0421345	1.37536	1	0.92	Up_regulation	NA	763.427	1	16.0881	0.223067	15	100 - 34.6	37415.2	98.46
3.98_119.0704m/z	2310.4	2004.15	0	4774.83	0	6876.17	1523.02	2923.23	3760.5	7531.31	37110	30241.9	20960.3	6901.97	24288.8	24010	13243.1	20163.3	8400.52	22127.2	5.73733	S	K	20744.7	3170.37	6.54331	2.71002	0.000163124	3.78748	0.383016	0.99	Up_regulation	NA	119.07	1	3.97605	0.406833	7	100	20744.7	44.99
16.12_277.2155m/z	0	12975.5	52305.6	46414.7	33844.8	39596	34430	44785	37444.3	30230.2	377746	378758	317098	354705	201295	203483	214636	280379	287671	312472	11.7007	S	K	292824	33202.6	8.81932	3.14067	3.8344e-07	6.4163	0.000900317	1	Up_regulation	NA	277.216	1	16.1235	0.435583	37	100 - 16.9	292824	23.34
13.10_521.2729m/z	12086.3	12072.3	9761.7	16981.5	17248.7	7273.41	20050.5	8320.03	8568.79	19922.8	8834.92	25444.4	30337.3	13554	41763.8	47274.8	51812.9	22242.4	11426	23020.3	2.8594	S	K	27571.1	13228.6	2.0842	1.05949	0.0156745	1.80481	1	0.83	Up_regulation	NA	521.273	1	13.0968	0.3024	26	100	27571.1	37.16
4.21_189.1231m/z	0	1728.52	0	0	0	0	0	0	0	3939.57	0	17826.4	15148.6	17264.8	0	15436.3	18956.1	0	19362.5	15130.3	4.2447	S	K	11912.5	566.819	21.0164	4.39345	0.00193975	2.71226	1	0.82	Up_regulation	NA	189.123	1	4.21457	0.233183	24	100	11912.5	70.11
7.88_234.5333m/z	0	3522.72	0	0	7983.04	0	1533.94	3644.06	3083.58	874.158	9042.7	2457.36	851.786	1816.59	28760.9	7847.81	10843.3	13223.4	7394.57	2801.7	2.35705	S	K	8504.02	2064.16	4.11984	2.04259	0.0385471	1.41401	1	0.8	Up_regulation	NA	234.533	2	7.88003	0.132867	4	100 - 21	8504.01	97
7.70_526.2450m/z	8704.49	0	0	0	17797.8	7021.97	0	9576.05	9217.6	8879.02	20273	19520.9	24176.1	26125.2	27860.3	25202.9	13842.7	20984.9	13843.9	6141.64	4.78491	S	K	19797.2	6119.7	3.23499	1.69376	0.000154051	3.81233	0.361712	0.92	Up_regulation	NA	526.245	1	7.69547	0.253817	16	100 - 20.8	19797.2	34.2
13.01_349.1978m/z	4050.97	5360.53	8521.73	0	0	3621	13062.5	10116.6	8979.49	8145.75	19455.1	34595.7	49299.4	32581.5	20897.4	28007.3	27010.8	53999.7	112478	125246	3.66377	S	K	50357.1	6185.86	8.14068	3.02515	0.0049836	2.30246	1	1	Up_regulation	NA	349.198	1	13.0096	0.482433	97	100	50357.1	69.88
1.03_354.9546m/z	3324.31	1853.12	12652.1	0	5271.16	0	15579.1	4278.12	4642.51	0	21179.9	25753.2	18236.6	22736.5	22587.7	12945	28184.9	26438.5	8097.17	15626.3	5.83311	S	K	20178.6	4760.05	4.23915	2.08378	1.80033e-05	4.74465	0.0422718	0.97	Up_regulation	NA	354.955	1	1.02832	0.1441	9	100 - 41.5	20178.6	31.8
4.03_87.0805m/z	1511.48	1139.43	0	5414.48	0	0	0	986.88	0	0	1178.02	5545.14	2412.61	7272.54	1097.67	5528.63	4946.15	0	3760.08	916.661	2.48686	S	K	3265.76	905.237	3.60763	1.85105	0.0244134	1.61237	1	0.81	Up_regulation	NA	87.0805	1	4.03112	0.260233	9	100 - 7.05	3265.75	75.98
13.64_252.2295m/z	885.833	0	4954.11	0	5015.36	0	0	5055.03	0	0	7233.87	4643.86	8367.36	3581.28	1833.85	8021.8	0	11667.8	11637.1	1858.29	2.85246	S	K	5884.53	1591.04	3.69854	1.88695	0.0125219	1.90233	1	0.81	Up_regulation	NA	252.229	1	13.643	0.170017	2	100 - 21.7	5884.52	70.11
9.75_177.0545m/z	4409.62	0	5315.34	2257.47	5514.29	4015.65	7224.84	6908.99	0	5155.41	18537	20580.6	14523.3	22304.3	23590.3	22364.5	31351.6	29252.9	27657.4	27048.4	10.7586	S	K	23721.1	4080.17	5.81374	2.53947	6.68478e-08	7.17491	0.000156959	1	Up_regulation	NA	177.055	1	9.74603	0.421333	40	100 - 1.45	23721	21.8
7.66_409.0706m/z	7426.15	0	6135.49	0	5764.55	4877.18	402.443	4821.23	5966.75	11137.6	28719.1	19100.9	16296.4	13672.8	30844.8	30028.6	25408	27816.7	23116.9	20780.6	8.58153	S	K	23578.5	4653.15	5.06722	2.34119	4.04867e-07	6.39269	0.000950627	1	Up_regulation	NA	409.071	1	7.65702	0.213717	42	100 - 3.64	23578.5	25.34
10.16_568.2386m/z	5852.92	4974.53	7235.76	5631.12	0	4171.31	4690.1	8727.17	7524.23	12077.6	24426.7	38697.2	18648.6	38431.5	38559.1	24428.5	35610.2	41047.1	44472.1	46799.3	9.25443	S	K	35112	6088.48	5.76696	2.52781	1.57121e-06	5.80377	0.0036892	1	Up_regulation	NA	568.239	1	10.1583	0.309033	14	100 - 21	35112	26.76
2.01_225.0761m/z	0	1139.75	0	0	0	0	1141.44	0	6595.84	0	0	4519.5	3832.53	8088.28	10578.6	7426.23	4581.31	0	12260.1	677.439	2.83731	S	K	5196.41	887.713	5.85371	2.54935	0.0141134	1.85037	1	0.81	Up_regulation	NA	225.076	1	2.01138	0.266383	36	100 - 9.01	5196.4	83.47
9.53_165.1269m/z	3062.43	1741.07	0	633.659	3101.42	1630.68	0	2684.21	49.458	664.893	7122.35	5645.16	5682.99	1915.31	1925.84	6626.04	6064.84	2565.62	5272.06	7312.92	4.72893	S	K	5013.32	1356.79	3.69498	1.88557	0.000280007	3.55283	0.657456	0.91	Up_regulation	NA	165.127	1	9.53138	0.148383	11	100 - 8	5013.31	41.78
16.52_773.4066m/z	923.865	0	42888.3	0	0	0	0	0	14960.3	6904.05	312103	400106	393797	374851	174789	238551	161153	0	8634.37	0	3.8516	S	K	206398	6567.66	31.4265	4.97391	0.00379695	2.42057	1	0.84	Up_regulation	NA	773.407	1	16.518	0.615017	16	100 - 37.2	206398	79.21
16.92_859.4803m/z	58473.1	34034.1	76361.1	35071.7	29363	78072.2	52535.5	65859.7	34410.3	29197.2	830520	476641	912729	493969	176151	222415	194218	14751.6	32327.7	26574.2	2.77371	S	K	338030	49337.8	6.85133	2.77638	0.0214841	1.66788	1	0.72	Up_regulation	NA	859.48	1	16.9155	1.28747	14	100 - 39.8	338030	39.32
1.32_446.1864m/z	4915.95	8427.9	8818.21	11730.5	0	4684.92	2054.63	4040.06	4655.74	1021.95	17569.9	19569.9	13926.5	19485	10022.1	28467.2	28707.9	28940	39914	40676.2	5.6508	S	K	24727.9	5034.99	4.9112	2.29608	0.000137457	3.86183	0.322749	0.99	Up_regulation	NA	446.186	1	1.32113	0.137117	30	100 - 29.2	24727.9	42
4.95_117.0908m/z	8020.44	0	8556.12	3922.92	7407.82	2845.5	0	0	7651.5	6353.78	17443.5	24842.4	24377.6	34013.8	12866.2	9322.15	26626.1	7583.32	14071.4	13805.4	4.78093	S	K	18495.2	4475.82	4.13225	2.04693	0.000444373	3.35225	1	0.97	Up_regulation	NA	117.091	1	4.94842	0.5208	15	100	18495.2	46.28
1.21_407.0146m/z	2962.88	19188.7	34497.8	36838.7	60518.9	1153.92	4161.17	21220.3	13882.6	20456.6	15853.2	46156.8	53222.8	53961.3	36833.2	49118.5	21909.4	29226.7	69048.8	59661.5	2.76956	S	K	43499.2	21488.2	2.02433	1.01745	0.0126771	1.89698	1	0.81	Up_regulation	NA	407.015	1	1.21288	0.0851333	7	100	43499.2	39.34
9.01_419.1698m/z	16920	10327.6	6191.36	9607.3	0	13469.3	10954.6	3064.54	5087.71	12158.4	38854.5	38196.4	39167.2	39058.5	53510	53595.8	52517.3	41729.7	45346	46061.1	13.8913	S	K	44803.6	8778.09	5.10403	2.35164	8.79884e-11	10.0556	2.06597e-07	1	Up_regulation	NA	419.17	1	9.0144	0.2194	48	100 - 12.1	44803.6	14.27
9.50_325.1462m/z	9800.51	8724.01	8368.26	0	8105.59	5802.85	5231.41	14136.8	3934.11	0	25802.3	29150.9	28641.9	19332.6	35315.8	36696.9	40816.5	29813.8	37156.6	39825.6	10.0573	S	K	32255.3	6410.36	5.03174	2.33106	3.77316e-08	7.42329	8.85938e-05	1	Up_regulation	NA	325.146	1	9.49537	0.305617	97	100	32255.3	21.2
1.21_208.9724m/z	13158	11209.4	4441.87	8455.32	8591.3	12068	9192.72	6065.09	9893.98	0	30399.9	36403.2	67331.9	74972.7	22581.7	23935.4	20426.3	72179.6	85679.3	77634.3	5.06028	S	K	51154.4	8307.58	6.15756	2.62236	0.000596452	3.22442	1	1	Up_regulation	NA	208.972	1	1.21288	0.116767	4	100	51154.4	47.22
7.25_616.2588m/z	34648.9	34796	0	22832.1	16206	13199.3	16129.3	15231.9	15234.6	29143.6	98971.4	98088.1	82963.9	113731	136072	145162	138981	109300	103136	114061	13.0356	S	K	114047	19742.2	5.77681	2.53027	3.98566e-09	8.3995	9.35834e-06	1	Up_regulation	NA	616.259	1	7.2514	0.486233	16	100 - 15	114047	17.69
13.05_372.2426m/z	6712.17	13198.9	10608.4	7269.1	14537.2	17362.5	20526.5	0	0	0	48440.7	65512.1	31392.7	32520.9	18394.2	20721.8	29666.8	20777.3	33513	39421.7	4.88649	S	K	34036.1	9021.47	3.77279	1.91563	0.00026303	3.58	0.617594	0.99	Up_regulation	NA	372.243	1	13.0548	0.335417	31	100 - 32.7	34036.1	42.16
4.90_531.1699m/z	8061.1	0	14318.5	20113.6	22779.7	12608.9	14293.2	14173.1	0	0	40479.4	53038.3	35560.7	54112.8	26059.9	20334.7	38675.9	36712.3	57870.1	34443.9	6.23629	S	K	39728.8	10634.8	3.73573	1.90139	1.21246e-05	4.91633	0.0284686	0.99	Up_regulation	NA	531.17	1	4.90408	0.133383	33	100 - 13.2	39728.8	30.62
16.81_289.2136m/z	0	0	5384.77	0	1091.42	0	0	567.022	2685.62	3883.05	26412.4	15955.3	34625.9	20068.2	5667.14	1336.02	4132.16	5755.84	938.102	0	2.61199	S	K	11489.1	1361.2	8.44044	3.07732	0.0270727	1.56747	1	0.845	Up_regulation	NA	289.214	1	16.8092	0.1715	33	100 - 13.9	11489.1	105.36
4.47_339.0687m/z	16471.5	15197.3	6227.24	14236.7	6232.38	6246.06	5757.81	5968.98	17064.4	0	41164.1	53011.4	35782.1	45076.4	48518	42774.8	49165.7	40528.3	47143.5	42632.5	14.4381	S	K	44579.7	9340.26	4.77285	2.25485	3.44322e-11	10.463	8.08468e-08	1	Up_regulation	NA	339.069	1	4.47298	0.278017	73	100 - 6.93	44579.7	11.27
16.88_383.2574m/z	0	14417.6	18443.5	21369.3	41698.6	24213	13482.3	0	46623.7	32064.8	100144	103357	153668	99638.5	127347	112999	100112	125253	106455	93716.9	11.9449	S	K	112269	21231.3	5.28791	2.4027	7.27164e-10	9.13837	1.70738e-06	1	Up_regulation	NA	383.257	1	16.8775	0.439633	27	100 - 16.3	112269	16.32
4.35_177.0128m/z	436.956	8911.43	891.34	7600.7	0	3684.43	6423.27	0	8234.2	5969.05	8689.83	16596.7	11996	19144.3	5643.49	15430.2	22429.3	10348.8	17588	29740.2	4.58746	S	K	15760.7	4215.15	3.73906	1.90268	0.000468972	3.32885	1	0.94	Up_regulation	NA	177.013	2	4.34855	0.170733	14	100 - 12.9	15760.7	44.93
16.81_261.2213m/z	0	0	5637.46	0	12741.1	0	0	0	0	0	21465.1	9762.46	13314.6	13740.2	13794.8	7526.65	11946.8	0	0	0	2.75693	S	K	9155.07	1837.86	4.98137	2.31654	0.0150669	1.82197	1	0.79	Up_regulation	NA	261.221	1	16.8092	0.1335	18	100	9155.06	79.24
4.47_180.0846m/z	2054.4	8202.87	3762.45	2807.95	6763.14	10874.6	0	11779.6	3008.62	10813.9	20558.4	22978.3	14856.5	35554.3	31955.4	26938.3	33137.9	32655	19389.1	19175.3	7.41113	S	K	25719.8	6006.77	4.28181	2.09822	2.69118e-06	5.57006	0.00631889	1	Up_regulation	NA	180.085	1	4.47298	0.186	29	100 - 91.8	25719.8	28.25
1.03_108.9618m/z	9010.3	1664.65	0	470.768	8242.18	6186.3	5802.92	3064.81	7713.52	4897.4	10717.3	18900.7	26544.6	24152.6	21445.7	26761.8	21213.3	7568.13	16957.4	14768.9	6.20356	S	K	18903.1	4705.29	4.01741	2.00626	2.89427e-05	4.53846	0.0679576	0.97	Up_regulation	NA	108.962	1	1.02832	0.126533	3	100 - 5.76	18903.1	34.19
9.09_256.0817m/z	0	0	3259.28	0	0	0	0	2710.53	0	0	0	3756.33	6330.2	2503.05	3124.13	0	0	2702.2	2998.79	3179.55	2.48561	S	K	2459.43	596.991	4.11972	2.04255	0.0250392	1.60138	1	0.75	Up_regulation	NA	256.082	1	9.09097	0.211033	45	100 - 5.99	2459.42	81.46
14.36_365.2293m/z	35786.7	32749.5	45818.3	32578.1	46174.6	42402.8	54535.1	54239.8	43634.1	50612.1	245250	279718	321776	370510	56583.7	93527.1	89733.2	26861.2	31485.3	29470	2.59413	S	K	154491	43853.1	3.52293	1.81677	0.0288512	1.53984	1	0.7	Up_regulation	NA	365.229	1	14.3589	0.80485	52	100 - 9.8	154491	18.53
13.39_215.0676m/z	3476.61	0	1846.3	2303.52	0	0	4354.31	0	2990.62	8922.59	23386.3	0	23325.4	15075.9	30487.7	30368.6	26832	38032.1	24428.4	35607.4	6.27167	S	K	24754.4	2389.4	10.3601	3.37296	8.51302e-05	4.06992	0.199886	0.92	Up_regulation	NA	215.068	1	13.3877	0.29025	46	100	24754.4	44.11
14.18_447.2705m/z	0	1.22108	0	0	0	0	6864.04	5976.1	6405.38	0	0	1924.18	2119.71	0	13404.7	16679.8	7579	6816.09	19078.3	16186.2	2.54077	S	K	8378.8	1924.68	4.35334	2.12212	0.0258055	1.58829	1	0.79	Up_regulation	NA	447.271	1	14.1781	0.215367	44	100 - 8.92	8378.79	88.42
14.69_731.3438m/z	0	0	0	0	0	0	0	0	0	0	53757.3	45504	29194.2	44932.3	0	0	0	0	0	0	2.36797	S	K	17338.8	0.01	1.73388e+06	20.7256	0.0420487	1.37625	1	0.7	Up_regulation	NA	731.344	1	14.6942	0.162517	17	100	17338.8	133.54
8.60_635.1928m/z	11411.8	0	11820.5	18613.9	12339.3	23489.3	0	11087.9	0	15950.7	12172.7	31161.2	24589	27810.8	41016.2	42435.4	30696.9	38127.5	43513.1	36533.7	5.5765	S	K	32805.6	10471.3	3.1329	1.6475	2.99921e-05	4.52299	0.0704215	0.96	Up_regulation	NA	635.193	1	8.60167	0.10315	20	100	32805.6	29.49
17.74_393.2794m/z	6513.1	25923.8	37551.7	15787.9	105811	28476	14869.7	57148	6220.18	9332.31	110761	52264.9	74905.5	13928.7	107355	64377.6	28309.5	133576	52896.2	19442.5	2.16475	S	K	65781.7	30763.4	2.13831	1.09647	0.045171	1.34514	1	0.78	Up_regulation	NA	393.279	1	17.7398	0.571667	13	100 - 21.2 - 0.831	65781.7	62.11
1.21_245.1803m/z	0	688.059	2709.07	2170.68	1267.34	1725.74	1.9823	1119.38	11038.3	23507.5	938.546	12973.3	25565.4	31581	12004.6	17175.9	23473.6	3148.27	2342.25	18850.3	2.55495	S	K	14805.3	4422.81	3.34749	1.74308	0.021028	1.6772	1	0.83	Up_regulation	NA	245.18	1	1.21288	0.0928833	59	100 - 11.3	14805.3	70.81
7.74_227.0525m/z	6965.98	10842	4046.97	973.441	4329.84	3761.18	0	6292.53	5493.6	12758.7	15238.4	19941	28427.6	31296.8	11540.9	19550.2	14730	21798.1	24508.6	28104.6	6.58967	S	K	21513.6	5546.43	3.87883	1.95562	9.19839e-06	5.03629	0.0215978	0.99	Up_regulation	NA	227.052	1	7.73668	0.1581	53	100 - 2.43	21513.6	30.49
6.83_404.1543m/z	11572.1	0	24497.3	13319.8	7605	9982.57	2757.71	25672.9	11331.8	9787.11	33883.2	42294.7	39044.4	42904.3	57430.8	62659.8	50555.9	58125.6	51693.6	46319.1	9.45244	S	K	48491.2	11652.6	4.16139	2.05707	2.39387e-08	7.6209	5.62082e-05	1	Up_regulation	NA	404.154	1	6.83183	0.192617	52	100 - 9.8	48491.1	19.01
9.09_179.0699m/z	8526.75	3186.72	7877.64	0	4661.54	0	3320.46	9354.09	2322.06	6565.66	15685.3	18913.6	9599.61	13362.5	14848.7	14884.4	18397.1	24641.8	16536.7	16659.4	7.16748	S	K	16352.9	4581.5	3.56934	1.83566	1.2754e-06	5.89435	0.00299465	1	Up_regulation	NA	179.07	1	9.09097	0.480967	26	100	16352.9	24.03
6.83_488.0690m/z	0	4240.37	10168.9	14953.8	0	0	5678.25	4322.55	12503.1	12488.6	14012.9	8582.18	11513.3	15641.4	18231.4	22003.9	24519.2	13878.2	14818.2	25591	4.12445	S	K	16879.2	6435.56	2.6228	1.39111	0.000637074	3.19581	1	0.9	Up_regulation	NA	488.069	1	6.83183	0.103533	10	100	16879.2	33.22
15.03_530.3070n	74288.9	87844.6	100998	94722.9	70025.8	81892.1	71582.9	126068	144433	130585	1.30298e+06	1.48405e+06	1.07114e+06	1.52319e+06	456666	523374	516238	34503.8	37408.5	31224.7	3.15486	S	K	698078	98244.2	7.10554	2.82894	0.0115895	1.93593	1	0.7	Up_regulation	530.307	553.298	1	15.03	0.6494	7	100 - 25.4 - 2.39	698078	27.21	M+H-H2O, M+Na
5.21_198.5341m/z	2875.54	2135.92	1535.13	1341.49	0	0	3254.43	2248.85	2604.92	924.991	7098.1	3501.51	4130.2	6042.79	1289.23	7355.34	6671.28	7146.02	7140.87	14364	4.18687	S	K	6473.94	1692.14	3.82589	1.9358	0.00153135	2.81493	1	0.93	Up_regulation	NA	198.534	2	5.21487	0.232833	9	100 - 40.8	6473.93	52.95
7.56_454.2330m/z	21853	14087.6	8735.51	16542	7177.78	14491.4	21809.7	0	8934.54	17191.3	96621.7	67854.3	32081	22174.6	91254.5	71768.4	74620.7	69707.8	67037.6	42557.7	6.34942	S	K	63567.8	13082.3	4.85907	2.28068	6.86258e-05	4.16351	0.161133	1	Up_regulation	NA	454.233	1	7.5613	0.231517	13	100 - 28.5 - 39.8	63567.8	38.04
4.51_328.1606m/z	19526.7	10984.4	0	9238.74	10671.5	0	10990.4	24337.8	13449.1	17298.1	36019.1	44712.5	56513.3	65352.4	48462.9	39419.5	36799.3	47759.2	50997.5	44351.1	9.39274	S	K	47038.7	11649.7	4.03776	2.01356	2.89679e-08	7.53808	6.80167e-05	1	Up_regulation	NA	328.161	1	4.50992	0.149133	67	100 - 3.83	47038.7	19.28
7.74_265.1432m/z	9928.35	13351.6	10962.7	14276.7	0	7296.72	9532.29	13088.8	8289.16	16641.6	40086.5	40807.5	40169.4	38439.6	36496.1	41731.3	41999.6	59162.8	61726.2	53652.1	10.8182	S	K	45427.1	10336.8	4.3947	2.13576	5.6169e-08	7.2505	0.000131885	1	Up_regulation	NA	265.143	1	7.73668	0.223017	94	100 - 7.85	45427.1	20.14
2.77_291.1045m/z	0	9133.49	9920.96	9974.79	7902.17	8018.73	0	9348.68	12141.2	18955.9	26156.2	44759	32338.9	46032.4	30297.8	39361.1	62610.7	17127.3	28956.8	22655.8	5.78515	S	K	35029.6	8539.6	4.10202	2.03633	8.78795e-05	4.05611	0.206341	0.99	Up_regulation	NA	291.105	1	2.76805	0.195433	84	100 - 13.3	35029.6	38.23
9.31_305.1535m/z	4062.56	4615.34	0	4459.52	0	8122.85	2836.81	2283.12	7746.07	5728.51	16243.3	12785	3513.9	20402.8	14491.4	24054.1	24880.8	13003.7	14086.2	9745.3	5.07064	S	K	15320.7	3985.49	3.84411	1.94265	0.00025753	3.58917	0.60468	0.94	Up_regulation	NA	305.154	1	9.30528	0.184633	67	100 - 6.7	15320.6	42.35
17.67_823.4820m/z	0	18085	8286.6	0	8496.97	0	13140.6	11043.5	0	6442.68	483317	299273	38638.3	172204	214193	200537	151104	0	6068.66	6432.08	3.07011	S	K	157177	6549.54	23.9981	4.58485	0.013298	1.87621	1	0.8	Up_regulation	NA	823.482	1	17.6717	0.4305	13	100 - 43 - 7.99	157177	98.57
6.19_339.1054m/z	7676.58	16550.1	12507.6	6770.94	0	10380.2	5613.66	7433.5	5099.01	8021.35	31790.5	31560.1	31895.3	33215.6	27764.5	32965.2	18164.1	38635	41665.3	32303.2	9.89825	S	K	31995.9	8005.31	3.99683	1.99886	2.65674e-08	7.57565	6.23802e-05	1	Up_regulation	NA	339.105	1	6.19347	0.228433	79	100 - 4.42	31995.9	19.48
1.18_231.9880m/z	3870.91	2761.37	0	3268.81	0	4330.23	0	2873	0	0	3749.08	3949.61	3591.7	9348.41	4233.24	3399.34	0	13079.9	10894.7	15934.4	2.95274	S	K	6818.04	1710.44	3.98613	1.99499	0.0127956	1.89294	1	0.845	Up_regulation	NA	231.988	1	1.17888	0.121117	7	100 - 6.81	6818.03	75.46
13.60_545.2195m/z	19175.8	11151	15510.1	2511.26	9692.58	0	15183.2	22450.5	0	14613.8	38983.1	25483.9	58347.4	49151.1	29403.2	35418.6	39380.7	32532.9	35429	34525.5	6.82513	S	K	37865.5	11028.8	3.43332	1.77961	2.62225e-06	5.58133	0.00615705	1	Up_regulation	NA	545.22	1	13.6023	0.1602	30	100 - 6.94	37865.5	25.31
5.26_341.0449m/z	6609.75	9361.52	5533.33	7239.93	14463.8	7494.09	7308.89	7568.14	6025.25	0	20263.7	20654.6	23062.3	19072.5	23477	31044.5	29104	45913.3	40373.4	35305.8	6.91584	S	K	28827.1	7160.48	4.02587	2.0093	1.91777e-05	4.7172	0.0450291	1	Up_regulation	NA	341.045	1	5.25628	0.214717	40	100	28827.1	32.07
8.68_324.2017m/z	0	15514.5	0	5842.52	13640.9	9733.97	4619.16	20873.5	16786.7	7238.87	27788.3	33551.8	33554.5	34434.5	32073.6	29739.4	23230.3	29289.2	35083.6	35353	8.55963	S	K	31409.8	9425.02	3.3326	1.73665	6.5813e-07	6.18169	0.00154529	1	Up_regulation	NA	324.202	1	8.67745	0.191683	27	100 - 9.45	31409.8	12.34
1.09_351.8184m/z	0	0	2531.55	2082.43	3662.22	2737.9	809.178	3445.56	4527.13	3471.11	6242.65	6948.02	6212.13	8393.9	6254.98	6514.42	6776.82	6908.91	8402.61	5049	7.47291	S	K	6770.35	2326.72	2.90983	1.54093	1.74382e-06	5.7585	0.00409449	1	Up_regulation	NA	351.818	2	1.09017	0.118933	0	100 - 2.64	6770.34	14.96
6.45_425.1046m/z	5684.09	4870.31	0	9876.28	12183.8	13245.3	6065.2	13056.9	0	0	15122.4	8108.96	4502.97	8981.72	19350.7	19785.1	16156.5	28843.3	22073.1	20785.5	3.40675	S	K	16371	6498.2	2.51932	1.33304	0.00348765	2.45747	1	0.85	Up_regulation	NA	425.105	1	6.44588	0.119117	38	100	16371	45.23
6.65_977.3241m/z	0	24752	61696.1	30755.2	0	18789.7	22311.1	22019.2	55133.8	0	45078.2	68906.1	64104.2	42293.8	43929.3	87562.6	69189.3	25101.8	83221.4	42520.8	3.58775	S	K	57190.8	23545.7	2.42892	1.28032	0.00211376	2.67494	1	0.89	Up_regulation	NA	977.324	1	6.65408	0.13785	7	100 - 36.1 - 2.51	57190.8	35.54
4.81_334.1491m/z	18953.9	9705.5	11469	10925.1	9789.67	0	17193.6	13101.5	14800.6	21717.5	54774.6	42714.3	45825.3	42315.4	45305.8	46494	70659.1	59284.3	47527.1	68454.5	10.3309	S	K	52335.5	12765.7	4.09971	2.03552	4.87235e-08	7.31226	0.000114403	1	Up_regulation	NA	334.149	1	4.81452	0.1844	75	100 - 16.1	52335.4	20.06
13.28_346.2577m/z	3155.87	23615	25952.3	43546.2	19975.5	36543.4	31157.5	6963.68	24047.5	31762.3	14864.1	45213.9	40244.6	50729.9	18370	22495.5	39006	104184	100523	150427	2.30798	S	K	58605.9	24671.9	2.37541	1.24817	0.0427681	1.36888	1	0.75	Up_regulation	NA	346.258	1	13.2756	0.234267	11	100 - 8.13	58605.8	50.39
9.45_324.2009m/z	3219.87	7157.63	9543.04	0	3070.27	12810.2	3468.94	32195	5570.94	0	16674.9	20326.2	20375.3	16163.7	27930	21046.9	23034.1	14829.3	22439.4	18055.4	3.81585	S	K	20087.5	7703.6	2.60755	1.3827	0.00248553	2.60458	1	0.9	Up_regulation	NA	324.201	1	9.45282	0.376817	27	100 - 34.6	20087.5	19.32
17.88_859.5147m/z	14531.6	0	1048.78	3203.45	0	1179.76	0	0	2091.52	0	186144	191763	230202	168586	10656.4	44392.8	36477.2	0	0	1417.98	2.82867	S	K	86964	2205.53	39.4301	5.30122	0.0196808	1.70596	1	0.81	Up_regulation	NA	859.515	1	17.8765	0.270667	15	100 - 47.8	86964	108.84
7.88_400.1379m/z	5525.28	4516.86	1134.64	6160.21	0	4016.03	5838.02	5968.71	4911.82	11603.1	13069.2	17814.7	18141.8	27202.2	11648.9	13620.7	26760.2	5823.9	20307.9	25697.9	5.29403	S	K	18008.7	4967.48	3.62533	1.85811	0.000173405	3.76094	0.407154	0.96	Up_regulation	NA	400.138	1	7.88003	0.132867	55	100	18008.7	39.62
4.90_361.1457m/z	3053.53	5338.13	0	5967.44	5154.07	2624	4578.29	6334.52	6258.68	5098.23	15780.1	16719.8	20322.5	14092.3	17074	17133.1	10319.3	13542.5	13569.4	16587.3	10.3279	S	K	15514	4440.7	3.4936	1.80472	1.32189e-08	7.87881	3.10379e-05	1	Up_regulation	NA	361.146	1	4.90408	0.353283	148	100	15514	17.66
0.99_129.1382m/z	9054.48	8033.4	6825.58	6630.07	5705.05	6521.57	4516.04	8883.17	11461.4	0	24303.8	15906.9	30866.3	31184.7	33919.1	48391.8	37942.4	14708.7	15306.4	18344.5	5.48422	S	K	27087.5	6763.08	4.0052	2.00187	0.000238621	3.62229	0.560282	1	Up_regulation	NA	129.138	1	0.992483	0.199717	2	100	27087.5	41.74
17.02_757.4113m/z	8594.49	16780.3	11229.3	8862.03	0	9771.14	8299.11	16542.1	7038.23	7256.42	243208	213744	309912	198280	52716	103747	77343.1	2958.92	8565.38	2676.53	3.15952	S	K	121315	9437.32	12.8548	3.68424	0.0115062	1.93907	1	0.76	Up_regulation	NA	757.411	1	17.0242	0.3155	20	100 - 42.2	121315	51.14
7.01_346.0904m/z	0	0	3114.74	0	363.408	0	0	0	6836.4	0	14796.9	0	8876.54	11445.8	0	16948.1	20873.5	2728.39	5945.17	0	2.8225	S	K	8161.46	1031.47	7.91249	2.98413	0.0172187	1.764	1	0.775	Up_regulation	NA	346.09	1	7.01067	0.113183	60	100 - 13.9	8161.45	93.88
5.21_168.0545m/z	1677.76	4452.68	3411.74	7091.86	0	2819.16	4264.45	0	3800.97	3751.13	6050.8	11940.5	12946.5	12744.8	7169.08	6662.19	13722.9	6420.56	6408.18	8347.81	5.03491	S	K	9241.34	3126.99	2.95535	1.56333	0.000127224	3.89543	0.298723	0.96	Up_regulation	NA	168.054	2	5.21487	0.189867	40	100 - 3.21	9241.33	34.46
16.88_306.2184n	12472.2	49695.4	64459.7	25709.6	63451.2	35112.9	31440.8	8017.78	48876.6	34350.1	1.04175e+06	805774	1.53039e+06	937136	596508	433122	349229	17279.9	6573.63	2305.26	3.30727	S	K	572007	37358.6	15.3112	3.93652	0.00908788	2.04154	1	0.72	Up_regulation	306.218	307.226	1	16.8775	0.532333	7	100 - 19.3	572007	51.76	M+H, M+Na
14.40_307.2219m/z	18156.2	11349.2	22378.8	10884.9	13167.5	18044.8	21674.2	33887.5	15225	23941.6	126261	139615	48114.2	55759.5	37215.5	53128.7	46355.4	9906.44	9966.25	10694.9	2.38927	S	K	53701.6	18871	2.84572	1.5088	0.039436	1.40411	1	0.7	Up_regulation	NA	307.222	1	14.3963	0.51605	26	100 - 8.94	53701.6	37
8.54_189.1273m/z	10588.4	2074.59	3971.94	2226.35	0	10114.5	5271.93	0	5151.12	2078.22	18206.3	15386.7	7289.39	12935.9	9147.01	9803.61	8998.84	8346.39	10049.1	7624.1	4.03986	S	K	10778.7	4147.71	2.59872	1.3778	0.000770643	3.11315	1	0.86	Up_regulation	NA	189.127	1	8.53663	0.1331	24	100	10778.7	33.37
16.12_324.2280n	6911.74	34625.6	55735.6	54397	38673.7	40547.5	30316.6	43523	13955.6	29430.7	1.00033e+06	961228	1.06192e+06	1.37611e+06	371002	375686	372610	4728.18	7197.25	5788.51	3.24526	S	K	553659	34811.7	15.9044	3.99135	0.0100482	1.99791	1	0.71	Up_regulation	324.228	347.219	1	16.1235	0.880583	1	100 - 16.1	553659	44.99	M+H-H2O, M+Na
8.18_161.1170m/z	4111.37	3198.97	5789.39	2194.66	0	2860.11	6078.42	3227.91	6212.07	2930.43	9383.64	11705.5	13395.2	16647.7	7185.37	12908.3	10929.3	10478	11347.9	10847.4	7.76909	S	K	11482.8	3660.34	3.13709	1.64943	5.55245e-07	6.25552	0.00130372	1	Up_regulation	NA	161.117	1	8.18303	0.267417	9	100	11482.8	21.92
15.83_363.2142m/z	0	10600.2	4712.74	8297.77	2956.56	4202.69	7879.47	8135.79	5315.86	13208.3	187213	166244	161533	208456	15293.4	12806	13822	8917.42	2115.27	5743.16	2.53619	S	K	78214.3	6530.95	11.9759	3.58207	0.0318211	1.49729	1	0.83	Up_regulation	NA	363.214	1	15.8341	0.26515	57	100 - 13.6 - 3.34	78214.3	59.15
10.31_381.1181m/z	2974.8	4002.01	2436.01	6406.86	2934.12	2723.2	2757.82	2258.85	0	2809.4	16224.7	17540.5	18994.3	23022.2	10828.7	9318.84	13822.2	2128.4	2977.31	5153.22	3.93111	S	K	12001.1	2930.32	4.09548	2.03403	0.0028762	2.54118	1	0.88	Up_regulation	NA	381.118	1	10.3056	0.1585	80	100 - 6.41	12001.1	54.09
10.31_681.2481n	14326.6	42866.9	29908.9	6902.46	0	25406.9	7732.58	0	9800.28	25414.2	66513.7	64160.3	64533.3	76093.2	33001.2	62785.3	47613	14882.7	28839.9	36194.7	4.2548	S	K	49461.7	16235.9	3.04644	1.60713	0.00059883	3.2227	1	0.92	Up_regulation	681.248	704.237	1	10.3056	0.222383	0	100 - 7.1	49461.7	40.95	M+Na, M+K
7.05_77.0384m/z	1879.95	0	699.688	1055.62	0	0	1233.27	0	1151.49	1502.56	5050.09	3976.59	2209.24	7746.33	3934.76	1337.58	4797.19	3071.71	0	6399.62	4.03749	S	K	3852.32	752.267	5.12095	2.35641	0.0020733	2.68334	1	0.9	Up_regulation	NA	77.0384	1	7.04812	0.12025	14	100	3852.31	60.24
1.21_243.1832m/z	0	10026.3	879.272	27025	1218.68	12253.2	32772.8	6424.15	34533.6	67888.2	18815.8	40259.9	78059.9	102393	49041.1	68833	85065.1	10963	19951.1	57486.7	2.83885	S	K	53086.9	19302.1	2.75031	1.4596	0.0118047	1.92794	1	0.84	Up_regulation	NA	243.183	1	1.21288	0.14445	20	100 - 10.4	53086.9	58.14
14.65_715.3502m/z	931.624	218.527	434.958	1059.15	0	0	0	0	3547.6	1606.98	833890	952039	837200	1.10922e+06	295524	317215	317452	0	0	0	3.44001	S	K	466254	779.893	597.843	9.22362	0.0073903	2.13134	1	0.76	Up_regulation	NA	715.35	1	14.653	0.382017	19	100 - 33.3 - 4.79	466254	91.77
10.27_105.0335m/z	3510.11	0	2869.65	959.114	0	9653.51	2210.67	7110.77	8574.84	3933.99	14352.4	8917.46	7525.24	10031.3	8153.11	9923.27	9334.48	3618.85	8252.39	10690.2	3.73504	S	K	9079.89	3882.28	2.33881	1.22577	0.00164915	2.78274	1	0.88	Up_regulation	NA	105.034	1	10.2684	0.252883	15	100	9079.88	29.8
1.26_114.8928m/z	7658.91	350.732	6285.47	16698.1	13090.3	8472.2	0	3100.64	8649.7	0	14129.6	6780.68	7383.95	14974.6	10018.9	20600.1	15060.8	11286.4	21682	23156.6	3.13809	S	K	14507.4	6430.61	2.25599	1.17376	0.00568766	2.24507	1	0.83	Up_regulation	NA	114.893	1	1.26402	0.0788167	0	100	14507.4	40.13
1.03_214.9883m/z	2406.98	1857.43	2503.44	1794.31	1361.8	1741.88	2156.55	3542.28	3024.78	0	3727.26	7486.18	5585.61	4277.98	4535.83	8486.25	4465.92	5673.75	6820.71	7575.67	6.34886	S	K	5863.53	2038.95	2.87575	1.52394	1.50059e-05	4.82374	0.0352338	1	Up_regulation	NA	214.988	3	1.02832	0.1441	0	100 - 1.73	5863.52	28
7.85_173.1319m/z	9883.25	9542.88	2147.65	2643.29	7575.3	5003.98	7212.57	0	11595.4	14340.5	21002.3	15757.2	24155.1	19581.8	21477.7	23705.3	23157.5	16888.3	15714.4	19470.2	7.47536	S	K	20091	6994.49	2.8724	1.52226	1.2752e-06	5.89442	0.00299417	1	Up_regulation	NA	173.132	1	7.84945	0.3256	20	100	20091	15.79
16.48_1375.7202m/z	0	0	0	0	0	0	12302.8	0	0	15637.1	137940	29972.2	0	39322.3	133028	35267.4	49782.6	0	0	0	2.37857	S	K	42531.2	2794	15.2223	3.92812	0.0406672	1.39076	1	0.76	Up_regulation	NA	1375.72	1	16.4824	0.165317	0	100 - 70	42531.2	123.43
7.30_481.1310m/z	10979.5	20952.9	13546.6	17740.5	0	11391.4	16834.8	15122.3	11071.4	17487.1	41020.7	43575.4	51739.6	59874.7	37376.1	47535.4	41216.7	49222	54948.6	39840.6	11.2351	S	K	46635	13512.7	3.45121	1.7871	2.54219e-09	8.59479	5.96906e-06	1	Up_regulation	NA	481.131	1	7.30163	0.22045	39	100 - 4.12	46635	15.66
16.65_268.2397n	7420.18	36670.3	45450.8	15000.1	38519.4	15591.8	16684.7	14999.6	28511.3	28987.6	1.80764e+07	1.55647e+07	1.71209e+06	1.06679e+06	1.57099e+06	1.39397e+06	1.2666e+06	125615	107150	107668	1.90638	S	K	4.0992e+06	24783.6	165.4	7.36981	0.0889756	1.05073	1	1	Not_significant	268.24	291.23	1	16.647	0.63585	2	100 - 16.9	4.0992e+06	50.89	M+H, M+Na
15.58_240.2087n	44118.6	64363.3	17804.1	16864.1	14164.4	23494.4	18285	38058.1	24227.6	8392.42	31880207	3.29816e+07	47157.3	63927.8	3.71312e+06	3.64925e+06	4.03684e+06	253579	262721	293465	1.85209	S	K	7.71819e+06	26977.2	286.1	8.16038	0.0970278	1.0131	1	0.98	Not_significant	240.209	263.198	1	15.5788	0.559967	1	100 - 14.6	7.71819e+06	63.07	M+H, M+Na
15.58_216.2129n	20590.6	12928.4	19076.6	12665.4	16438.4	36817.9	18256.1	28039.6	37321	31266.3	2.69662e+06	2.69255e+06	61923.8	57192.1	401791	382537	426070	67310.2	62791.7	57696.7	1.97634	S	K	690648	23340.1	29.5907	4.88707	0.0795224	1.09951	1	1	Not_significant	216.213	258.242	1	15.5788	0.6037	0	100 - 14.9	690648	39.98	M+K, M+ACN+H
15.50_307.2232m/z	0	0	0	0	0	0	0	0	0	0	266493	288945	25716.7	44447.9	19233	26932.1	29011.7	0	0	0	2.00475	S	K	70077.9	0.01	7.00779e+06	22.7405	0.0759684	1.11937	1	0.85	Not_significant	NA	307.223	1	15.5029	0.2778	18	100 - 12.1	70077.9	157.74
16.68_286.2736m/z	0	2453.23	0	0	0	0	0	0	0	0	1.73463e+06	1.4019e+06	3343.25	0	119270	103722	92118.7	4434.78	0	3867.35	1.68242	S	K	346328	245.333	1411.67	10.4632	0.126781	0.896944	1	0.89	Not_significant	NA	286.274	1	16.678	0.331483	0	100 - 18.7	346328	187.83
3.77_332.2059m/z	0	0	0	0	0	0	0	0	0	0	987.066	14128.7	26374.3	24071.3	0	0	2070.53	0	733.488	1435.67	2.09898	S	K	6980.12	0.01	698012	19.4129	0.0652264	1.18558	1	0.85	Not_significant	NA	332.206	1	3.77032	0.166283	23	100 - 20.4	6980.11	150.66
15.39_377.2307m/z	0	0	4780.37	0	0	0	0	0	0	0	6252.7	0	38756.4	23649.8	11779.1	3124.43	0	1903.93	2993.87	3183.52	2.16229	S	K	9164.39	478.047	19.1705	4.26082	0.058021	1.23641	1	0.85	Not_significant	NA	377.231	1	15.3867	0.319067	49	100 - 12.9	9164.38	137.63
15.58_314.3047m/z	0	0	0	0	0	0	0	0	0	0	106203	89411.1	0	0	22026	18064.6	15384.6	0	0	1980.73	2.03482	S	K	25307	0.01	2.5307e+06	21.2711	0.0723686	1.14045	1	0.8	Not_significant	NA	314.305	1	15.5788	0.126433	0	100 - 6.67	25307	155.41
14.99_652.5123m/z	2085.35	1596.99	0	0	0	0	0	0	0	0	67295.4	0	59795.2	1278.11	120516	11977.8	1975.98	175110	456.088	0	2.22921	S	K	43840.5	368.245	119.053	6.89546	0.0527555	1.27773	1	0.83	Not_significant	NA	652.512	1	14.9909	0.2406	0	100 - 43	43840.5	140.65
15.06_813.5092m/z	475880	12434.4	1.16466e+06	1.67696e+06	97120.9	12275.7	22197.3	188921	188241	97449.9	0	0	6974.88	0	30398.8	1.39899e+06	927323	0	0	0	-0.654431	K	S	236369	393614	0.600509	-0.735742	0.521248	0.282956	1	0.8	Not_significant	NA	813.509	1	15.0625	1.1705	15	100 - 32.8	393614	145.12
16.77_270.2553n	5673.19	16648	18324.4	8992.37	38043.9	16456.5	15287.6	4731.56	22438.8	7490	2.40377e+06	1.893e+06	73691.1	33438.1	108428	34735.1	30499.5	48193.8	27994.6	22621.5	1.59891	S	K	467637	15408.6	30.349	4.92358	0.144297	0.840742	1	0.95	Not_significant	270.255	293.245	1	16.7748	0.618233	2	100 - 19.1	467637	64.38	M+H-2H2O, M+H-H2O, M+Na
1.70_274.1757m/z	0	0	0	0	0	0	0	0	0	0	0	3811.82	5199.38	0	0	0	0	16909.3	34924.9	24906.1	2.1496	S	K	8575.16	0.01	857516	19.7098	0.0600754	1.2213	1	0.75	Not_significant	NA	274.176	1	1.70225	0.155867	34	100	8575.15	147.11
14.86_632.4879m/z	0	0	0	0	0	0	0	0	0	0	7721.73	0	9213.2	0	70922.9	0	0	40216.2	8092.47	0	1.82627	S	K	13616.7	0.01	1.36167e+06	20.3769	0.101093	0.995281	1	0.75	Not_significant	NA	632.488	1	14.8565	0.214317	1	100 - 36.9	13616.7	173.16
5.21_206.1563m/z	52521.3	49488.6	53034.3	42509.5	82067.3	56119.9	42868.4	159064	51755.5	40272	43292.5	34985.2	44868.6	22281.1	33066.7	31803.1	32668.3	57745	32439.5	41534.3	-2.17681	K	S	37468.4	62970.1	0.595019	-0.748992	0.0537042	1.26999	1	0.85	Not_significant	NA	206.156	1	5.21487	0.883883	11	100 - 4.97	62970.1	25.98
8.47_197.0807m/z	15002.2	18493.7	20451.7	23364.2	73930.7	74809.7	74362.9	23147.9	16385.1	15325	53546.8	55442.5	3.78611e+06	3.84719e+06	57412.5	62577.6	64921.5	91431.1	92016.3	92778	1.57119	S	K	820343	35527.3	23.0905	4.52923	0.150566	0.822272	1	0.85	Not_significant	NA	197.081	1	8.47248	0.485683	36	100 - 9.88	820343	75.88
16.96_318.2430m/z	0	0	0	0	0	0	0	0	0	0	7265.45	0	24582.7	0	31994.8	0	0	20368.4	0	133.446	2.15066	S	K	8434.48	0.01	843448	19.6859	0.0599718	1.22205	1	0.75	Not_significant	NA	318.243	1	16.9552	0.2425	11	100	8434.47	147.04
17.60_636.2973n	223261	462365	163567	65042.2	1.0038e+06	317322	293137	800832	125323	136065	119266	53972.5	10496.4	27613.3	517642	48537	34286.2	604954	39836.8	50941	-1.72835	K	S	150755	359072	0.419845	-1.25207	0.102994	0.987187	1	0.83	Not_significant	636.297	659.287	1	17.602	0.558	2	100 - 34.1 - 7.24 - 0.368	359072	86.84	M+H, M+Na
17.50_781.4694m/z	468549	130124	47841.4	72431.8	751096	141730	177904	619985	33663.5	56623.9	189364	11093.1	1839.99	4955.26	217727	13344.5	22436.3	390790	18894	17965.8	-1.72863	K	S	88841	249995	0.355371	-1.4926	0.107006	0.970592	1	0.79	Not_significant	NA	781.469	1	17.502	0.571333	18	100 - 39.7 - 10.4	249995	105.3
7.59_609.1789m/z	0	0	0	0	16669.8	0	0	0	0	0	10729.5	0	13406.4	28660.4	8304.15	0	0	11509.8	14853.6	0	2.09936	S	K	8746.39	1666.99	5.24683	2.39145	0.054034	1.26733	1	0.73	Not_significant	NA	609.179	1	7.59427	0.16735	38	100 - 8.06	8746.38	105.98
15.58_286.2728m/z	0	719.089	0	0	0	0	0	0	497.132	0	164326	127183	0	0	36757.9	30475.8	42650.7	3041.5	0	0	2.17504	S	K	40443.5	121.632	332.507	8.37724	0.0576372	1.2393	1	0.76	Not_significant	NA	286.273	1	15.5788	0.296033	0	100 - 10.4	40443.5	144.95
1.03_80.5399m/z	1405.49	4559.51	1313.06	1907.54	2102.86	1805.62	1213.34	5018.1	8532.74	3269.42	4097.86	7065.59	3855.27	8946.08	2715.01	3097.67	7142.88	5207.47	3342.48	4666.4	1.9294	S	K	5013.68	3112.78	1.61068	0.687668	0.0698426	1.15588	1	0.78	Not_significant	NA	80.5399	2	1.02832	0.199717	16	100 - 36.9	5013.67	41.14
16.74_788.5059n	447847	699905	8.16661e+06	4.22027e+06	853121	806880	705269	2.74065e+06	2.49911e+06	2.11572e+06	422856	386322	10361.2	0	5.46026e+06	6.3572e+06	5.67215e+06	0	0	304.224	-0.427567	K	S	1.83095e+06	2.32554e+06	0.787321	-0.344976	0.67415	0.171243	1	0.73	Not_significant	788.506	811.494	1	16.744	0.936183	0	100 - 43.4 - 15.3	2.32554e+06	102.59	M+H, M+Na
15.54_700.3926m/z	8289.66	5430.02	1874.81	7700.64	13848.1	5612.71	5217.01	0	14692.9	23034.1	0	0	0	0	0	7536.33	0	16043.7	7776.56	7557.74	-1.67297	K	S	3891.44	8570.01	0.454076	-1.13899	0.112334	0.94949	1	0.72	Not_significant	NA	700.393	1	15.5381	0.154567	2	100	8570	80.04
11.86_403.2297m/z	9957.85	21381.8	9427.87	13417.4	7539.88	10069.7	28529.2	42769.8	9425.82	13289.6	0	17130.1	0	15161	7640.99	0	13297.8	7193.88	0	19568.9	-1.97675	K	S	7999.28	16580.9	0.482439	-1.05158	0.0655006	1.18375	1	0.72	Not_significant	NA	403.23	1	11.858	0.1579	43	100 - 7.75	16580.9	67.96
2.56_139.0328m/z	3744.77	14198.6	12174.7	11434.6	2365.76	0	11760.4	3334.47	19369.5	5075.54	0	0	2361.4	16854.5	0	0	22617	0	0	7155.84	-1.0519	K	S	4898.88	8345.86	0.586983	-0.768609	0.30774	0.511817	1	0.72	Not_significant	NA	139.033	1	2.55883	0.14605	36	100	8345.85	75.15
15.58_503.4065m/z	0	0	0	0	0	523.083	0	0	0	0	1.93531e+06	2.033e+06	0	0	33107.6	38160.6	50592.1	0	0	0	1.55682	S	K	409016	52.3183	7817.85	12.9326	0.153939	0.81265	1	0.725	Not_significant	NA	503.406	1	15.5788	0.207283	3	100 - 31.3 - 4.46	409016	203.1
16.81_348.2225m/z	0	0	0	0	0	0	0	0	0	0	19107	7710.22	17218.3	7773.53	0	0	0	0	0	0	2.17003	S	K	5180.91	0.01	518091	18.9828	0.0581104	1.23575	1	0.7	Not_significant	NA	348.223	1	16.8092	0.1335	24	100	5180.9	145.72
8.98_487.2152m/z	0	0	0	0	0	0	0	0	0	0	7805.23	21360	23117.2	28787.2	0	0	0	0	0	0	2.19916	S	K	8106.97	0.01	810697	19.6288	0.0554162	1.25636	1	0.7	Not_significant	NA	487.215	1	8.97887	0.139633	47	100	8106.96	143.79
5.65_416.2631m/z	0	0	0	0	0	0	0	0	0	0	0	0	19584.1	13811.9	7403.39	4411.79	0	0	0	0	2.03512	S	K	4521.13	0.01	452113	18.7863	0.0723333	1.14066	1	0.7	Not_significant	NA	416.263	1	5.65382	0.333617	22	100	4521.12	155.39
16.71_877.4893m/z	0	0	0	0	0	0	0	0	0	0	20290.2	62524.1	121173	109756	0	0	0	0	0	0	2.0439	S	K	31374.4	0.01	3.13744e+06	21.5812	0.0713145	1.14682	1	0.7	Not_significant	NA	877.489	1	16.7118	0.1934	11	100 - 12.4	31374.4	154.72
13.39_520.3888m/z	0	0	0	0	0	0	0	0	0	0	11334.8	0	12633.7	0	75868.3	0	0	70066.7	0	0	1.79463	S	K	16990.4	0.01	1.69904e+06	20.6963	0.10629	0.973508	1	0.7	Not_significant	NA	520.389	1	13.3877	0.29025	2	100 - 34.8 - 5.28	16990.3	176.21
13.39_560.4284m/z	0	0	0	0	0	0	0	0	0	0	32498.3	0	9976.07	0	104292	0	0	99344.6	0	0	1.85485	S	K	24611.1	0.01	2.46111e+06	21.2309	0.0966022	1.01501	1	0.7	Not_significant	NA	560.428	1	13.3877	0.180667	3	100 - 26.8	24611.1	170.49
17.77_615.4377m/z	448514	467713	896815	409568	1.30247e+06	465192	371375	856366	506964	401323	260688	204402	658847	196950	666258	258703	169701	1.01399e+06	209800	197225	-1.71602	K	S	383657	612630	0.626246	-0.675199	0.10336	0.985646	1	0.77	Not_significant	NA	615.438	1	17.7722	1.70863	7	100 - 34.7	612630	49.9
15.10_364.3203m/z	0	0	0	0	0	0	0	0	0	0	3459.72	0	0	0	0	0	0	146045	177320	177003	1.97231	S	K	50382.7	0.01	5.03827e+06	22.2645	0.0800437	1.09667	1	0.7	Not_significant	NA	364.32	1	15.0971	0.357217	3	100 - 21.9	50382.7	160.33
12.25_355.2263m/z	19457.9	3419.88	0	1976.36	33884.9	4300.36	1987.47	10735	3025.35	0	0	0	2351.41	0	0	3521.55	0	29280	0	0	-0.97027	K	S	3515.31	7878.73	0.446177	-1.16431	0.345154	0.461987	1	0.74	Not_significant	NA	355.226	1	12.2511	0.203983	53	100 - 19.9	7878.72	138.3
1.94_241.9740m/z	49992.3	50101.3	54324.6	47317.6	109916	45688.1	45236.8	51998.7	52622.5	45915.2	43580.1	38312.8	32977.1	32366.8	86585.8	36554.9	28459.2	50966.6	30916	27414.1	-1.74737	K	S	40813.3	55311.3	0.737884	-0.438534	0.0977765	1.00977	1	0.85	Not_significant	NA	241.974	1	1.941	0.709067	5	100	55311.3	35.15
2.82_113.0235m/z	287.26	0	3057.44	0	314.249	3009.88	2784.85	2381.91	3134.77	2219.52	0	0	595.031	0	0	2873.43	0	2841.76	0	0	-1.88675	K	S	631.031	1719	0.367093	-1.44578	0.0758037	1.12031	1	0.75	Not_significant	NA	113.024	1	2.8216	0.152617	34	100 - 4.96	1718.99	80.47
17.28_519.3311n	931679	423394	619212	569850	1.39504e+06	438086	417338	1.10146e+06	394136	329171	714691	282314	348067	151994	736730	263176	257928	669898	240800	219196	-2.03703	K	S	388479	661937	0.586883	-0.768855	0.0595163	1.22536	1	0.78	Not_significant	519.331	520.338	1	17.2763	0.758	2	100 - 25.8 - 1.67	661937	54.31	M+H, M+Na
2.96_230.0109m/z	9435.56	8842.09	8972.53	9085.75	14393.6	8280.4	8014.68	9996.38	8697.2	6283.87	7141.22	6551.65	5840.1	7572.78	11976.5	8428.22	6093.1	8226.92	5535.96	6415.67	-2.05213	K	S	7378.23	9200.22	0.801962	-0.318394	0.0551315	1.2586	1	0.82	Not_significant	NA	230.011	1	2.95873	0.330267	17	100	9200.21	22.59
4.43_206.1549m/z	6497.8	0	0	3787.55	3923.88	0	4667.68	25728.1	4909.93	2446.17	4179.16	11524.3	20032.9	26175.9	12933.1	9497.12	10713.8	7456.8	4040.24	5415.31	1.82564	S	K	11196.9	5196.12	2.15485	1.10759	0.0846039	1.07261	1	0.84	Not_significant	NA	206.155	1	4.4327	0.27965	11	100	11196.9	63.61
5.46_443.0287m/z	10122.1	4484.45	7224.55	5455.77	23636.5	10682.6	4514.1	9811.49	5180.59	3663.52	0	2309.64	0	3062.7	20113.8	2356.36	2196.65	9981.21	0	3136.13	-1.5272	K	S	4315.66	8477.58	0.509067	-0.974073	0.144147	0.841196	1	0.84	Not_significant	NA	443.029	1	5.45798	0.118567	8	100	8477.57	69.84
9.68_854.1381n	31865.4	23440.4	28897.2	24177.7	87865.5	40472	34595.5	19983.1	21644.6	35996.6	18828.3	18062.6	13229.6	9766.63	72028.8	18168.4	13302	32627.1	13110.5	16925.2	-1.43647	K	S	22604.9	34893.8	0.64782	-0.626334	0.168109	0.77441	1	0.85	Not_significant	854.138	428.076	2	9.6821	0.226567	0	100 - 26.6 - 6.02	34893.8	56.74	M+H, M+2H
4.31_339.1042m/z	0	0	7353.76	5712.37	0	0	16861.6	0	0	16383.3	1793.09	4724.91	9872	8212.22	6773.54	2719.75	4424.43	5884.36	0	3799.16	0.0798919	S	K	4820.36	4631.12	1.04086	0.0577792	0.937611	0.0279772	1	0.63	Not_significant	NA	339.104	1	4.30825	0.133867	71	100	4820.35	61.85
8.01_211.1338m/z	24550.3	28861.9	24250.7	30299.6	30026.6	22526.3	28368.6	44843.4	34699.2	31471.6	35273.3	31554.4	35755.7	40608.1	34467.9	29364.5	36662.7	35100.8	36845.7	30577.3	2.0319	S	K	34621	29989.8	1.15443	0.207176	0.0622117	1.20613	1	0.82	Not_significant	NA	211.134	1	8.00927	0.327867	12	100 - 0.61	34621	9.64
14.99_520.4322m/z	26367.7	23756.3	27993.5	30388.5	31908.8	23812.4	24656.5	17540.7	23905.1	17577.1	22238.1	34581.9	14685.1	17564.6	10875.2	20730.3	28418.9	13387.3	14356.9	16778.2	-1.95996	K	S	19361.6	24790.7	0.781005	-0.356596	0.0683997	1.16495	1	0.77	Not_significant	NA	520.432	1	14.9909	0.36255	2	100 - 56.9	24790.7	19.12
17.12_321.2655n	26181	12516.1	13365.4	4260.56	85210.6	11712.3	12514.9	39476.5	8920.23	3016.31	16151.1	634.502	13736.1	0	20158.5	4463.13	102.793	28413.1	4022.95	0	-1.52902	K	S	8768.24	21717.4	0.403742	-1.30849	0.152289	0.81733	1	0.68	Not_significant	321.265	322.273	1	17.1208	0.137667	1	100 - 14.2	21717.4	114.08	M+H, M+Na
11.90_253.1784m/z	26896.3	20357.2	18471.3	20909.8	20046.7	21564.6	27161.2	45760.1	26665	24887.9	34007	31251.7	26175.8	30613.9	32087.2	28797.5	25637.5	29962.8	27455.5	29884.4	1.6431	S	K	29587.3	25272	1.17076	0.22744	0.128658	0.890562	1	0.84	Not_significant	NA	253.178	1	11.8987	0.53415	13	100 - 14.9	29587.3	8.89
2.01_348.0689m/z	489592	462409	402211	382819	356008	381833	357451	397008	403708	390166	517101	547909	259500	276737	319374	365282	337313	246361	246310	257626	-1.7311	K	S	337351	402321	0.838514	-0.254094	0.109891	0.959036	1	0.78	Not_significant	NA	348.069	1	2.01138	0.584117	49	100 - 8.09	402321	10.6
8.18_387.2010m/z	6740.77	7562.06	16624.8	14075.7	7476.75	16610.7	9862.84	13777.4	10979.9	7701.69	16499.9	15636.6	14110.8	20257.2	8461.96	11818.1	14763.3	13465.9	13041.2	15566	2.05497	S	K	14362.1	11141.3	1.28909	0.366354	0.0554105	1.25641	1	0.72	Not_significant	NA	387.201	1	8.18303	0.267417	62	100 - 27.4	14362.1	21.58
2.77_189.1230m/z	12817.2	16755.4	0	7295.81	12800.9	4449.39	4207.96	0	2192.16	0	10472.1	11402.4	11304.7	12774.2	14219.6	8205.48	15426.4	7930.09	4333.28	5217.19	1.80451	S	K	10128.5	6051.9	1.67362	0.742969	0.0916536	1.03785	1	0.71	Not_significant	NA	189.123	1	2.76805	0.195433	24	100	10128.5	36.23
10.01_202.1436m/z	29466	25259.1	28561.5	31015.1	30101.9	29431.8	29193.8	29297.2	26553.4	27559	29358.7	27698.7	21528.8	25997.3	19979.2	17710	17821.9	27395	32004.1	30498	-2.06264	K	S	24999.2	28643.9	0.872758	-0.196346	0.0638631	1.19475	1	0.69	Not_significant	NA	202.144	1	10.0141	0.435733	12	100	28643.9	6.02
14.56_299.2358m/z	95736	91180	68615.3	80286.9	83886.7	83019.4	81228.9	71852.9	70941.1	67038.4	92631.8	112733	26667.3	58958	51740.9	9198.05	12896.4	79689.6	33997.9	95157.4	-1.83879	K	S	57367.1	79378.6	0.722702	-0.468527	0.0950634	1.02199	1	0.68	Not_significant	NA	299.236	1	14.5641	0.4602	42	100 - 15.6	79378.6	12.18
4.03_221.0815m/z	13949.3	19581.6	16135.8	22581.2	16901	20771.5	14611	15854.5	19080.1	17935.5	15295.2	16226.9	18442.7	17583.7	20277.1	25006.5	20234.2	26067	29519.1	30519.8	2.14906	S	K	21917.2	17740.2	1.23546	0.305046	0.0505988	1.29586	1	0.73	Not_significant	NA	221.081	1	4.03112	0.2809	43	100	21917.2	15.59
7.66_338.0638n	3.0526e+07	3.17378e+07	2.81813e+07	2.99269e+07	2.78517e+07	2.89432e+07	2.90963e+07	2.76913e+07	2.91912e+07	2.91525e+07	1.58249e+07	1.67357e+07	1.48953e+07	1.54027e+07	1.55266e+07	1.57598e+07	1.63758e+07	1.4761e+07	1.61985e+07	1.60463e+07	-30.5929	K	S	1.57527e+07	2.92298e+07	0.538924	-0.891846	1.03043e-13	12.987	2.41946e-10	1	No_changes	338.064	339.071	1	7.65702	1.01893	10	100 - 15.2 - 0.0172	2.92298e+07	3.98	M+H, M+Na, M+K, 2M+H
7.66_296.1051n	694002	793578	673391	721084	661210	671372	703839	638750	711079	741607	360022	400041	358282	379264	376833	370353	409164	367395	386276	386194	-21.3934	K	S	379382	700991	0.541208	-0.885744	1.40743e-10	9.85157	3.30466e-07	1	No_changes	296.105	341.076	1	7.65702	0.425017	11	100 - 6.41	700991	4.36	M+2Na-H, 2M+H
7.43_224.1412n	534720	481588	529044	514800	489834	493123	498532	505834	541568	549506	861070	888469	963361	1.05697e+06	881544	942571	1.00578e+06	893636	1.0001e+06	973723	19.9513	S	K	946724	513855	1.8424	0.881582	3.21816e-10	9.49239	7.55624e-07	1	No_changes	224.141	225.148	1	7.4255	0.59805	6	100 - 14.3	946724	4.61	M+H-2H2O, M+H-H2O, M+H
9.79_763.1834m/z	720471	745273	812302	842249	718715	744828	778456	682674	796670	822439	419456	436387	390953	394359	400023	425926	451348	374842	398023	400174	-19.8029	K	S	409149	766408	0.533853	-0.905485	8.21789e-11	10.0852	1.92956e-07	1	No_changes	NA	763.183	1	9.78638	0.4391	15	100 - 37.7 - 3.9	766408	5.72
7.43_404.2277m/z	367544	340576	380891	340849	346066	362292	336877	347604	382993	385280	582334	568745	640196	676895	586437	641856	626933	593793	653196	635843	20.4887	S	K	620623	359097	1.72829	0.789343	1.00365e-11	10.9984	2.35657e-08	1	No_changes	NA	404.228	1	7.4255	0.4547	33	100 - 20.1	620623	5.32
9.75_741.2028m/z	5.03944e+06	4.65931e+06	5.49492e+06	5.42367e+06	4.96247e+06	4.92229e+06	4.90022e+06	4.87785e+06	5.25652e+06	5.32168e+06	3.27755e+06	3.46022e+06	3.22887e+06	3.34322e+06	3.25811e+06	3.47989e+06	3.42331e+06	3.15873e+06	3.33135e+06	3.41805e+06	-18.8615	K	S	3.33793e+06	5.08584e+06	0.656319	-0.607532	4.04029e-10	9.39359	9.4866e-07	1	No_changes	NA	741.203	1	9.74603	0.478833	18	100 - 38 - 8.85 - 0.835	5.08584e+06	3.2
2.38_222.0601m/z	2.85861e+06	2.80459e+06	2.84596e+06	2.7378e+06	2.6842e+06	2.6738e+06	2.49417e+06	2.74208e+06	2.65125e+06	2.53487e+06	1.37259e+06	1.48195e+06	1.53472e+06	1.52728e+06	1.54283e+06	1.58623e+06	1.5041e+06	1.26691e+06	1.30765e+06	1.2794e+06	-23.2331	K	S	1.44037e+06	2.70273e+06	0.532929	-0.907984	7.14825e-15	14.1458	1.67841e-11	1	No_changes	NA	222.06	1	2.37713	1.41612	32	100 - 6.09	2.70273e+06	4.51
4.35_171.0284m/z	126010	114281	131258	119014	118975	118838	102115	111753	114239	105700	208706	215382	208244	205705	213736	241991	246003	234159	247042	216285	18.0898	S	K	223725	116218	1.92504	0.944889	6.85163e-11	10.1642	1.60876e-07	1	No_changes	NA	171.028	1	4.34855	0.9173	46	100 - 4.05 - 4.07	223725	7.45
4.95_307.1690m/z	1.25856e+06	1.26763e+06	1.28443e+06	1.38411e+06	1.27192e+06	1.29591e+06	1.34767e+06	1.22115e+06	1.27896e+06	1.32504e+06	788526	803718	742074	763648	656447	781426	692725	750844	852058	676714	-22.2706	K	S	750818	1.29354e+06	0.580437	-0.784787	5.54816e-14	13.2559	1.30271e-10	1	No_changes	NA	307.169	1	4.94842	0.5414	58	100 - 14.8 - 4.06	1.29354e+06	3.65
0.99_125.9911n	534522	527068	535075	632518	573917	505589	584872	597838	572824	662807	281260	292068	274160	251051	291802	291421	311544	315838	305032	319322	-16.4681	K	S	293350	572703	0.51222	-0.965165	1.1267e-09	8.94819	2.64548e-06	1	No_changes	125.991	168.025	1	0.992483	0.351683	0	100 - 14.3 - 11.7	572703	7.15	M+H, M+ACN+H
10.67_658.1886n	623040	712727	582622	655802	717725	679158	727757	623410	683530	742856	355314	387711	356279	394159	321236	337174	367021	339485	401605	345465	-16.8294	K	S	360545	674863	0.534249	-0.904415	2.29741e-10	9.63876	5.39431e-07	1	No_changes	658.189	659.196	1	10.6725	0.266433	0	100 - 30.8 - 2.54	674863	7.4	M+H, M+Na
7.85_581.1501m/z	3.56803e+06	3.63245e+06	4.45492e+06	4.53162e+06	3.84473e+06	3.62444e+06	3.58341e+06	3.50571e+06	3.85799e+06	4.09555e+06	1.9314e+06	2.08611e+06	2.02605e+06	2.1737e+06	1.91297e+06	1.99745e+06	2.21401e+06	1.86124e+06	2.16664e+06	2.11545e+06	-14.6693	K	S	2.0485e+06	3.86989e+06	0.529344	-0.917722	1.62255e-08	7.7898	3.80975e-05	1	No_changes	NA	581.15	1	7.84945	0.38835	49	100 - 26.4 - 5.98 - 0.321	3.86989e+06	5.94
2.56_221.0912m/z	91877.3	92130.2	79762.2	80798.9	85694.8	76011.9	89772.9	93696	90074.2	84518.5	139655	152183	164205	171088	147262	160288	176081	169687	179294	181180	16.0306	S	K	164092	86433.7	1.89848	0.924842	1.4451e-09	8.8401	3.3931e-06	1	No_changes	NA	221.091	1	2.55883	0.344983	42	100 - 5.48	164092	6.99
1.03_77.9936m/z	24489.6	24218.8	23488.4	25367.1	24423.7	22074.3	22778	29067.4	25457.4	22998.1	44683.4	44525	51274.5	48427.4	47051.4	50605.7	45453.4	39738	43990.3	41716.6	16.1916	S	K	45746.6	24436.3	1.87208	0.904639	2.36491e-10	9.62618	5.55281e-07	1	No_changes	NA	77.9936	1	1.02832	0.228567	3	100 - 5.56	45746.6	8.02
10.64_576.1471n	666374	681463	718875	702759	665187	710957	688156	569681	648388	613243	354479	405874	372875	391867	337976	379775	395157	395223	395020	426956	-16.8147	K	S	385520	666508	0.578418	-0.789817	1.09516e-10	9.96052	2.57145e-07	1	No_changes	576.147	577.154	1	10.6357	0.781483	1	100 - 15.5 - 1.23	666508	6.62	M+H, M+Na
7.66_701.0972m/z	320877	358406	302773	343070	322154	303964	316782	300836	255671	344827	164194	184682	161094	179011	160274	172677	166535	159450	144147	154059	-15.3419	K	S	164612	316936	0.519387	-0.94512	3.27959e-09	8.48418	7.70048e-06	1	No_changes	NA	701.097	1	7.65702	0.421317	12	100 - 19.1 - 0.354	316936	7.21
9.05_219.1008m/z	49452.4	50601.8	44381.3	51246.7	54489.8	58333.1	53736.8	42974.5	52377.4	49041.1	86390.9	102795	95509.3	90627.7	103153	95301.5	115798	90263.8	95544.4	105412	15.1763	S	K	98079.5	50663.5	1.9359	0.953005	6.59265e-10	9.18094	1.54795e-06	1	No_changes	NA	219.101	1	9.05155	0.346883	29	100 - 9.62	98079.5	8.93
1.12_167.9225n	2.48268e+06	2.36344e+06	2.57678e+06	2.50076e+06	2.65254e+06	2.49953e+06	2.53009e+06	2.5331e+06	2.63481e+06	2.62568e+06	1.70173e+06	1.70983e+06	1.38162e+06	1.46486e+06	1.62016e+06	1.68819e+06	1.57104e+06	1.64225e+06	1.79345e+06	1.69425e+06	-19.0666	K	S	1.62674e+06	2.53994e+06	0.640464	-0.642811	1.71455e-12	11.7659	4.02576e-09	1	No_changes	167.922	206.886	1	1.11902	0.211817	0	100 - 2.28	2.53994e+06	3.43	M+Na, M+K
1.12_124.9226m/z	578135	545538	597203	564222	614188	584811	565781	570302	607425	588195	410402	404952	356762	354839	384408	412848	379500	412199	429973	410139	-17.7814	K	S	395602	581580	0.68022	-0.555927	1.32173e-12	11.8789	3.10342e-09	1	No_changes	NA	124.923	1	1.11902	0.211817	3	100 - 0.575	581580	3.63
1.12_122.9245m/z	4.02697e+06	3.91524e+06	4.10476e+06	4.17081e+06	4.2784e+06	4.03313e+06	4.13664e+06	4.00603e+06	4.18502e+06	4.42757e+06	2.85402e+06	2.88312e+06	2.44584e+06	2.59051e+06	2.72111e+06	2.86149e+06	2.79416e+06	2.80668e+06	3.04639e+06	3.03331e+06	-17.7448	K	S	2.80366e+06	4.12846e+06	0.679107	-0.55829	1.66903e-12	11.7775	3.91889e-09	1	No_changes	NA	122.925	1	1.11902	0.2357	1	100 - 1.1	4.12846e+06	3.59
5.99_167.0702m/z	96098.3	100248	115824	121120	120224	116457	104300	98584.9	98112.7	99491.3	56730.5	55813.2	48829.1	55976.1	57928.5	66782.6	59704.7	58241.3	59268	53368.5	-14.1639	K	S	57264.3	107046	0.53495	-0.902524	4.09283e-09	8.38798	9.60996e-06	1	No_changes	NA	167.07	1	5.98818	0.539517	40	100 - 1.27	107046	8.07
10.45_189.0789n	8.4263e+06	7.70919e+06	7.61767e+06	7.60678e+06	7.55746e+06	7.75055e+06	7.61163e+06	7.38652e+06	7.74143e+06	7.9229e+06	5.49884e+06	5.74261e+06	5.56641e+06	5.84561e+06	5.12083e+06	5.72752e+06	5.67193e+06	5.37064e+06	5.86387e+06	6.14679e+06	-16.3905	K	S	5.6555e+06	7.73304e+06	0.731343	-0.45138	2.90925e-12	11.5362	6.83091e-09	1	No_changes	189.079	190.086	1	10.4514	0.52565	8	100 - 11.9	7.73304e+06	3.64	M+H-H2O, M+H, M+2Na-H
1.37_332.1336m/z	226560	219836	211459	242564	225456	207689	229095	255971	214830	234022	141192	152126	148553	147289	147110	152347	149437	123126	141391	148534	-15.1418	K	S	145110	226748	0.639963	-0.64394	2.75893e-10	9.55926	6.47797e-07	1	No_changes	NA	332.134	1	1.37463	0.4601	57	100 - 13.9 - 0.243	226748	5.92
3.52_205.0948n	231721	220929	201552	203347	207562	220843	220233	206796	225030	204743	131386	149578	149694	149182	119402	137035	139668	135760	145411	133762	-16.4886	K	S	139088	214276	0.649107	-0.623473	2.96928e-12	11.5273	6.97187e-09	1	No_changes	205.095	206.102	1	3.51883	0.432683	4	100 - 4.63 - 1.3	214276	4.96	M+H, M+Na
10.45_130.0650m/z	1.68523e+06	1.60964e+06	1.55519e+06	1.57718e+06	1.54281e+06	1.55805e+06	1.56273e+06	1.49196e+06	1.52889e+06	1.63738e+06	1.12767e+06	1.17066e+06	1.13028e+06	1.20072e+06	1.04741e+06	1.15201e+06	1.18908e+06	1.09394e+06	1.17609e+06	1.26519e+06	-16.1322	K	S	1.1553e+06	1.5749e+06	0.733571	-0.446991	4.17266e-12	11.3796	9.7974e-09	1	No_changes	NA	130.065	1	10.4514	0.52565	27	100 - 9.82	1.5749e+06	3.55
1.15_335.8451n	392456	366953	413106	389513	438345	387406	413846	403879	423164	429346	264623	281498	245535	271673	259065	269923	266079	286678	293945	296915	-15.3551	K	S	273593	405801	0.674205	-0.56874	3.25848e-11	10.487	7.65091e-08	1	No_changes	335.845	374.808	1	1.14725	0.182417	0	100 - 4.44	405801	5.4	M+Na, M+K
1.12_251.8839n	3.90388e+06	3.76108e+06	4.14855e+06	4.02542e+06	4.33302e+06	3.92494e+06	4.0957e+06	4.01996e+06	4.19636e+06	4.33523e+06	2.68973e+06	2.75322e+06	2.23444e+06	2.37001e+06	2.62303e+06	2.70163e+06	2.58648e+06	2.65364e+06	2.87473e+06	2.82209e+06	-16.8831	K	S	2.6309e+06	4.07441e+06	0.645712	-0.631036	1.85107e-12	11.7326	4.3463e-09	1	No_changes	251.884	290.847	1	1.11902	0.211817	0	100 - 3.26	4.07441e+06	4.56	M+Na, M+K
10.01_245.0807m/z	30241.7	33946.4	38478.7	36797.6	30686.8	28239.1	35887.9	35139.3	36817.4	37831.1	56560.9	62472.6	55678.4	62287.8	62129.6	64204.3	63087.2	60714	67462	64643.9	17.3522	S	K	61924.1	34406.6	1.79977	0.847814	1.10289e-12	11.9575	2.58958e-09	1	No_changes	NA	245.081	1	10.0141	0.2439	51	100 - 7.25	61924.1	5.76
7.85_406.2435m/z	219094	219584	255528	240843	226693	202321	185590	230782	231014	265236	413139	433663	510317	541530	439701	438298	477249	391025	433256	439860	13.9031	S	K	451804	227669	1.98448	0.988761	2.21127e-09	8.65536	5.19207e-06	1	No_changes	NA	406.243	1	7.84945	0.48165	22	100	451804	10.02
5.17_314.1809m/z	644488	574449	584385	656981	590910	576321	568598	706789	717815	667747	991428	1.05229e+06	1.2292e+06	1.29801e+06	1.1149e+06	1.19788e+06	1.21344e+06	1.02443e+06	1.14633e+06	1.11374e+06	14.2222	S	K	1.13816e+06	628848	1.80992	0.855924	6.5322e-10	9.18494	1.53376e-06	1	No_changes	NA	314.181	1	5.16843	0.95045	54	100 - 11.8 - 0.322	1.13816e+06	8.59
8.87_786.2008n	4.39898e+06	4.72846e+06	5.73453e+06	5.48219e+06	4.54773e+06	4.46105e+06	4.43802e+06	4.19938e+06	4.46455e+06	4.42332e+06	2.43758e+06	2.65481e+06	2.55631e+06	2.6749e+06	2.57555e+06	2.81005e+06	2.73244e+06	2.6223e+06	2.95587e+06	2.82792e+06	-11.9945	K	S	2.68477e+06	4.68782e+06	0.572712	-0.804118	1.68e-07	6.77469	0.000394464	1	No_changes	786.201	787.208	1	8.87477	0.408083	2	100 - 38.6 - 10.9 - 1.61	4.68782e+06	5.64	M+H, M+Na
1.15_253.8823n	1.07006e+06	1.03418e+06	1.12604e+06	1.11372e+06	1.20223e+06	1.08125e+06	1.15107e+06	1.08772e+06	1.15503e+06	1.21887e+06	738966	731223	614459	640613	711068	726118	717541	720473	799327	776979	-15.9268	K	S	717677	1.12402e+06	0.638493	-0.647258	4.99391e-12	11.3016	1.17257e-08	1	No_changes	253.882	292.846	1	1.14725	0.211817	0	100 - 3.23	1.12402e+06	5.23	M+Na, M+K
12.71_526.1467n	4.84541e+06	4.70689e+06	4.11766e+06	4.27154e+06	4.38244e+06	4.58895e+06	4.22795e+06	3.7827e+06	4.08895e+06	4.07818e+06	2.11538e+06	2.17031e+06	2.07883e+06	2.23098e+06	2.3735e+06	2.60011e+06	2.70048e+06	1.8424e+06	2.05049e+06	1.98154e+06	-15.645	K	S	2.2144e+06	4.30907e+06	0.513893	-0.96046	1.07073e-11	10.9703	2.51408e-08	1	No_changes	526.147	549.136	1	12.7052	0.814167	3	100 - 26.9 - 5.25	4.30907e+06	7.55	M+H, M+Na
1.15_169.9207n	499613	481252	529160	538618	571975	506320	530953	526291	543900	571269	348315	368873	300365	317509	349499	351987	333895	346111	375568	373796	-15.3325	K	S	346592	529935	0.654027	-0.612578	1.49522e-11	10.8253	3.51077e-08	1	No_changes	169.921	208.884	1	1.14725	0.211817	0	100 - 1.91	529935	5.49	M+Na, M+K
7.85_226.1568n	738176	753024	807573	837157	751231	702422	676385	774790	815695	911648	1.33274e+06	1.40069e+06	1.65222e+06	1.82139e+06	1.41782e+06	1.41519e+06	1.62826e+06	1.30383e+06	1.40475e+06	1.50576e+06	12.6757	S	K	1.48827e+06	776810	1.91587	0.937998	2.4212e-08	7.61597	5.68497e-05	1	No_changes	226.157	209.154	1	7.84945	0.548717	7	100 - 13.1 - 0.802	1.48827e+06	8.86	M+H-H2O, M+H
8.54_147.0439m/z	881327	882582	764365	819861	748251	859167	832027	757543	836989	801231	590019	591490	536089	566459	514683	571172	566744	516308	571253	587321	-14.1783	K	S	561154	818334	0.685727	-0.544294	6.90627e-10	9.16076	1.62159e-06	1	No_changes	NA	147.044	1	8.53663	0.5429	40	100 - 9.35	818334	5.14
9.98_331.0811m/z	900578	872702	864607	815781	928311	912583	923057	866118	917323	901363	1.15488e+06	1.27935e+06	1.14522e+06	1.31591e+06	1.22311e+06	1.35563e+06	1.29795e+06	1.20487e+06	1.36428e+06	1.32762e+06	13.6257	S	K	1.26688e+06	890242	1.42308	0.509013	8.40997e-09	8.07521	1.97466e-05	1	No_changes	NA	331.081	1	9.9828	0.63455	72	100 - 16.7	1.26688e+06	3.94
3.69_325.0907m/z	177255	157936	161728	169682	150381	178401	184017	151696	150941	170415	91275.2	79580.6	97059	88154.4	82239.6	111040	83433.8	72439.8	82021.5	80256.9	-15.0084	K	S	86750.1	165245	0.524978	-0.929671	1.65598e-11	10.7809	3.88823e-08	1	No_changes	NA	325.091	1	3.68535	0.458517	77	100 - 8.79	165245	7.52
1.09_223.8758m/z	38556.9	36674.5	37113.9	38083.2	32822.8	40260.9	33653.2	35290.9	38852.4	37676.7	19827.2	20306.1	14129	15013.3	18125.1	20263.1	17266	19805.2	19628.4	21262	-17.2804	K	S	18562.5	36898.5	0.50307	-0.991169	1.18895e-12	11.9248	2.79166e-09	1	No_changes	NA	223.876	1	1.09017	0.211817	0	100 - 0.35	36898.5	6.37
9.71_800.2164n	9.88855e+06	8.80188e+06	9.8672e+06	9.57545e+06	8.56266e+06	9.45257e+06	8.82977e+06	8.52776e+06	9.41065e+06	9.57436e+06	6.08008e+06	6.49877e+06	6.86815e+06	7.06977e+06	6.22127e+06	6.53701e+06	6.21636e+06	6.19084e+06	6.81552e+06	6.77256e+06	-13.8107	K	S	6.52703e+06	9.24908e+06	0.705695	-0.502883	3.76669e-10	9.42404	8.84418e-07	1	No_changes	800.216	801.224	1	9.71262	0.421333	1	100 - 39.5 - 11 - 1.75	9.24908e+06	5.25	M+H, M+Na
8.91_342.2119m/z	127337	124876	127692	119373	112317	119802	121919	123552	131466	142937	185018	185863	236867	242879	210560	204059	207335	195074	210362	192983	12.163	S	K	207100	125127	1.65512	0.726932	3.99214e-08	7.39879	9.37354e-05	1	No_changes	NA	342.212	1	8.90518	0.413517	31	100 - 15.7	207100	6.56
1.15_419.8063n	1.0256e+06	993245	1.11446e+06	1.09639e+06	1.18181e+06	1.02416e+06	1.11483e+06	1.08593e+06	1.1222e+06	1.18653e+06	680441	684339	551066	576715	662291	679833	651130	680555	738596	746577	-15.1995	K	S	665154	1.09452e+06	0.607715	-0.718532	1.07417e-11	10.9689	2.52214e-08	1	No_changes	419.806	458.77	1	1.14725	0.211817	0	100 - 4.76	1.09452e+06	5.91	M+Na, M+K
5.42_406.1343m/z	843546	816269	866505	804690	977585	880998	770292	794124	794247	751018	541802	569098	507831	494854	551232	575801	529612	548614	598183	518700	-12.3584	K	S	543573	829927	0.654964	-0.610512	1.43894e-08	7.84196	3.37863e-05	1	No_changes	NA	406.134	1	5.41867	0.346117	50	100 - 18 - 2.99	829927	5.89
1.15_421.8047n	450615	426212	478388	454311	508303	441043	469540	464974	489254	516107	287853	294228	225863	241234	285640	284730	277712	296594	303561	311065	-15.1653	K	S	280848	469875	0.597708	-0.742487	1.14353e-11	10.9418	2.685e-08	1	No_changes	421.805	460.768	1	1.14725	0.184567	0	100 - 5.36	469875	6.12	M+Na, M+K
2.38_113.0234m/z	129499	126012	125778	117081	125720	118262	101790	128196	120097	112680	65896.3	75984.3	62057.9	66424.3	65194	71885.6	64951.7	53132.6	51869	53213.8	-15.4281	K	S	63061	120512	0.523277	-0.934352	8.34016e-12	11.0788	1.95827e-08	1	No_changes	NA	113.023	1	2.37713	0.522883	34	100 - 5.28	120512	7.07
10.05_625.1754m/z	247356	237869	204720	217645	230521	215684	235913	212128	230014	226138	148156	156731	152327	156500	147701	159846	150302	131300	172720	145962	-13.7351	K	S	152155	225799	0.67385	-0.5695	9.70116e-11	10.0132	2.27783e-07	1	No_changes	NA	625.175	1	10.0498	0.24725	32	100 - 27.9	225799	5.82
10.45_412.1644n	283449	238737	237021	232566	233275	250369	238378	237544	244590	242944	176399	162257	147335	147097	129720	151062	142632	159778	158371	169637	-13.9937	K	S	154429	243887	0.633198	-0.659272	4.53404e-11	10.3435	1.06459e-07	1	No_changes	412.164	435.149	1	10.4514	0.243683	6	100 - 21.1	243887	6.1	M+H-2H2O, M+Na
10.35_658.1887n	604731	637138	543679	542743	560042	545633	611934	549538	569655	635428	345702	435630	368914	388930	312191	355438	347148	351152	377357	363102	-13.5439	K	S	364556	580052	0.628489	-0.67004	1.02795e-10	9.98803	2.41363e-07	1	No_changes	658.189	659.196	1	10.3501	0.258783	0	100 - 28.2 - 2.09	580052	6.62	M+H, M+Na
5.38_341.1084n	46734.4	48010.9	44236.1	44779.5	43653.2	36941.2	32529.7	32118.3	38996.8	44478.5	74877.2	76199.4	78263.9	76834.9	76640	88589.1	76819.9	76777.4	78178	80925.2	16.911	S	K	78410.5	41247.9	1.90096	0.926728	1.39401e-11	10.8557	3.27314e-08	1	No_changes	341.108	324.105	1	5.38315	0.245433	4	100 - 23.6	78410.5	5	M+H-H2O, M+ACN+H
11.04_601.1155m/z	174414	177826	171792	178711	166459	182144	174959	149515	163122	173224	94765.1	103828	92436	108872	80715.6	93595.5	99949.3	90033	118164	113639	-15.1485	K	S	99599.7	171217	0.581718	-0.781609	1.9833e-11	10.7026	4.6568e-08	1	No_changes	NA	601.115	1	11.038	0.388033	55	100 - 7.5	171216	5.53
1.09_281.9027n	247328	231176	246167	313208	240064	255902	212542	236764	261966	274452	409269	426840	440982	481502	398432	452090	433432	373389	431555	423542	13.7231	S	K	427103	251957	1.69514	0.761407	6.1145e-11	10.2136	1.43568e-07	1	No_changes	281.903	320.866	1	1.09017	0.184567	0	100 - 17.2	427103	6.93	M+Na, M+K
1.15_503.7675n	1.39387e+06	1.3487e+06	1.52332e+06	1.44569e+06	1.61737e+06	1.42296e+06	1.50365e+06	1.47635e+06	1.54051e+06	1.60245e+06	924350	919295	699874	734079	865471	898456	880485	915013	978572	981505	-15.0104	K	S	879710	1.48749e+06	0.591407	-0.757776	1.37893e-11	10.8605	3.23773e-08	1	No_changes	503.767	542.731	1	1.14725	0.211817	0	100 - 6.7	1.48749e+06	5.87	M+Na, M+K
12.18_203.0946n	685872	616823	592849	600451	574633	649079	622786	491166	538921	554302	337025	370677	371133	361127	339332	405058	386633	343401	376045	325309	-11.8812	K	S	361574	592688	0.610058	-0.712982	3.72831e-08	7.42849	8.75407e-05	1	No_changes	203.095	204.102	1	12.1767	0.3886	3	100 - 13.3	592688	6.93	M+H, M+Na
1.15_587.7283n	370160	380354	407542	382545	443534	379006	404438	386220	423502	420072	234009	251244	179491	197297	228239	226667	229511	226815	260779	266496	-14.9915	K	S	230055	399737	0.575516	-0.797073	1.56118e-11	10.8065	3.66566e-08	1	No_changes	587.728	626.692	1	1.14725	0.182417	0	100 - 7.35	399737	5.98	M+Na, M+K
8.91_347.1674m/z	172156	189197	173884	190393	178160	180650	187501	192139	221106	226478	292162	322205	390077	425966	340399	358456	377701	301274	355993	360483	11.4102	S	K	352472	191167	1.84379	0.882677	5.24515e-08	7.28024	0.000123156	1	No_changes	NA	347.167	1	8.90518	0.447133	84	100 - 13.1	352472	9.71
5.42_388.1001n	433915	445991	470942	434166	488164	488225	412768	387278	427886	356419	248461	279458	238027	219488	244151	270727	257941	254976	291455	255111	-11.9948	K	S	255979	434575	0.589034	-0.763578	1.92005e-08	7.71669	4.50828e-05	1	No_changes	388.1	411.089	1	5.41867	0.346117	12	100 - 11.2	434575	8.11	M+H-2H2O, M+Na, M+K
8.54_280.0591n	623416	656124	558673	576689	504281	603687	592223	533429	613106	557459	359292	413290	386409	389512	309617	363879	347322	323174	368279	356761	-12.7453	K	S	361754	581909	0.621667	-0.685785	9.35507e-10	9.02895	2.19657e-06	1	No_changes	280.059	303.047	1	8.53663	0.513717	4	100 - 11.3 - 1.03	581909	7.75	M+H, M+Na, M+K, M+2Na-H
10.01_463.1230m/z	488821	431219	532131	548261	441580	465054	481068	451738	465373	436621	286967	287670	219211	293017	284282	304454	286063	289507	311940	270274	-12.8635	K	S	283338	474187	0.597525	-0.742929	1.33377e-09	8.87492	3.1317e-06	1	No_changes	NA	463.123	1	10.0141	0.6835	44	100 - 17.7	474187	8.34
1.15_337.8427n	137823	114428	132437	118410	135452	133883	120476	126226	141910	136887	85377	84946.1	85447.6	79607.5	89845.8	88072.2	84366.6	81005.7	99924.2	91618.4	-12.3077	K	S	87021.1	129793	0.670459	-0.57678	2.869e-09	8.54227	6.73642e-06	1	No_changes	337.843	376.807	1	1.14725	0.182417	0	100 - 1.58	129793	6.68	M+Na, M+K
8.72_211.0961m/z	83721.7	86514.5	73117.5	68809.8	80701.5	75663.2	80181	85533.2	79349.2	71800.1	105308	111499	114110	115958	112457	117293	118332	104277	111012	110899	13.964	S	K	112115	78539.2	1.4275	0.51349	1.00517e-10	9.99776	2.36013e-07	1	No_changes	NA	211.096	1	8.7165	0.543467	35	100 - 1.7	112115	4.15
8.51_341.0769m/z	19490.6	14529	13589.7	15782.2	12184.8	16100.6	15056.3	15751.1	16091.5	15124.1	7646	9184.52	6244.56	8219.83	7602.93	8526.83	8217	7734.39	8672.55	7903.69	-11.3194	K	S	7995.24	15370	0.520185	-0.942904	8.90482e-08	7.05037	0.000209085	1	No_changes	NA	341.077	1	8.50668	0.506267	79	100	15370	9.93
7.30_358.1618n	64686.5	72091.8	58295.2	71385.1	55741.7	60687.7	69986.9	59218.6	72756.4	77470.1	101534	105410	110999	124089	106718	123159	110794	110700	112494	107702	13.7497	S	K	111360	66232	1.68136	0.749628	5.54858e-11	10.2558	1.30281e-07	1	No_changes	358.162	359.169	1	7.30163	0.320283	4	100 - 13.4	111360	6.49	M+H, M+Na
1.09_236.9047m/z	75522.1	83873.2	80405	91884.5	69741.7	83988.5	72819	84035	85138.5	87687.9	127359	133921	130972	158146	126146	152880	135715	117921	127522	130234	11.755	S	K	134082	81509.5	1.64498	0.71807	1.11191e-08	7.95393	2.61077e-05	1	No_changes	NA	236.905	1	1.09017	0.184567	1	100 - 15.8	134082	8.46
11.39_566.1626n	993326	1.01987e+06	945816	877880	1.00556e+06	1.03792e+06	1.00939e+06	851744	924735	985253	703416	701086	718944	676454	702122	708865	770994	668953	685484	727330	-11.8217	K	S	706365	965150	0.731871	-0.450339	3.28775e-08	7.4831	7.71963e-05	1	No_changes	566.163	589.152	1	11.3876	0.431083	5	100 - 25.4 - 3.77 - 0.0262	965150	4.1	M+H, M+Na
1.75_124.0392m/z	84001.5	83940.3	86268.3	80335.5	78067.7	84449.7	75673.2	64461.3	74160.7	90513.5	118357	116887	150469	141066	142456	141901	150719	155217	149777	160693	12.0751	S	K	142754	80187.2	1.78026	0.832088	1.41225e-08	7.85009	3.31596e-05	1	No_changes	NA	124.039	1	1.7518	0.29345	20	100 - 0.901	142754	9.29
1.03_112.0066m/z	622943	575692	589497	675055	613236	512415	543389	704594	679351	736881	1.11258e+06	1.11885e+06	1.45043e+06	1.3946e+06	1.26407e+06	1.33289e+06	1.30776e+06	1.00204e+06	1.12865e+06	1.09689e+06	11.3865	S	K	1.22088e+06	625305	1.95245	0.965285	3.71004e-08	7.43062	8.71117e-05	1	No_changes	NA	112.007	1	1.02832	0.288433	1	100 - 3.37 - 0.186	1.22088e+06	11.62
8.51_361.0523m/z	97615	99043.3	84933.6	83205.6	70010.5	99917.4	83986.7	76992.3	99397.2	85570.7	50809.6	45685.5	51228.9	54398.7	42069.5	50806.1	47398.8	40708	50259.3	47653.9	-11.1717	K	S	48101.8	88067.2	0.546195	-0.872513	1.10855e-07	6.95525	0.000260287	1	No_changes	NA	361.052	1	8.50668	0.44815	41	100 - 3.1	88067.2	8.94
1.03_111.0100m/z	688774	651960	679609	750044	678679	564880	614705	826453	748923	821754	1.26082e+06	1.25871e+06	1.64636e+06	1.56558e+06	1.41042e+06	1.50863e+06	1.46481e+06	1.14314e+06	1.27409e+06	1.23706e+06	11.4703	S	K	1.37696e+06	702578	1.95987	0.970759	2.61751e-08	7.58211	6.1459e-05	1	No_changes	NA	111.01	2	1.02832	0.288433	14	100 - 0.395	1.37696e+06	12.02
10.42_773.2606m/z	656381	596179	466380	496478	566149	566151	579062	488218	529564	584405	288226	301285	304485	367250	320488	341490	354485	299712	305429	353299	-11.2939	K	S	323615	552897	0.585308	-0.772732	4.22397e-08	7.37428	9.91788e-05	1	No_changes	NA	773.261	1	10.4209	0.51505	17	100 - 32.3 - 3.41	552897	8.67
7.85_358.1414n	130349	132210	135987	140735	134780	130336	125949	124847	144813	135483	169807	166967	194522	203214	188600	175652	202136	179502	180882	183317	11.4961	S	K	184460	133549	1.38121	0.465937	3.13612e-08	7.50361	7.36361e-05	1	No_changes	358.141	341.138	1	7.84945	0.4863	23	100 - 5.1	184460	4.64	M+H-H2O, M+H, M+ACN+H
3.52_301.1370n	162856	162840	194663	174872	165915	160474	138727	197479	202459	170794	272577	318577	326745	343839	292951	326804	279865	259855	322247	312960	12.3313	S	K	305642	173108	1.76562	0.820172	1.08801e-09	8.96337	2.55465e-06	1	No_changes	301.137	346.113	1	3.51883	0.4739	22	100 - 8.63	305642	9.04	M+H-H2O, M+2Na-H
7.21_379.1360m/z	117345	130622	107176	120513	116885	113783	132363	97366.3	109456	130927	63579.8	58834.2	72000.4	79276.5	74714.8	60319.9	61721.5	70374	56304.6	64119.5	-11.9045	K	S	66124.5	117644	0.562075	-0.831166	3.08197e-09	8.51117	7.23646e-06	1	No_changes	NA	379.136	1	7.2111	0.37	89	100 - 15.3	117644	9.7
3.69_271.0745m/z	615705	541448	582411	577891	490266	596249	550363	512726	592529	559707	335692	340785	280878	291393	239676	353747	346903	276604	348740	344575	-13.8789	K	S	315899	561929	0.562169	-0.830925	4.7343e-11	10.3247	1.11161e-07	1	No_changes	NA	271.075	1	3.68535	0.3796	75	100 - 11.1	561929	6.97
8.72_565.1553m/z	1.3118e+07	1.34921e+07	1.29262e+07	1.29561e+07	1.38589e+07	1.33905e+07	1.36722e+07	1.30819e+07	1.35982e+07	1.33608e+07	1.04751e+07	1.08813e+07	1.12915e+07	1.16406e+07	1.05544e+07	1.13017e+07	1.13219e+07	1.01105e+07	1.12778e+07	1.12295e+07	-12.7893	K	S	1.10084e+07	1.33455e+07	0.824881	-0.277741	1.15602e-09	8.93704	2.71432e-06	1	No_changes	NA	565.155	1	8.7165	0.657967	35	100 - 27.1 - 6 - 0.611	1.33455e+07	2.38
11.48_261.0999n	165171	167295	179679	148563	139260	162996	147133	138921	163972	156152	89978.1	106379	113723	110275	93988.5	101712	102172	105057	107660	101968	-11.2604	K	S	103291	156914	0.658265	-0.603259	2.41975e-08	7.61623	5.68157e-05	1	No_changes	261.1	262.107	1	11.4823	0.34885	1	100 - 4.27	156914	6.91	M+H, M+Na
1.15_505.7657n	703593	671221	730216	730619	800646	731390	771872	704605	792252	810903	442532	465386	310161	356994	428999	431435	413704	435904	483236	473102	-14.2507	K	S	424145	744732	0.569528	-0.812162	3.88679e-11	10.4104	9.12619e-08	1	No_changes	505.766	544.729	1	1.14725	0.211817	0	100 - 5.8	744732	6.3	M+Na, M+K
1.03_85.9855n	605956	589181	585227	650659	588146	480368	548060	721309	667730	695020	1.03653e+06	1.08754e+06	1.32837e+06	1.29954e+06	1.18844e+06	1.29251e+06	1.20368e+06	965264	1.064e+06	1.01178e+06	11.2596	S	K	1.14776e+06	613166	1.87187	0.904478	2.20627e-08	7.65634	5.18033e-05	1	No_changes	85.9855	68.9822	1	1.02832	0.2568	0	100 - 13.3 - 13.3 - 0.356	1.14776e+06	11.48	M+H-H2O, M+H, M+ACN+H
12.18_130.0648m/z	170492	161604	135924	154962	145406	167661	150712	125652	131513	137659	85291.2	94071	90108.4	91881.9	84515.2	104280	97179.1	87460.5	99801.5	90654.9	-10.4912	K	S	92524.4	148158	0.624496	-0.679235	2.17939e-07	6.66166	0.000511722	1	No_changes	NA	130.065	1	12.1767	0.3886	27	100 - 6.79 - 0.31	148158	6.9
7.95_496.2172m/z	381980	393186	319425	330061	372132	355813	386578	354638	387665	421838	483379	544510	592215	635135	578078	566848	609583	535426	582437	638562	11.5532	S	K	576617	370332	1.55703	0.638797	5.15786e-09	8.28753	1.21106e-05	1	No_changes	NA	496.217	1	7.94798	0.583883	23	100 - 29	576617	8.2
1.21_134.0447m/z	1.27899e+06	1.14263e+06	1.03464e+06	964195	1.13852e+06	1.0898e+06	994350	1.02375e+06	979910	884484	750228	672742	534469	547113	585702	547166	539597	529312	545118	494670	-11.0661	K	S	574612	1.05313e+06	0.545624	-0.87402	6.66641e-09	8.17611	1.56527e-05	1	No_changes	NA	134.045	1	1.21288	0.402	8	100 - 1.05 - 0.063	1.05313e+06	10.69
2.38_187.0700m/z	67571	64299.7	57625.7	44466.4	59301.6	68408.1	61615.4	68446.3	73238.9	58636.7	31158.5	32864.1	37720.4	31152.3	31673.3	36535.6	38651.4	34531.6	34103.9	33649.1	-10.4448	K	S	34204	62361	0.548484	-0.866478	4.94624e-07	6.30572	0.00116138	1	No_changes	NA	187.07	1	2.37713	1.00033	52	100	62361	7.84
3.89_171.0649m/z	139453	139081	122542	120799	127099	129354	119188	124855	133560	132782	182825	199339	200063	207055	237038	220406	229279	168741	187934	188837	10.18	S	K	202152	128871	1.56863	0.649509	6.17678e-07	6.20924	0.00145031	1	No_changes	NA	171.065	1	3.894	0.529217	26	100 - 3.98	202152	5.62
7.91_388.0714n	150420	158155	125767	137875	155415	120521	149758	144124	147945	197892	244296	262446	273601	319520	322402	269501	348991	282639	262350	338938	10.7398	S	K	292468	148787	1.96568	0.975031	2.93596e-08	7.53225	6.89363e-05	1	No_changes	388.071	206.034	2	7.91192	0.297017	3	100 - 12.5 - 2	292468	12.53	M+H+Na, M+K
4.07_104.0339m/z	50682.7	59006.7	42828.3	42979.1	45385.5	54199.5	46595.9	44579.4	58265.6	52439	82510	96095.9	95563.3	102821	75229.9	94177.4	94146.7	73894	88301	89819.4	11.146	S	K	89255.9	49696.2	1.79603	0.844812	8.74679e-09	8.05815	2.05375e-05	1	No_changes	NA	104.034	1	4.0734	0.462167	6	100 - 2.49	89255.9	10.55
7.43_123.1166m/z	28299.9	25542.6	28417	28211.7	27782.3	29366.7	24794.1	23781.4	32893.5	32513.6	43265.8	41319.4	46506.1	53748.1	47961.1	52177.4	45816.1	42135.9	52313.6	55305	10.6977	S	K	48054.9	28160.3	1.70648	0.77102	2.68754e-08	7.57064	6.31035e-05	1	No_changes	NA	123.117	1	7.4255	0.412983	5	100 - 5.63	48054.8	10.54
11.35_407.1307m/z	14369.2	15232.2	18499.3	16922.8	17355.3	19188.7	15253.2	14867.5	16603.1	17661.9	10434.4	9909.07	9340.19	10638.3	9789.99	8301.26	9811.18	7262.95	7570.39	7884.88	-11.6294	K	S	9094.27	16595.3	0.548002	-0.867748	1.88782e-09	8.72404	4.43261e-06	1	No_changes	NA	407.131	1	11.3482	0.257733	94	100 - 15.7	16595.3	9.79
8.04_433.1684m/z	36405.6	41508.2	37477	37575.5	37284.2	32881.3	35501.8	38073.8	42717.6	44024.6	53622.2	59026.5	73217.5	71398.5	60116.7	60438.2	65809.6	55501.9	60300.7	58836.4	10.2306	S	K	61826.8	38345	1.61238	0.689196	8.20776e-08	7.08578	0.000192718	1	No_changes	NA	433.168	1	8.03873	0.4063	76	100 - 11.5	61826.8	8.93
10.23_493.1340m/z	1.21707e+07	1.18274e+07	1.25472e+07	1.24259e+07	1.27561e+07	1.25121e+07	1.25012e+07	1.13805e+07	1.22864e+07	1.24713e+07	9.73369e+06	1.00416e+07	9.07669e+06	1.01097e+07	9.92682e+06	1.04512e+07	9.81625e+06	9.63347e+06	1.06401e+07	1.0543e+07	-11.6111	K	S	9.99725e+06	1.22879e+07	0.813586	-0.297633	1.12057e-09	8.95056	2.63111e-06	1	No_changes	NA	493.134	1	10.2335	1.33348	34	100 - 23.7 - 4.41	1.22879e+07	3.3
3.89_165.0788n	8.00758e+06	7.97056e+06	9.75323e+06	9.7969e+06	7.78409e+06	7.80936e+06	7.54444e+06	7.97247e+06	8.45836e+06	9.14445e+06	1.35152e+07	1.46186e+07	1.77398e+07	1.82985e+07	1.35411e+07	1.45419e+07	1.434e+07	1.86164e+07	2.05117e+07	1.99665e+07	9.0231	S	K	1.6569e+07	8.42414e+06	1.96684	0.975882	2.52915e-06	5.59702	0.00593845	1	No_changes	165.079	166.086	1	3.894	1.72717	12	100 - 9.1	1.6569e+07	9.94	M+H-2H2O, M+H
7.13_595.1649m/z	250839	260337	258744	246048	226417	266436	263175	269196	266916	264127	188671	188643	155931	159393	187859	204066	194976	183938	177915	176214	-12.0084	K	S	181761	257223	0.706625	-0.500983	6.2778e-10	9.20219	1.47403e-06	1	No_changes	NA	595.165	1	7.13092	0.379167	48	100 - 19.1 - 0.364	257223	5.07
9.91_566.1632n	271667	288574	255757	253119	253994	258428	244360	211336	238839	280463	151071	163275	157851	180248	128143	157836	143474	126543	169040	163834	-11.4984	K	S	154132	255654	0.602892	-0.730028	1.89463e-09	8.72248	4.44858e-06	1	No_changes	566.163	567.17	1	9.91442	0.481767	5	100 - 20	255654	8.6	M+H, M+Na
10.48_220.0968m/z	63493.1	51428.8	61126	59224.2	59237.7	57250.9	51242.4	52433.4	62989.2	57017.8	43413.4	41643.4	42896.9	42319.2	38960.7	40116.9	41995.6	38349	44175.6	39235	-10.2919	K	S	41310.6	57544.4	0.717891	-0.478163	1.95749e-07	6.7083	0.000459619	1	No_changes	NA	220.097	1	10.4848	0.36035	29	100 - 0.624	57544.4	4.89
5.17_135.1013m/z	493898	471156	497123	521597	478027	470274	475722	519168	564459	502033	605234	653036	726355	749453	685870	706595	727019	625402	696756	666581	10.6103	S	K	684230	499346	1.37025	0.454442	1.9759e-08	7.70424	4.63941e-05	1	No_changes	NA	135.101	1	5.16843	1.1925	4	100 - 3.56	684230	5.9
1.03_53.0186m/z	339264	347231	353092	387583	356398	282656	307143	410541	381653	403944	621393	643582	871704	822472	703969	756574	759093	550423	686595	575257	9.62602	S	K	699106	356951	1.95855	0.969788	6.69556e-07	6.17421	0.00157212	1	No_changes	NA	53.0186	2	1.02832	0.32005	3	100 - 17.5 - 14.4	699106	11.46
2.45_138.0904m/z	248286	275877	289453	308441	238514	290162	310691	285802	339240	355497	487836	607142	583741	641397	454655	572355	623356	447356	582404	650452	10.2451	S	K	565069	294196	1.92072	0.941648	1.36922e-07	6.86353	0.000321493	1	No_changes	NA	138.09	1	2.45103	1.01625	21	100 - 7.47	565069	12.37
6.02_338.0871m/z	256823	256009	243136	230498	228156	223327	209137	195039	176506	177534	127528	137328	115254	116135	127792	125039	118186	133844	138566	136089	-9.46241	K	S	127576	219617	0.580903	-0.78363	1.68537e-06	5.77331	0.00395724	1	No_changes	NA	338.087	1	6.02025	0.453517	41	100 - 20.2 - 1.01	219617	6.94
1.15_589.7266n	207176	194986	215314	220791	223839	203050	217967	222955	200736	208635	126214	138081	95773.9	96560.7	117049	122111	121714	128919	146763	146061	-13.5706	K	S	123925	211545	0.585808	-0.7715	1.52676e-09	8.81623	3.58484e-06	1	No_changes	589.727	628.69	1	1.14725	0.155167	0	100 - 2.45	211545	4.76	M+Na, M+K
5.99_163.0750m/z	115235	97779.6	147978	144021	125049	125917	112507	89936.8	96709.6	109024	54355.3	57157.9	51521.2	51707.2	59899.5	64340.2	61393.7	52132.3	64261.5	69580.2	-8.90901	K	S	58634.9	116416	0.503668	-0.989454	2.56984e-06	5.59009	0.00603398	1	No_changes	NA	163.075	1	5.98818	0.270983	41	100 - 6.91	116416	10.71
1.15_671.6898n	229621	198082	213786	211264	261707	220602	225971	207998	252319	224431	146160	157135	117820	120877	106509	112912	132603	136269	154039	133376	-11.2373	K	S	131770	224578	0.586745	-0.769194	1.73017e-09	8.76191	4.06243e-06	1	No_changes	671.69	710.653	1	1.14725	0.155167	0	100 - 8.28	224578	8.73	M+Na, M+K
7.43_227.1277m/z	65042.8	57214.9	63419.7	63368.7	54606.7	64103.2	63140.5	66560	63490.8	70062.6	85290.7	90003.8	85028.7	94796	80799.3	92636.4	86589.9	95190.3	102843	104432	10.1709	S	K	91761.1	63101	1.45419	0.54022	6.66641e-08	7.17611	0.000156527	1	No_changes	NA	227.128	1	7.4255	0.445917	22	100 - 3.09	91761.1	6.93
1.09_322.8644m/z	67721.4	74281.9	71432.2	105777	64156.1	88391.4	79286.3	76496.2	91157.5	95856.9	144627	146231	155632	165797	143183	172926	162921	125425	145103	161161	11.572	S	K	152301	81455.7	1.86974	0.902834	9.25372e-10	9.03368	2.17277e-06	1	No_changes	NA	322.864	1	1.09017	0.150567	0	100 - 7.84 - 7.75 - 0.132	152301	9.19
11.04_579.1336m/z	754881	676426	699899	669275	692968	659658	703123	588272	674610	667562	437025	473561	428270	492580	432375	488087	490959	487598	527627	543544	-10.989	K	S	480163	678667	0.707508	-0.499182	2.19366e-09	8.65883	5.15071e-06	1	No_changes	NA	579.134	1	11.038	0.571117	34	100 - 24.3 - 2.13	678667	6.18
1.09_238.9028m/z	20155.1	24621.8	20882.6	21713.7	20299.1	20382	16693.1	19605.4	21833.3	18439.8	39243.9	37217.7	35500.3	39597.8	29216.9	37856.2	32836.7	29506	30457.5	35958.3	10.0466	S	K	34739.1	20462.6	1.69769	0.763573	1.06025e-07	6.97459	0.000248946	1	No_changes	NA	238.903	1	1.09017	0.150567	0	100 - 5.38	34739.1	10.31
8.72_564.1475n	1.98962e+06	2.12686e+06	1.86888e+06	1.98614e+06	1.98599e+06	2.02284e+06	2.10403e+06	1.93334e+06	2.06899e+06	2.08201e+06	1.56113e+06	1.64115e+06	1.61889e+06	1.66459e+06	1.45914e+06	1.63562e+06	1.65398e+06	1.42562e+06	1.65417e+06	1.65755e+06	-11.1924	K	S	1.59718e+06	2.01687e+06	0.791912	-0.336588	1.64994e-09	8.78253	3.87405e-06	1	No_changes	564.148	587.137	1	8.7165	0.619217	10	100 - 26.7 - 5.44 - 0.107	2.01687e+06	3.99	M+Na, M+K
8.57_559.1770m/z	350929	340445	300958	293198	306465	339068	331635	293769	326870	314007	234280	231348	206560	226068	228985	265121	231025	210323	236031	203171	-10.6361	K	S	227291	319734	0.710876	-0.492331	4.32619e-09	8.36389	1.01579e-05	1	No_changes	NA	559.177	1	8.57068	0.255683	37	100 - 26.4 - 0.835	319734	6.52
10.87_778.2318n	1.0478e+07	9.81412e+06	1.17355e+07	1.1404e+07	1.09961e+07	11420684	1.0641e+07	9.28664e+06	9.51717e+06	9.71246e+06	7.91078e+06	7.77752e+06	7.10624e+06	7.13856e+06	7.37705e+06	8.08761e+06	7.82564e+06	6.81446e+06	7.47986e+06	7.31918e+06	-9.82556	K	S	7.48369e+06	1.05006e+07	0.712694	-0.488645	2.70822e-07	6.56732	0.00063589	1	No_changes	778.232	801.221	1	10.8706	0.6764	0	100 - 37.3 - 9.72 - 1.54	1.05006e+07	5.45	M+H-H2O, M+Na, M+H+Na, M+K
6.65_418.1626n	155981	155088	148537	117394	110208	130732	116586	110137	126196	117978	212354	200421	219185	231111	256931	281127	224792	208838	265270	218697	10.0906	S	K	231873	128884	1.79908	0.847262	2.7958e-08	7.55349	6.56453e-05	1	No_changes	418.163	401.159	1	6.65408	0.453983	6	100 - 18.6 - 0.965	231873	11.55	M+H-H2O, M+H
10.12_801.2516m/z	323732	331591	295098	268150	334344	310026	333427	291932	298479	326530	195721	232358	211884	252214	213091	211680	236427	208047	210816	224009	-10.4291	K	S	219625	311331	0.705438	-0.503408	1.04943e-08	7.97904	2.46407e-05	1	No_changes	NA	801.252	1	10.1227	0.219383	19	100 - 35.7	311331	7.17
10.12_557.1643m/z	118616	127699	141868	139355	121165	124281	123710	123260	112711	137700	84594.7	97120.4	70235.7	74888.7	77763.9	84487.8	84218.4	62582	69582.3	78425.9	-11.2047	K	S	78390	127037	0.617066	-0.696504	1.51793e-09	8.81875	3.56409e-06	1	No_changes	NA	557.164	1	10.1227	0.254333	45	100 - 17.7	127037	7.56
1.03_91.0139m/z	143361	136261	115843	148970	138450	121614	118495	166070	149342	172140	265425	256841	351036	315605	275499	309263	294497	223563	252426	220697	9.37812	S	K	276485	141054	1.96013	0.97095	4.69703e-07	6.32818	0.00110286	1	No_changes	NA	91.0139	1	1.02832	0.2568	18	100 - 12.8 - 9.24 - 0.402	276485	13.54
1.15_210.8826m/z	32343.5	35910.6	33105	38287.9	36645.2	35952	31774.7	32989.3	40959.3	35391.1	21443.6	24416.5	19277.2	16652.7	17840.7	24094.9	20300	19453.8	22982.1	24306.3	-11.2006	K	S	21076.8	35335.9	0.59647	-0.745478	1.53075e-09	8.8151	3.59419e-06	1	No_changes	NA	210.883	1	1.14725	0.182417	1	100	35335.8	8.16
5.17_319.1362m/z	1.63397e+06	1.63202e+06	1.68469e+06	1.83362e+06	1.52849e+06	1.58092e+06	1.6543e+06	1.94297e+06	2.01808e+06	2.00317e+06	2.52685e+06	2.77472e+06	3.0373e+06	3.3424e+06	2.57103e+06	2.88679e+06	2.97799e+06	2.36711e+06	2.80332e+06	2.73344e+06	9.93065	S	K	2.8021e+06	1.75122e+06	1.60008	0.678144	4.20918e-08	7.3758	9.88315e-05	1	No_changes	NA	319.136	1	5.16843	1.1567	42	100 - 11.9 - 0.317	2.8021e+06	10.02
12.67_497.1435m/z	162398	142995	118030	129161	129661	148791	118196	104586	118159	103490	68654.3	73439.4	67586.1	55829.7	58182.1	75695.9	80916	59219	59389.7	71518.6	-9.14565	K	S	67043.1	127547	0.525635	-0.927866	7.00605e-07	6.15453	0.00164502	1	No_changes	NA	497.143	1	12.6675	0.369933	40	100 - 18.6 - 0.957	127547	12.73
10.48_292.0757m/z	166818	145201	152501	128429	154328	155958	125439	140134	132029	141770	112446	101578	96354.5	95364.8	93236	101981	93051.4	103243	97032.8	106732	-9.49119	K	S	100102	144261	0.693896	-0.527209	3.69031e-07	6.43294	0.000866485	1	No_changes	NA	292.076	1	10.4848	0.285533	52	100 - 11.9	144261	6.27
1.15_294.8440m/z	100884	95044.3	122094	109855	125404	107485	121051	120478	121281	130005	74265.1	71595.9	56642.2	64495.9	64507.9	70007.6	73645.2	77588.7	76730.6	81009.1	-10.3329	K	S	71048.8	115358	0.615898	-0.699236	2.5491e-08	7.59361	5.9853e-05	1	No_changes	NA	294.844	1	1.14725	0.155167	0	100 - 0.24	115358	9.88
10.87_1579.4532m/z	3.63292e+06	3.23796e+06	4.41219e+06	4.38144e+06	4.04812e+06	4.1458e+06	3.78878e+06	3.18675e+06	3.15012e+06	3.33818e+06	2.44927e+06	2.33339e+06	2.02967e+06	2.02847e+06	2.25571e+06	2.4096e+06	2.37318e+06	1.87295e+06	1.99031e+06	2.01481e+06	-9.16039	K	S	2.17574e+06	3.73223e+06	0.582959	-0.778533	8.46568e-07	6.07234	0.00198774	1	No_changes	NA	1579.45	1	10.8706	0.289617	2	100 - 79.1 - 37.2 - 12.3 - 2.38	3.73223e+06	9.63
7.85_388.2089n	498877	479516	484088	534333	480981	446103	420717	498178	548851	599586	744654	762714	885240	982293	741426	757314	829395	692033	785622	773253	9.52152	S	K	795394	499123	1.59358	0.672276	1.00369e-07	6.9984	0.000235667	1	No_changes	388.209	411.198	1	7.84945	0.5189	11	100 - 17.3 - 1.96	795394	10.28	M+H, M+Na, M+K
1.03_51.9850m/z	32899	32288.8	32963.1	27921.1	29855.2	23609.2	30820.1	35799	32169.5	33596.1	50902.8	55129.5	78084.1	62105.9	62234	67100.7	64097.8	51967	52734.6	46527.5	8.79232	S	K	59088.4	31192.1	1.89434	0.921694	2.13757e-06	5.67008	0.00501901	1	No_changes	NA	51.985	1	1.02832	0.228567	0	100 - 0.543	59088.4	10.97
1.21_60.0443m/z	62760	56510.7	46320.6	51970.9	55231.9	55336	48687.5	53656	51916.3	55686	97742.8	85815.5	90053.2	97171.7	80896.1	79335.3	68673.6	86615.2	85920.5	74563.1	9.51115	S	K	84678.7	53807.6	1.57373	0.654189	2.99102e-07	6.52418	0.000702292	1	No_changes	NA	60.0443	1	1.21288	0.255617	5	100 - 0.55	84678.7	8.42
1.24_74.0237m/z	53928.8	55164	40077	35337.9	49696	40470.5	48603.4	43348.5	39799.4	35573.1	28426.7	24466	24043	21650.6	21981	22375.7	21781.4	23900	24906.9	26824.6	-8.43616	K	S	24035.6	44199.9	0.543793	-0.87887	4.60432e-06	5.33683	0.0108109	1	No_changes	NA	74.0237	1	1.24013	0.2841	2	100 - 0.403	44199.9	9.38
19.28_98.9832m/z	142164	157037	129965	112711	138804	105166	136138	126438	136321	140566	74862.5	90088.5	75120.4	79535.4	63450.8	73220	72203.3	75851.7	78998.1	96147.1	-9.82159	K	S	77947.8	132531	0.588148	-0.765749	6.28752e-08	7.20152	0.000147631	1	No_changes	NA	98.9832	1	19.28	2.21367	7	100 - 21.1	132531	11.28
8.51_379.0995m/z	96161.1	100784	92632	97836	89877.4	97938.5	104045	81053.3	101050	108062	126712	120146	153836	152550	140384	139941	138514	136891	144597	154157	10.1554	S	K	140773	96943.9	1.45211	0.538147	2.43131e-08	7.61416	5.70871e-05	1	No_changes	NA	379.1	1	8.50668	0.411783	77	100 - 5.54	140773	7.91
11.73_204.1020m/z	44334.9	45484.8	46532	45931.9	41433.6	36538.4	48696.6	42818.5	47091.5	51276.1	27749.9	29369.4	24195	21064.7	27876.4	27224.3	30891.8	31064	30106.4	26395.4	-10.698	K	S	27593.7	45013.8	0.613005	-0.706028	6.23383e-09	8.20525	1.4637e-05	1	No_changes	NA	204.102	1	11.7336	0.209633	28	100	45013.8	9.08
4.12_267.0742n	170213	168208	135917	132091	122876	164573	156301	147617	199434	150762	256521	321830	315271	303532	221737	318713	294137	244063	283165	277667	10.0384	S	K	283664	154799	1.83246	0.873784	3.41829e-08	7.46619	8.02615e-05	1	No_changes	267.074	268.081	1	4.11537	0.374583	5	100 - 4.14	283664	11.96	M+H, M+Na, M+K
1.75_174.0784m/z	133432	132962	137565	130003	140071	123186	105018	117683	115327	106241	76179.1	77365.8	59626.1	75833.7	88353.7	80689.7	77617.7	79732.2	77942.6	83352.6	-10.0369	K	S	77669.3	124149	0.625615	-0.676654	6.48311e-08	7.18822	0.000152223	1	No_changes	NA	174.078	1	1.7518	0.441433	26	100 - 5.79	124149	9.51
9.79_631.1984m/z	58947.2	60817.1	43510	50477.3	50593	46616.5	49709.9	35989.3	49278.7	42283.8	21973.4	19818.4	21155.1	26834.8	23848.4	26270.5	31064.1	22558.9	29411.3	21529.1	-9.27185	K	S	24446.4	48822.3	0.500722	-0.997917	3.40912e-07	6.46736	0.00080046	1	No_changes	NA	631.198	1	9.78638	0.2018	48	100 - 14.3	48822.3	15.17
10.39_493.2601m/z	169240	171565	133295	132570	142481	148504	155469	173378	162032	168207	219629	245707	296165	342912	255262	282178	277493	229367	251394	255138	8.87918	S	K	265524	155674	1.70564	0.770316	1.05182e-06	5.97806	0.00246966	1	No_changes	NA	493.26	1	10.392	0.628683	44	100 - 21.5 - 2.8	265524	10.06
3.64_285.1322n	254775	217315	254278	243352	221186	228597	212265	258461	267921	226273	131887	117404	155301	154001	94739.5	126974	99248.7	135604	151676	136242	-11.7661	K	S	130308	238442	0.546496	-0.871717	7.51144e-10	9.12428	1.76368e-06	1	No_changes	285.132	286.139	1	3.64022	0.330967	19	100 - 8.89	238442	8.25	M+H, M+Na
7.77_564.1479n	8.19692e+06	7.97713e+06	7.65446e+06	7.63833e+06	7.25946e+06	7.79404e+06	7.03379e+06	5.73768e+06	6.09915e+06	6.05077e+06	4.10005e+06	4.55545e+06	3.57053e+06	3.8252e+06	4.10038e+06	4.52192e+06	4.47182e+06	4.12612e+06	4.91711e+06	4.56558e+06	-9.34732	K	S	4.27542e+06	7.14417e+06	0.598448	-0.740702	5.08623e-07	6.2936	0.00119425	1	No_changes	564.148	565.155	1	7.77443	0.410267	10	100 - 27.1 - 5.8 - 0.0728	7.14417e+06	9.41	M+H, M+Na
10.31_803.2713m/z	307331	318383	242694	240072	280036	269331	302888	216480	227502	261508	162109	151140	163435	187833	152211	167489	168755	137688	141908	162196	-8.88878	K	S	159477	266622	0.598136	-0.741454	1.29271e-06	5.8885	0.00303528	1	No_changes	NA	803.271	1	10.3056	0.337967	9	100 - 33.9 - 2.26	266622	9.09
8.40_564.1478n	6.84109e+06	6.40712e+06	6.31726e+06	6.23347e+06	6.6709e+06	6.56934e+06	6.44194e+06	6.3128e+06	6.41635e+06	6.57805e+06	4.93697e+06	4.92978e+06	5.51209e+06	5.77277e+06	4.69887e+06	5.45299e+06	4.95666e+06	4.98797e+06	5.36663e+06	5.28063e+06	-10.6036	K	S	5.18953e+06	6.47883e+06	0.800999	-0.320128	4.45779e-08	7.35088	0.000104669	1	No_changes	564.148	565.155	1	8.39892	0.4277	10	100 - 26.9 - 6.02 - 0.387	6.47883e+06	2.87	M+H, M+Na
4.47_157.0738n	1.00029e+06	1.04046e+06	974443	1.0023e+06	982796	1.01647e+06	1.03477e+06	936846	994614	989639	577608	596894	621882	650421	550535	550711	529740	760842	776784	740143	-11.7294	K	S	635556	997263	0.6373	-0.649954	1.65365e-07	6.78156	0.000388278	1	No_changes	157.074	158.081	1	4.47298	0.787	4	100 - 6.34	997263	3.01	M+H, M+Na, 2M+H
10.23_771.2433m/z	484782	424621	378086	384064	395364	418929	419424	394228	486225	488185	289769	296064	270842	294677	296473	300950	301749	265484	294813	333798	-8.89574	K	S	294462	427391	0.688976	-0.537475	1.14445e-06	5.9414	0.00268717	1	No_changes	NA	771.243	1	10.2335	0.267183	19	100 - 37.8	427391	6.27
18.63_216.9663m/z	673837	550574	614595	505497	727503	596371	486668	666321	566799	483716	337810	296222	327773	291933	346403	327120	258435	392486	367007	295419	-8.95485	K	S	324061	587188	0.551886	-0.857558	7.06703e-07	6.15076	0.00165934	1	No_changes	NA	216.966	1	18.6313	4.1045	10	100	587188	12.25
8.57_391.1926m/z	98829.9	96425	105030	109075	91805.3	90055.4	95604.4	115409	115330	118266	158902	169232	214057	228564	152777	184687	173139	149645	171095	168516	8.37926	S	K	177061	103583	1.70937	0.773462	2.4605e-06	5.60898	0.00577726	1	No_changes	NA	391.193	1	8.57068	0.769033	103	100	177061	10.1
7.43_409.1831m/z	971822	933909	991523	957855	872464	956487	926266	912804	1.04177e+06	1.05605e+06	1.17055e+06	1.20864e+06	1.28616e+06	1.37449e+06	1.13885e+06	1.25799e+06	1.31012e+06	1.21102e+06	1.3826e+06	1.31059e+06	9.57758	S	K	1.2651e+06	962095	1.31494	0.395001	5.23807e-08	7.28083	0.00012299	1	No_changes	NA	409.183	1	7.4255	0.668933	69	100 - 19.2	1.2651e+06	5.87
6.33_205.0736n	58479.4	56386.1	56179.5	44440.4	51733.2	46047.1	42761.3	59512.5	61183.3	57251.8	87380.9	78109.4	80485	81142.5	83445.7	87696.1	75987.6	81554.7	87138	78684.6	11.5249	S	K	82162.5	53397.5	1.5387	0.621708	7.45607e-09	8.12749	1.75068e-05	1	No_changes	205.074	188.07	1	6.32913	0.297617	4	100 - 2.21	82162.5	5.05	M+H-H2O, M+H
6.83_162.1257n	29123.6	30774.4	41121.2	33943.2	33389.6	38706.3	27826.3	33250.2	38574.7	34361.5	54378.7	51236.3	63763.6	63704.7	65923.5	53009.3	57737.6	54277.5	52680.8	47905.1	9.48599	S	K	56461.7	34107.1	1.65542	0.727201	5.06119e-08	7.29575	0.000118837	1	No_changes	162.126	163.133	1	6.83183	0.323133	1	100 - 1.81	56461.7	10.77	M+H-H2O, M+H
8.18_563.2093m/z	1.92488e+06	1.79556e+06	1.83522e+06	1.84832e+06	1.83923e+06	1.85736e+06	1.83116e+06	1.63436e+06	1.84009e+06	1.76223e+06	1.34314e+06	1.33318e+06	1.42882e+06	1.45031e+06	1.51498e+06	1.60002e+06	1489397	1.44678e+06	1.54688e+06	1.40701e+06	-9.99374	K	S	1.45605e+06	1.81684e+06	0.801419	-0.319371	9.98212e-09	8.00078	2.3438e-05	1	No_changes	NA	563.209	1	8.18303	0.545933	37	100 - 26.8 - 5.61	1.81684e+06	4.21
8.81_345.1517m/z	839712	858858	777157	781997	754016	815196	776987	606917	699622	695009	476568	517854	549791	553172	516356	586352	524647	495760	528121	520372	-9.04381	K	S	526899	760547	0.69279	-0.529511	1.12676e-06	5.94817	0.00264562	1	No_changes	NA	345.152	1	8.8107	0.579	92	100 - 12.7 - 0.607	760547	5.83
10.87_796.2654m/z	7.82424e+06	7.06712e+06	8.82204e+06	8.67375e+06	8.6319e+06	8.39384e+06	7.90082e+06	7.41357e+06	6.85917e+06	7.1911e+06	5.9892e+06	5.6656e+06	5.26626e+06	5.11498e+06	5.94951e+06	6.04029e+06	5.85146e+06	5.24224e+06	5.37385e+06	5.41803e+06	-8.97766	K	S	5.59114e+06	7.87776e+06	0.709738	-0.494641	6.42565e-07	6.19208	0.00150874	1	No_changes	NA	796.265	1	10.8706	0.58965	3	100 - 40.3 - 11.1 - 4.82 - 0.0918	7.87776e+06	6.23
10.08_609.1804m/z	58420.6	43686	79606	82772.7	54272.1	59223.4	56858	53802.1	58124.3	57966.9	25253.9	38935.2	28249.7	31987.3	26799.9	29429.8	30745.5	26723.4	32947.9	31371.4	-7.66455	K	S	30244.4	60473.2	0.500129	-0.999628	9.8238e-06	5.00772	0.0230663	1	No_changes	NA	609.18	1	10.083	0.1442	38	100 - 3.07	60473.2	13.1
7.49_469.1672m/z	61788.9	58166.1	61080.4	62578.6	55364.5	63812	59100.7	53506	70818.7	57371.2	32394.5	38644.5	40295	45137.3	38972.7	40632.5	45283	34232.2	34463	43261.1	-9.95332	K	S	39331.6	60358.7	0.651631	-0.617874	1.01414e-08	7.9939	2.3812e-05	1	No_changes	NA	469.167	1	7.48967	0.23425	86	100 - 12.7 - 0.756	60358.7	8.12
2.30_387.1735m/z	142556	167500	124928	133132	117563	140394	157361	104857	132169	144453	78726	87760.8	64233.8	78912.4	57498	77865.8	82552.1	58166.6	75334.9	79011.6	-9.36764	K	S	74006.2	136491	0.542205	-0.88309	1.83674e-07	6.73595	0.000431267	1	No_changes	NA	387.173	1	2.29585	0.5464	79	100 - 1.6	136491	13.45
3.81_189.0999n	248998	261178	242461	219192	250513	258008	205499	232537	229889	200860	124770	150979	102291	139920	98172.4	117046	157666	83520.8	124323	126104	-11.2768	K	S	122479	234913	0.52138	-0.939592	1.52688e-09	8.81619	3.58513e-06	1	No_changes	189.1	190.107	1	3.8065	0.38805	5	100 - 4.02	234913	9	M+H, M+Na
4.31_235.0597m/z	45843.1	41255.3	40366.2	38174.5	40853.5	49138.6	42924.4	40565.3	51371.8	45290.5	57355.6	56322.5	60818.2	59350.3	57931.4	64231.2	66906	64790.1	67486.2	66951.7	9.71283	S	K	62214.3	43578.3	1.42764	0.513636	1.40377e-08	7.8527	3.29605e-05	1	No_changes	NA	235.06	1	4.30825	0.357617	33	100 - 4.07	62214.3	6.98
10.53_212.0682m/z	66782.2	57320.8	65192.1	53085.7	62428.4	70747.2	65626	61903.9	62802.8	74913.2	40088.2	42194.4	39955.7	42474.7	30795.1	43145.8	33595.5	39065.1	42035.6	46230.1	-9.85879	K	S	39958	64080.2	0.623562	-0.681394	2.41455e-08	7.61716	5.66936e-05	1	No_changes	NA	212.068	1	10.5272	0.40175	38	100 - 10.9	64080.2	9.71
10.16_409.1829m/z	16695.3	18813.5	18231.1	19221.7	22098.6	16469.8	21847.5	20382.8	22253.4	19869.4	25694.2	30010.9	34594.9	33664.6	28647.6	28413.1	32985.9	32728.7	28343.3	28675.2	9.47067	S	K	30375.9	19588.3	1.55071	0.632932	4.7961e-08	7.31911	0.000112613	1	No_changes	NA	409.183	1	10.1583	0.21865	68	100 - 2.31	30375.9	9.62
1.32_447.1582n	590135	595847	691633	781308	577878	680914	689688	532883	695878	770592	914916	1.02032e+06	1.14109e+06	1.20442e+06	944712	1.09066e+06	1.061e+06	967674	1.02635e+06	1.11524e+06	9.90217	S	K	1.04864e+06	660676	1.58722	0.666503	1.13394e-08	7.94541	2.6625e-05	1	No_changes	447.158	489.192	1	1.32113	0.651033	4	100 - 3.17	1.04864e+06	8.75	M+H, M+ACN+H
1.09_449.8251n	100156	101420	105361	114439	108707	79334.7	96221	104543	115989	137557	168592	160314	195994	201241	205821	209581	179633	155263	178176	163854	9.52944	S	K	181847	106373	1.70952	0.773595	3.64968e-08	7.43775	8.56945e-05	1	No_changes	449.825	488.788	1	1.09017	0.150567	0	100 - 16.8 - 19.4 - 2.51	181847	11.01	M+Na, M+K
15.13_602.3520m/z	544190	657739	563449	580711	620729	640529	597012	551493	467353	513620	380312	385539	347885	427110	422054	385980	414373	392099	353638	414864	-8.88034	K	S	392385	573683	0.683977	-0.547981	7.90315e-07	6.1022	0.00185566	1	No_changes	NA	602.352	1	15.1308	0.632733	6	100 - 31 - 1.86 - 0.293	573683	7
13.49_598.2975n	624839	593368	512036	537191	551351	563324	509346	493437	461854	468263	364241	355577	319417	409067	382983	396267	377108	352264	365682	378171	-8.72849	K	S	370078	531501	0.696288	-0.522243	9.3137e-07	6.03088	0.00218686	1	No_changes	598.298	599.305	1	13.4927	0.468433	2	100 - 28.3 - 2.47	531501	6.76	M+H, M+Na
12.14_418.0894n	182648	177815	160023	167223	188311	189019	167984	142465	153417	162725	106645	107500	86067.2	104238	91218.1	118290	116199	101378	126987	118111	-9.77029	K	S	107663	169163	0.636447	-0.651887	1.73376e-08	7.76101	4.07087e-05	1	No_changes	418.089	419.097	1	12.1373	0.401983	1	100 - 12.7	169163	9.05	M+H, M+Na
3.44_165.0754m/z	106744	94048.8	75860.6	67815.8	94238.5	92887.9	73794.2	87564.5	76573.3	84895.9	50434.3	51080.5	46145.5	60854.6	40467.6	39817.1	45637.2	40912.7	47106.8	54177.9	-8.73443	K	S	47663.4	85442.4	0.557843	-0.842069	4.52355e-07	6.34452	0.00106213	1	No_changes	NA	165.075	1	3.43547	0.552017	64	100	85442.4	13.97
10.87_469.1123m/z	244260	226787	201477	214908	223541	246700	228780	216263	204892	238436	175189	183768	152801	138741	144693	155498	159938	160951	171695	170248	-9.54216	K	S	161352	224604	0.718384	-0.477172	2.00317e-08	7.69828	4.70345e-05	1	No_changes	NA	469.112	1	10.8706	0.4089	56	100 - 22.4	224604	6.92
9.75_770.2059n	1.67752e+07	1.54633e+07	1.73654e+07	1.72489e+07	1.59063e+07	1.56319e+07	15539844	1.53782e+07	1.64156e+07	1.67371e+07	1.29043e+07	1.34821e+07	1.41095e+07	1.45896e+07	1.28928e+07	1.36638e+07	1.34986e+07	1.26789e+07	1.33215e+07	1.36068e+07	-9.18896	K	S	1.34748e+07	1.62462e+07	0.829412	-0.269838	5.70136e-08	7.24402	0.000133868	1	No_changes	770.206	771.213	1	9.74603	0.6323	3	100 - 38.3 - 9.94 - 1.6 - 0.0203	1.62462e+07	4.3	M+H, M+Na
11.00_492.1261n	401111	385259	356816	358244	374752	370044	383678	338641	376159	389881	531918	569511	436943	500295	521678	643356	587038	585081	669186	638314	8.28906	S	K	568332	373459	1.52181	0.605786	7.79503e-06	5.10818	0.0183027	1	No_changes	492.126	515.115	1	11.0013	0.596983	4	100 - 19.2 - 1.67	568332	4.9	M+H-2H2O, M+H-H2O, M+Na
8.57_623.2298m/z	258684	269824	209764	219814	239022	247306	231889	214769	246331	258074	389562	353540	381816	392215	520036	505560	380429	440351	403733	310212	7.84426	S	K	407745	239548	1.70215	0.767357	9.09845e-06	5.04103	0.0213632	1	No_changes	NA	623.23	1	8.57068	0.44815	26	100 - 27.1 - 1.58	407745	8.44
1.29_138.0548m/z	6.11543e+06	5.76704e+06	4.66468e+06	4.53208e+06	5.86936e+06	6.0891e+06	6.0876e+06	5.17932e+06	5.55901e+06	5.56801e+06	3.72713e+06	3.71734e+06	3.9834e+06	4.02101e+06	3.67428e+06	3.81746e+06	3.69967e+06	3.88452e+06	4.14172e+06	4.18537e+06	-8.62406	K	S	3.88519e+06	5.54316e+06	0.700898	-0.512724	3.38492e-06	5.47045	0.0079478	1	No_changes	NA	138.055	1	1.2917	1.31042	27	100 - 9.71 - 0.136	5.54316e+06	4.86
12.18_172.0755m/z	72732.5	68154	60836.3	55718.2	63677.9	65745	66883	52600.4	46952.4	59907.5	35548.4	36460.9	37030.9	35685.8	41387.2	44399.7	40554.9	33332.8	36748.3	31198.2	-8.72105	K	S	37234.7	61320.7	0.607212	-0.719727	7.50879e-07	6.12443	0.00176306	1	No_changes	NA	172.075	1	12.1767	0.358067	23	100 - 29.7	61320.7	10.49
1.24_147.0530n	1.55001e+07	1.41912e+07	1.13951e+07	1.11721e+07	1.33275e+07	1.2353e+07	1.15111e+07	1.24827e+07	1.15195e+07	1.09204e+07	9.44579e+06	9.24396e+06	8.23526e+06	8.90223e+06	8.19521e+06	7.98999e+06	8.04807e+06	8.21182e+06	8.43518e+06	8.0687e+06	-7.92772	K	S	8.47762e+06	12437259	0.681631	-0.552937	6.27576e-06	5.20233	0.0147355	1	No_changes	147.053	148.06	1	1.24013	0.921217	11	100 - 5.48 - 0.539	1.24373e+07	6.22	M+H-H2O, M+H
9.34_436.1730n	115704	101755	94280	118332	79255.4	83122.4	101433	74218	85955.9	87482.2	142969	147759	171563	174568	173941	228629	202787	149832	175900	174853	8.46119	S	K	174280	94153.8	1.85101	0.888316	5.82368e-07	6.2348	0.0013674	1	No_changes	436.173	401.159	1	9.33825	0.443617	1	100 - 15.3 - 0.648	174280	14.89	M+H-2H2O, M+Na
10.05_429.1157m/z	174523	173495	177075	179421	149601	149447	171459	157245	180801	182559	205333	248200	211688	250692	246994	257164	280256	226077	252223	267429	8.84402	S	K	244606	169563	1.44257	0.52864	4.71714e-07	6.32632	0.00110758	1	No_changes	NA	429.116	1	10.0498	0.284133	78	100 - 17.6 - 1.35	244606	7.48
1.35_171.0759m/z	81998.4	78652.3	50693.2	62547.6	78661.6	73026.7	70948.9	68657.7	74605.5	75996.7	49433	45148.6	41237.8	46686.5	44917.9	43915	42970.5	35863	46327.7	44236.3	-8.76901	K	S	44073.7	71578.9	0.615735	-0.699618	1.70594e-06	5.76804	0.00400555	1	No_changes	NA	171.076	1	1.3475	0.6493	30	100	71578.9	8.26
1.09_365.8642n	54856.2	53306.2	55927.8	82905.3	66505.7	52104.9	39739.2	65260.6	63862	60602.8	106527	99729	121095	134102	115457	115089	114160	89747.2	116170	106318	9.94796	S	K	111839	59507.1	1.87943	0.910295	1.00407e-08	7.99823	2.35756e-05	1	No_changes	365.864	404.827	1	1.09017	0.150567	0	100 - 16.1	111839	10.84	M+Na, M+K
11.35_392.2290m/z	40744	33680.4	43859.3	40545.3	47515.1	34413.9	51852.7	48354.2	40476.3	40587.8	58622.1	64985.8	81792.1	86251.2	66450	71039.5	65177.2	75291.4	76597.2	86172.3	8.76397	S	K	73237.9	42202.9	1.73538	0.795248	2.93433e-07	6.53249	0.000688982	1	No_changes	NA	392.229	1	11.3482	0.259083	28	100 - 18.2	73237.9	13.06
3.48_355.2099n	113312	134457	159239	149539	152590	146793	134677	127748	143278	136980	188789	215039	179514	200823	201459	217064	217296	175708	197851	197621	9.41608	S	K	199116	139861	1.42367	0.509615	2.43619e-08	7.61329	5.72017e-05	1	No_changes	355.21	394.17	1	3.47553	0.6417	3	100 - 2.03	199116	7.41	M+H-H2O, M+K
1.67_503.2073m/z	58396.6	75692.5	80182.6	87937.5	58052.8	69324.5	70720.8	52721.4	73409.1	71749	101395	146200	118131	140688	99840.7	124508	146927	127825	144331	135174	9.00094	S	K	128502	69818.7	1.84051	0.880105	2.01013e-07	6.69678	0.000471978	1	No_changes	NA	503.207	1	1.66807	0.29345	32	100 - 5.54	128502	13.67
5.92_145.0901m/z	37648.1	36528.7	41431.8	41927.8	35836	40043.4	34082.8	35687.4	33847.4	32546.8	30076.3	26608.8	24929.4	29607.4	26142	27935.3	25333.2	26094.9	27796.7	27381.6	-8.40663	K	S	27190.6	36958	0.735715	-0.442781	9.2861e-07	6.03217	0.00218038	1	No_changes	NA	145.09	1	5.91572	0.270983	17	100	36958	6.29
4.12_147.0436m/z	21743	29201.4	18648.9	21954.8	20801.7	16485.7	21323.4	18046.5	22624.8	18549.3	32087.1	38250.9	40394.4	38441.8	32265.2	37659.6	36257.9	28549.3	38577.3	37034.1	9.23789	S	K	35951.8	20938	1.71706	0.779942	3.0664e-08	7.51337	7.19992e-05	0.99	No_changes	NA	147.044	1	4.11537	0.419783	40	100	35951.8	10.39
1.40_165.0544m/z	1.31849e+06	1.27957e+06	1.01396e+06	1.06236e+06	1.06753e+06	1.10356e+06	1.04726e+06	806951	783739	808682	545848	555265	468761	489821	559306	546428	545101	638144	653934	601550	-7.58452	K	S	560416	1.02921e+06	0.544511	-0.876968	1.2437e-05	4.90529	0.029202	1	No_changes	NA	165.054	1	1.40113	0.29975	27	100 - 9.79	1.02921e+06	10.39
10.45_192.0923m/z	70822	71117.7	65468.8	66772	64347.5	66962.8	67354.4	62109.2	68193.3	65000.7	52441.6	49332.6	51981.5	54118.5	48986.5	55807.8	56836.5	52695.2	52028.9	61221.7	-9.11982	K	S	53545.1	66814.8	0.801395	-0.319414	6.39661e-08	7.19405	0.000150192	1	No_changes	NA	192.092	1	10.4514	0.285533	59	100 - 10.7 - 0.59	66814.8	4.18
12.34_457.2342m/z	73710.6	64542.7	62508.7	71250.4	55028.4	67590.8	70697.5	48207.9	48023	71633.4	30405.6	33123	36273.1	37459.5	37202.1	34201.2	44514.4	32390	36026.7	40575.1	-8.13736	K	S	36217.1	63319.4	0.571975	-0.805976	2.92211e-06	5.5343	0.00686112	1	No_changes	NA	457.234	1	12.3392	0.524	46	100 - 10.9	63319.3	11.36
10.75_463.1229m/z	45203.3	52167.4	35040.5	42538.5	63980.3	56821.8	44647.3	38812.4	48897.9	55825.3	74611.2	80746.2	83429.6	93160.3	96303.9	99186.5	82726.9	82161.4	116530	92664.9	8.77728	S	K	90152.1	48393.5	1.8629	0.897549	1.27572e-07	6.89424	0.00029954	1	No_changes	NA	463.123	1	10.7523	0.324467	44	100 - 18.4	90152.1	13.46
6.57_301.1158n	189498	207080	245277	230501	185740	214590	200008	222395	247539	276085	310431	301441	344343	346211	355192	351230	349569	289285	326039	329266	9.33892	S	K	330301	221871	1.4887	0.574056	3.66404e-08	7.43604	8.60317e-05	1	No_changes	301.116	302.123	1	6.56838	0.377417	3	100 - 8.22 - 0.246	330301	7	M+H, M+Na
1.15_546.7274m/z	126385	120054	155879	136224	156531	135576	149276	146015	151106	166376	81838.9	87076.6	47803.5	50053.2	65867.8	68593.1	80195.1	82786.1	84051.3	89269.2	-10.6797	K	S	73753.5	144342	0.510963	-0.968709	3.26058e-09	8.48671	7.65584e-06	1	No_changes	NA	546.727	1	1.14725	0.155167	0	100 - 1.33	144342	10.05
1.03_62.0238m/z	23035.5	17481.9	18578.5	22107.2	20264.9	17357.9	17600.9	19252.7	22681.6	19268.2	29929.8	32026.5	43023.4	43505.3	33509.5	38071.5	43157.9	27382.8	35269.5	27998.8	7.43348	S	K	35387.5	19762.9	1.7906	0.840444	1.22193e-05	4.91295	0.0286909	1	No_changes	NA	62.0238	2	1.02832	0.199717	14	100 - 5.53 - 3.4	35387.5	11
8.72_570.2282n	542671	573850	509271	540497	534672	510768	543738	522957	575962	585050	692642	733264	702970	734816	823833	877391	927086	650543	720024	761509	7.57354	S	K	762408	543944	1.40163	0.487106	1.29885e-05	4.88644	0.030497	1	No_changes	570.228	593.22	1	8.7165	0.371133	2	100 - 26.3 - 5.75 - 0.365	762408	4.92	M+H-H2O, M+Na
[truncated: 1,041 more rows]
