# Supplementary material for: Integrated Transcriptomic and Metabolomic Analyses Reveal the Importance of the Terpenoid, Fatty Acid, and Flavonoid Pathways in Rice Cell Death and Defense
Source: Plants (Basel). 2025 Feb 21;14(5):665. doi: 10.3390/plants14050665 (PMC11901969; doi:10.3390/plants14050665)
Supplement: Supplementary file 1 [file plants-14-00665-s001.zip › Table S3 Up-regulated metabolites-1.xlsx]

## Sheet: Sheet1
Nº	MZ	chemspiderID	score	PMNid	keggname	keggid	pvalue	logFC	group	putative ID	Pathway 1		Pathway 2		Pathway 3
1	14.40_683.3544m/z	CSID4445136	51.6	NA	Taxine A	C10619	7.21e-09	20.2303	diterpenoid	Taxine A	map00904	Diterpenoid biosynthesis	map00900	Terpenoid backbone biosynthesis	map01062	Biosynthesis of terpenoids and steroids
1	14.40_683.3544m/z	CSID390646	49.6	NA	Vobtusine		7.21e-09	20.2303	is an indole alkaloid fundamental parent, an alkaloid ester, a vinca alkaloid, a hemiaminal, a methyl ester and a spiro compound.	Vobtusine	map00901	Indole alkaloid biosynthesis	map01110	Biosynthesis of secondary metabolites
2	8.28_402.2848m/z	CSID4942874	47.4	NA	Myriocin;///Thermozymocidin;///ISP-1	C19914	0.00367544	19.2302	amino fatty acid	Myriocin	map01230	Biosynthesis of amino acids	map00061	Fatty acid biosynthesis
3		CSID54810				NA		19.1559		Atorvastatin-like compound
4	7.98_544.2646m/z	CSID8067945	53.6	NA	Eriojaposide A	C17888	3.69e-06	19.0653	Glycosides	Unknown
5	9.01_439.2124m/z	CSID23332653	54.5	NA	Kurarinol	C17444	4.45e-08	18.9383	trihydroxyflavanone	kurarinol	M00137	Flavanone biosynthesis	map00941	Flavonoid biosynthesis	map00940	Phenylpropanoid biosynthesis
6	5.50_556.2910n	CSID4444696	47.8	NA	Cucurbitacin E	C08797	5.81e-07	18.7855	Triterpenoids	Cucurbitacin E	map00909	Sesquiterpenoid and triterpenoid biosynthesis	map01062	Biosynthesis of terpenoids and steroids	map00900	Terpenoid backbone biosynthesis
7	7.35_530.2490m/z	CSID10213816	54.8	NA	Epothilone B;///Patupilone	C12154	2.41e-05	18.6809	Epothilone	(−)-Epothilone B	ko01052	Type I polyketide structures	map01056	Biosynthesis of type II polyketide backbone
8	6.70_555.3169m/z	CSID4445258	49.9	NA	6,8a-Seco-6,8a-deoxy-5-oxoavermectin ''1b'' aglycone	C11961	2e-09	18.3242		6,8a-Seco-6,8a-deoxy-5-oxoavermectin ''1b'' aglycone	map00522	Biosynthesis of 12-, 14- and 16-membered macrolides	map07020	Macrolides and ketolides	map00900	Biosynthesis of terpenoids and polyketides
9	14.95_671.3902m/z	CSID58827469	44.2	NA	NA	NA	6.5e-09	17.9627	3alpha-hydroxy steroid	castasterone 23-O-α-D-glucoside	map00100	Steroid biosynthesis	map00900	Terpenoid backbone biosynthesis	map00900	Biosynthesis of terpenoids and polyketides
10	7.52_497.2177m/z	CSID161362	53.5	NA	Picrasin A;///Nigakilactone G	C17049	7.33e-08	17.94	triterpenoid	Picrasin A	map00909	Sesquiterpenoid and triterpenoid biosynthesis	map01062	Biosynthesis of terpenoids and steroids	map00900	Terpenoid backbone biosynthesis
11	9.12_400.1032n	CSID389200	46.5	NA	Isoflavone 7-O-beta-D-glucoside	C04074	3.2e-05	17.906		7-β-D-Glucosyloxyflavone	map00944	Flavone and flavonol biosynthesis	map00941	Flavonoid biosynthesis	map00940	Phenylpropanoid biosynthesis
12	6.61_516.2332m/z	CSID395491	53.2	NA	Epothilone A	C12153	0.000124896	17.4796	epithilone	Unknown
13	7.25_385.1752m/z	CSID390011	23.9	NA	NA	NA	2.91e-08	17.3626	Phenothiazines	Unknonwn
14	6.75_585.3274m/z	CSID10128266	51.5	NA	Avermectin A2b aglycone	C11956	1.09e-09	17.3056	oxanes	Unknown Avermectin	M00777	Avermectin biosynthesis	map00522	Biosynthesis of 12-, 14- and 16-membered macrolides	map00900	Biosynthesis of terpenoids and polyketides
15	5.55_493.2804m/z	CSID390456	49.3	NA	Convallagenin A	C08890	5.03e-09	17.1953	triterpenoid	Convallagenin A	map00909	Sesquiterpenoid and triterpenoid biosynthesis	map01062	Biosynthesis of terpenoids and steroids	map00900	Terpenoid backbone biosynthesis
16	14.65_753.3950m/z	CSID2339966	45.5	NA	NA	NA	5.06e-06	17.1086	Glycosides	Unknown
17	15.66_161.0958m/z	CSID4446461	48.4	NA	NA	NA	9.46e-08	17.0965	Fatty aldehydes	3,6-Nonadienal	map00592	alpha-Linolenic acid metabolism	M00113	Jasmonic acid biosynthesis	map00061	Fatty acid biosynthesis
18	4.67_542.2744n	CSID83900	33.1	NA	NA	NA	3.36e-06	17.0815	Morpholines	Unknown
19	3.01_353.1967m/z	CSID5013	47.7	NA	Serotonin;///3-(2-Aminoethyl)-1H-indol-5-ol;///5-Hydroxytryptamine;///Enteramine	C00780	1.55e-07	17.075	primary amino compound	Serotonin	map07211	Serotonin receptor agonists/antagonists	map04976	Bile secretion	map04750	Inflammatory mediator regulation of TRP channels
20	6.65_500.2385m/z	CSID4572348	45.1	NA	Cytochalasin A;///(7S,13E,16R,21E)-7-Hydroxy-16-methyl-10-phenyl-24-oxa[14]cytochalasa-6(12),13,21-triene-1,20,23-trione	C19953	0.000141528	17.0723	cytochalasin	Unknonwn
21	4.58_393.1914m/z	CSID29273172	55.9	NA	cis-Zeatin riboside	C16449	0.000282138	17.0478	N-glycosylzeatin	N-glycosylzeatin	map00908	Zeatin biosynthesis	map00900	Terpenoid backbone biosynthesis	map00900	Biosynthesis of terpenoids and polyketides
22	14.32_751.2338m/z	CSID30791349	53.7	NA	Landomycin E	C18685	1.87e-05	17.0277	oligosaccharide	Unknown Oligosaccharide	map01057	Biosynthesis of type II polyketide products	map01110	Biosynthesis of secondary metabolites
23	5.79_502.2177m/z	CSID7985412	47.8	NA	NA	NA	0.000476061	16.958	1-beta-methylcarbapenem antibiotic	Unknonwn
24	6.49_496.2434m/z	CSID4471557	51.5	NA	NA	NA	1e-07	16.921	indolecarboxamide	Unknonwn
25	11.82_417.1546m/z	CSID75266	51.8	NA	6-Methoxymellein	C02381	8.44e-10	16.8544	isochromanes	6-methoxymellein	map00940	Phenylpropanoid biosynthesis
26	7.25_272.2217m/z	CSID5414440	42.3	16-HYDROXYPALMITATE	NA	NA	0.00120586	16.8315	fatty acid anion	16-Hydroxyhexadecanoate	map00061	Fatty acid biosynthesis
27	17.74_271.2419m/z	CSID24684690	55.8	NA	2,7,11-Cembratrien-4,6-diol	C09072	0.0006942	16.6829	cembrane diterpenoid	Unknown steroid	map00100	Steroid biosynthesis	map00900	Terpenoid backbone biosynthesis	map00900	Biosynthesis of terpenoids and polyketides
28	12.07_523.2867m/z	CSID390516	45.3	NA	Propapyriogenin A2	C08971	5.45e-07	16.6375	triterpenoid	Propapyriogenin A2	map00909	Sesquiterpenoid and triterpenoid biosynthesis	map01062	Biosynthesis of terpenoids and steroids	map00900	Terpenoid backbone biosynthesis
29	8.85_558.2799m/z	CSID571011	36.2	NA	Norcholestenol iodomethyl (131 I);///Norcholestenol iodomethyl ((sup 131)I)	C13547	1.15e-05	16.5908	cholestanoid	Norcholestenol iodomethyl (131 I)	map04979	Cholesterol metabolism	map00140	Steroid hormone biosynthesis	map04975	Fat digestion and absorption
30	13.35_287.0909m/z	CSID66249	44.5	NA	Sakuranetin;///Naringenin 7-methyl ether;///(2S)-Sakuranetin	C09833	4.09e-05	16.5544	flavonoid	(-)-(S)-Sakuranetin	map00941	Flavonoid biosynthesis	map00940	Phenylpropanoid biosynthesis
31	4.40_366.2020m/z	CSID8886432	43	NA	2'-Deamino-2'-hydroxyparomamine	C20353	0.000195034	16.5467	organic cation	Unknonwn
32	14.18_673.4047m/z	CSID1901	36	NA	Acebutolol	C06803	1.35e-09	16.4702	is a synthetic butyranilide derivative with hypotensive and antiarrhythmic activity.	Unknonwn
33	14.13_315.2305m/z	CSID211314	54.8	NA	11alpha,17beta-Dihydroxy-2alpha,17-dimethylandrost-4-en-3-one	C15022	3.8e-09	16.3986	3-hydroxy steroid.	Unknown steroid	map00100	Steroid biosynthesis	map00900	Terpenoid backbone biosynthesis	map00900	Biosynthesis of terpenoids and polyketides
34	5.17_390.2484m/z	CSID198085	37.1	NA	21-Fluoro-11beta-hydroxypregn-4-ene-3,20-dione;///21-Fluoro-11beta-hydroxyprogesterone	C15098	0.00879623	16.3227	corticosteroid hormone	21-Fluoro-11β-hydroxyprogesterone	map00100	Steroid biosynthesis	map00900	Terpenoid backbone biosynthesis	map00900	Biosynthesis of terpenoids and polyketides
35	7.91_769.1847m/z	CSID58829960	42.4	NA	NA	NA	7.82e-09	16.2761		quercetin 3-O-(3-O-p-coumaroyl, 6-O-feruloyl)-glucoside	map00940	Phenylpropanoid biosynthesis
36	14.40_376.2475m/z	CSID391682	50	NA	6beta,7beta-Dihydroxykaurenoic acid;///ent-6alpha,7alpha-Dihydroxykaur-16-en-19-oic acid	C11876	2.6e-09	16.2517	kaurane diterpenoid	6β,7β-Dihydroxykaurenoic acid	map00900	Biosynthesis of terpenoids and polyketides	map00904	Diterpenoid biosynthesis	map01110	Biosynthesis of secondary metabolites
37	14.49_501.2453m/z	CSID8248446	41.3	NA	NA	NA	1.91e-06	16.2363	corticosteroid hormone	Unknown steroid	map00100	Steroid biosynthesis	map00900	Terpenoid backbone biosynthesis	map00900	Biosynthesis of terpenoids and polyketides
38	5.65_587.3064m/z	CSID390451	47.7	NA	Vernadigin;///Strophadogenin 3-O-beta-D-diginoside	C08884	1.77e-06	16.2338	cardenolide glycoside	Unknown Cardenolide	map00100	Steroid biosynthesis	map00900	Terpenoid backbone biosynthesis	map00900
39	16.62_345.2029m/z	CSID5551	49.2	NA	Cortisol;///Hydrocortisone;///11beta,17alpha,21-Trihydroxy-4-pregnene-3,20-dione;///Kendall's compound F;///Reichstein's substance M	C00735	0.00605806	16.2222	steroids	Cortisol	map00100	Steroid biosynthesis	map00900	Terpenoid backbone biosynthesis	map00900	Biosynthesis of terpenoids and polyketides
40	6.37_759.2090m/z	CSID30791265	41.1	NA	XV638;///[4R-(4alpha,5alpha,6beta,7beta)]-3,3'-[[Tetrahydro-5,6-dihydroxy-2-oxo-4,7-bis(phenylmethyl)-1H-1,3-diazepine-1,3(2H)-diyl]bis(methylene)]bis[N-2-thiazolylbenzamide]	C06488	5.52e-06	16.1771	diazepanone	Unknonwn
41	2.11_167.5806m/z	CSID88663	42.3	NA	N-Acetylphenylalanine beta-naphthyl ester;///N-Acetyl-DL-phenylalanine beta-naphthyl ester	C11341	6.41e-08	16.1756		2-Naphthyl N-acetylphenylalaninate
42	8.18_442.1744n	CSID388867	39.7	NA	Cortisol 21-sulfate	C02822	1.08e-07	16.1708	steroid sulfate	Unknonwn
43	4.31_161.1070m/z	CSID390827	39.7	NA	10beta-Hydroxy-6beta-isobutyrylfuranoeremophilane	C09685	5.67e-06	16.1215	eremophilane sesquiterpenoid and a naphthofuran.	Unknonwn sesquiterpenoid	map00909	Sesquiterpenoid and triterpenoid biosynthesis	map01062	Biosynthesis of terpenoids and steroids	map00900	Terpenoid backbone biosynthesis
44	8.14_655.1851m/z	CSID8028296	50	NA	NA	NA	4.23e-07	16.0917	glycoside and a member of flavonoids.	Unknown flavonoid	map00941	Flavonoid biosynthesis	map00940	Phenylpropanoid biosynthesis
45	9.01_481.2233m/z	CSID23223389	48.5	NA	Cinobufotalin	C16932	0.000133729	16.0884	Glycosides - chemical and drugs category	Unknonwn terpenoid	map01062	Biosynthesis of terpenoids and steroids	map00900	Terpenoid backbone biosynthesis
46	14.45_667.2869m/z	CSID28532822	41.2	NA	gamma-L-Glutamyl-butirosin B	C18005	6.55e-07	16.0549	butirosin	Unknonwn
47	14.99_207.1376m/z	CSID4445210	49.5	NA	Methyl jasmonate;///(-)-Methyl jasmonate	C11512	0.00608348	16.0335	jasmonate ester	Methyl Jasmonate		Hormone metabolism
48	12.58_585.2879m/z	CSID388599	45.2	NA	Ouabain;///G-Strophanthin	C01443	3.25e-07	16.015	steroid hormone	Unknonwn sterol	map00100	Steroid biosynthesis	map00900	Terpenoid backbone biosynthesis	map00900	Biosynthesis of terpenoids and polyketides
49	5.83_247.1447m/z	CSID390456	40.7	NA	Convallagenin A	C08890	2.51e-08	15.9523	triterpenoid.	Convallagenin A	map00909	Sesquiterpenoid and triterpenoid biosynthesis	map01062	Biosynthesis of terpenoids and steroids	map00900	Terpenoid backbone biosynthesis
49	5.83_247.1447m/z	CSID390462	40	NA	Digitogenin	C08896	2.51e-08	15.9523	2alpha-hydroxy steroid, a 3beta-hydroxy steroid and a 15beta-hydroxy steroid.	Digitogenin	map01062	Biosynthesis of terpenoids and steroids
50	2.52_324.1901m/z	CSID2297337	45.7	NA	Diethylstilbestrol monomethyl ether;///Mestilbol	C14551	0.000394119	15.9331	stilbenoid.	Mestilbol	map00945	Stilbenoid, diarylheptanoid and gingerol biosynthesis	map00940	Phenylpropanoid biosynthesis
51		CSID45627				NA		15.9214		Fialuridine/unknown		Arabinonucleosides
52	4.43_657.1234m/z	CSID4444468	43.9	NA	NA	NA	9.16e-09	15.7742	benzoisochromanequinone	Unknonwn
53	13.15_503.2612m/z	CSID8067945	44.6	NA	Eriojaposide A	C17888	2.24e-08	15.7718	Glycosides	Unknonwn
54	10.91_219.1740m/z	CSID13115339	37.1	NA	Artemisinic aldehyde	C20308	5.28e-08	15.7218	sesquiterpenoid aldehyde	Artemisinic aldehyde	map00909	Sesquiterpenoid and triterpenoid biosynthesis	map01062	Biosynthesis of terpenoids and steroids	map00900	Terpenoid backbone biosynthesis
55	6.19_571.3127m/z	CSID10128265	44.8	NA	Avermectin B2b aglycone	C11955	4.8e-06	15.7197	oxanes	Avermectin B2b aglycone	M00777	Avermectin biosynthesis	map00522	Biosynthesis of 12-, 14- and 16-membered macrolides	map00900	Biosynthesis of terpenoids and polyketides
56	13.15_284.0921m/z	CSID390236	39.5	NA	Cucumopine	C08475	1.53e-08	15.622	non-proteinogenic alpha-amino acid.	Cucumopine	map01230	Biosynthesis of amino acids
57	3.39_347.1474m/z	CSID391676	38.5	NA	Gibberellin A34-catabolite	C11869	1.33e-07	15.5739	gibberellin	Gibberellin A34-catabolite		Hormone metabolism	map00900	Terpenoid backbone biosynthesis	map00900	Biosynthesis of terpenoids and polyketides
58	9.12_418.1342m/z	CSID54631	44.2	NA	NA	NA	0.000164472	15.5692	fluoroquinolone antibiotic.	Unknown
59	14.65_513.3041m/z	CSID8522372	48.4	NA	Kukoamine B	C17616	0.00932284	15.5639	amine	Unknown Kukoamine	map01230	Biosynthesis of amino acids
60	2.30_437.9722m/z	CSID23490	30.7	NA	Dialifor	C19028	0.000306881	15.5461	Used as an insecticide and acaricide	Unknown
61	6.41_486.2224m/z	CSID26286792	45.8	NA	6-O-Glc-paromamine	C17999	0.000370982	15.5422	kanamycins	Unknown kanamycins	map00524	Neomycin, kanamycin and gentamicin biosynthesis
62	2.82_292.2016m/z	CSID35014845	43.9	CPD-9876	NA	NA	0.000278087	15.4988	sesquiterpenoid/ heliannuol and heliespirone biosynthesis	(-)-heliannuol A	map00909	Sesquiterpenoid and triterpenoid biosynthesis	map01062	Biosynthesis of terpenoids and steroids	map00900	Terpenoid backbone biosynthesis
63	2.25_615.0339m/z	CSID2338969	30.8	NA	NA	NA	0.00185623	15.4806	Sulfonamides - chemical and drugs category	Unknown sulfonamide	?
64	8.87_621.2483m/z	CSID60231	34.9	NA	NA	NA	8.59e-07	15.4634	porphyrins	Porphyrin	map04080	Neuroactive ligand-receptor interaction
65	2.87_382.1970m/z	CSID64788	46.6	NA	NA	NA	3.14e-08	15.4609		Unknown
66	15.98_330.3359m/z	CSID7863	27.9	NA	Stearyltrimethylammonium chloride;///1-Octadecanaminium, N,N,N-trimethyl-, chloride	C18371	2.23e-05	15.3784		Unknown
67	6.41_439.0811m/z	CSID389200	47.9	NA	Isoflavone 7-O-beta-D-glucoside	C04074	3.46e-08	15.3594	isoflavones	Unknown flavonoid	map00941	Flavonoid biosynthesis	map00940	Phenylpropanoid biosynthesis
68	14.40_269.1891m/z	CSID30791305	49.9	NA	NA	NA	7.11e-11	15.3122	steroids	Unknown steroid	map00100	Steroid biosynthesis	map00900	Terpenoid backbone biosynthesis	map00900	Biosynthesis of terpenoids and polyketides
69	3.77_305.1154m/z	CSID24784930	46	CPD-9884	NA	NA	5.01e-05	15.2571	sesquiterpenoid	(2S,5R)-2-(2-hydroxypropan-2-yl)-5,9-dimethyl-1-oxaspiro[5.5]undec-8-ene-7,10-dione	map00909	Sesquiterpenoid and triterpenoid biosynthesis	map01062	Biosynthesis of terpenoids and steroids	map00900	Terpenoid backbone biosynthesis
70	3.05_423.2597m/z	CSID391604	42.8	NA	L-Isoprenaline;///Levisoprenaline	C11703	8.24e-06	15.2483	is a catecholamine and a member of phenylethanolamines.	Unknown terpenoid	map01062	Biosynthesis of terpenoids and steroids	map00900	Terpenoid backbone biosynthesis
71	4.86_388.2326m/z	CSID10207524	38.5	NA	Atisine	C08660	0.00595677	15.2479	diterpene alkaloid	Anthorine	map01066	Biosynthesis of alkaloids derived from terpenoid and polyketide
72	16.45_323.2213m/z	CSID10455	42.9	NA	L-Carnitine;///L-gamma-Trimethyl-beta-hydroxybutyrobetaine;///Vitamin BT;///3-Carboxy-2-hydroxy-N,N,N-trimethyl-1-propanaminium hydroxide, inner salt;///Levocarnitine;///(R)-Carnitine	C00318	0.00793441	15.1726	amino acid derivative	Carnitine	map01230	Biosynthesis of amino acids
73	11.00_303.1954m/z	CSID4446265	49.8	NA	12(S)-HHT;///(12S,5Z,8E,10E)-12-Hydroxy-5,8,10-heptadecatrienoic acid	C20388	1.48e-05	15.1586	fatty acid	12-Hydroxyheptadecatrienoic acid	map00061	Fatty acid metabolism
74	4.72_451.2911m/z	CSID193884	44.4	NA	Hydrocortisone cypionate	C08176	0.000578531	15.1369	corticosteroid hormone	Unknown
75	1.82_316.1595m/z	CSID4444227	34	NA	4,21-Dehydrogeissoschizine	C03677	4.55e-08	15.1301	indole alkaloid	Unknown
76	4.12_333.1335m/z	CSID8154	51.9	NA	NA	NA	3.14e-07	15.1234	benzaldehydes - phenol	Ethylvanillin	map00627	Aminobenzoate degradation	map00998	Biosynthesis of various secondary metabolites - part 2	map01061	Biosynthesis of phenylpropanoids
77	5.12_501.2437m/z	CSID4523729	42.6	NA	NA	NA	0.000983648	15.0626	cinnamic acid derivative	Unknown
78	5.99_479.1728m/z	CSID217061	39	NA	9alpha-Fluoro-6alpha-methylprednisolone 21-acetate	C14625	1.21e-06	15.0502	corticosteroid hormone.	Unknown steroid	map00100	Steroid biosynthesis	map00900	Terpenoid backbone biosynthesis	map00900	Biosynthesis of terpenoids and polyketides
79	6.37_385.1752m/z	CSID4444783	46.7	NA	Deacetyleupaserrin	C09395	3.71e-05	15.036	Sesquiterpenoids (C15), germacrenes	Unknown sesquiterpenoid	map00909	Sesquiterpenoid and triterpenoid biosynthesis	map01062	Biosynthesis of terpenoids and steroids	map00900	Terpenoid backbone biosynthesis
80	7.25_386.1788m/z	CSID24785086	35	CPD-82	NA	NA	5.88e-07	15.0332	primary alcohol	dihydroconiferyl alcohol glucoside	PMNid	monolignol glucosides biosynthesis	map00940	Phenylpropanoid biosynthesis		biosynthesis of lignin
81	6.53_767.2712m/z	CSID391177	38	NA	Phyllospadine	C10609	0.000974558	15.0234	trihydroxyflavone	Unknown
82	11.73_645.2718m/z	CSID4572762	43.8	NA	NA	NA	0.00421681	14.9868	alkaloid from Carthamus tinctorius (safflower)	N-coumaroyl serotonin	map01063	Biosynthesis of alkaloids derived from shikimate pathway
83	12.87_130.0648m/z	CSID3581	45.1	CPDQT-428	NA	NA	0.00120216	14.9849	an indole-phytoalexin	Indole-3-carbinol	PMN	indole glucosinolate activation
84	12.18_306.1235m/z	CSID140791	40.6	NA	Perlolyrine	C09231	1.62e-07	14.9794	is an alkaloid from Korean ginseng and Japanese soy sauc.	Perlolyrine	map00901	Indole alkaloid biosynthesis
84	12.18_306.1235m/z	CSID4575372	40.2	NA	Bialaphos;///Bilanafos;///2-Amino-4-(methylphosphino)butyrylalanylalanine;///gamma-(Hydroxymethylphosphinyl)-L-alpha-aminobutyryl-L-alanyl-L-alanine;///Phosphinothricin tripeptide	C06457	1.62e-07	14.9794	tripeptide	Bialaphos	map00440	Phosphonate and phosphinate metabolism	map01110	Biosynthesis of secondary metabolites
85	12.21_267.1407m/z	CSID13035	34.5	NA	NA	NA	3.05e-08	14.9665	benzimidazoles	Unknown
86	3.30_354.0707m/z	CSID24784925	50	5-P-RIBOSYL-N-FORMYLGLYCINEAMIDE	NA	NA	0.00182485	14.9606	organic anion	5-P-RIBOSYL-N-FORMYLGLYCINEAMIDE	PMN	5-aminoimidazole ribonucleotide biosynthesis I
87	14.40_671.3886m/z	CSID58827469	38	NA	NA	NA	0.00106573	14.9533	3alpha-Hydroxy Steroid	castasterone 23-O-α-D-glucoside	M00371	Castasterone biosynthesis	map00905	Brassinosteroid biosynthesis	map00100	Sterol biosynthesis
88	16.24_267.2305m/z	CSID4445431	37.9	NA	2-Methoxy-5Z-hexadecenoic acid;///2-Methoxy-5Z-hexadecenoate;///(5Z)-2-Methoxyhexadecenoic acid	C13792	0.00385814	14.9262	lipids, fatty acids	2-methoxy-5Z-hexadecenoic acid	map01212	Fatty acid metabolism
89	3.35_177.0545m/z	CSID10295	37.9	CPD-9828	Herniarin;///7-Methoxycoumarin	C09268	1.46e-10	14.9095	coumarin	Herniarin	map00940	Phenylpropanoid biosynthesis
90	14.82_218.1014m/z	CSID8198863	38.7	NA	Rehmaionoside A	C17450	2.87e-05	14.8569	Terpene Glycoside	Rehmaionoside A	map01062	Biosynthesis of terpenoids and steroids
91	13.60_663.2966m/z	CSID25039531	43.4	NA	Ambelline;///(3alpha,11S)-1,2-Didehydro-3,7-dimethoxycrinan-11-ol	C08517	0.00325548	14.8454	alkaloid	Unknown
92	14.95_675.4189m/z	CSID91814	44.6	NA	Lobeline;///(-)-Lobeline	C07475	1.6e-05	14.7347	alkaloids	(-)-Lobeline	map00960	Tropane, piperidine and pyridine alkaloid biosynthesis	map01064	Biosynthesis of alkaloids derived from ornithine, lysine and nicotinic acid	map01110	Biosynthesis of secondary metabolites
93	14.61_345.2386m/z	CSID388921	36.7	NA	(R)-2-Hydroxystearate	C03042	9.93e-05	14.7289	hydroxy fatty acid	(R)-2-hydroxystearic acid	map01212	Fatty acid metabolism
94	2.92_459.2324m/z	CSID235060	38.4	NA	Hellebrigenin 3-acetate	C08867	2.78e-05	14.7104	terpenoids, steroids	Hellebrigenin 3-acetate	map01062	Biosynthesis of terpenoids and steroids
94	2.92_459.2324m/z	CSID4445129	39.4	NA	Casimiroedine	C10577	2.78e-05	14.7104	cinnamamides and a tertiary carboxamide	casimiroedine	M00902	Podophyllotoxin biosynthesis, coniferyl alcohol => podophyllotoxin	M00998	Biosynthesis of other secondary metabolites - part 2
95	3.52_265.0853m/z	CSID390839	46.1	NA	Farrerol	C09734	2.56e-07	14.6993	Chromones	Unknown
96	5.12_337.1507m/z	CSID1720	35.8	NA	WIN VI;///WIN 52035;///5-(5-(4-(4,5-Dihydro-2-oxazoly)phenoxy)pentyl)-3-methylisoxazole	C06490	1.27e-09	14.6608	aromatic ether	Unknown
97	3.30_272.1026m/z	CSID4461	35.4	NA	NA	NA	1.91e-05	14.6463	benzimidazoles	Unknown
98	8.87_349.1984m/z	CSID389744	34.3	NA	Gibberellin A53	C06094	1.62e-05	14.6461	Diterpenoid biosynthesis	Gibberellin A53	M00928	Gibberellin A4/A1 biosynthesis, GA12 => GA4 / GA53 => GA1	map00904	Diterpenoid biosynthesis	map00900	Terpenoid backbone biosynthesis
99	13.39_348.2162m/z	CSID4445433	44.3	NA	10-Nitrolinoleic acid;///10-nitro-9-cis,12-cis-octadecadienoic acid;///10-nitro-9-cis,12-cis-octadecadienoate;///(9E,12Z)-10-Nitrooctadeca-9,12-dienoic acid	C13800	0.000256165	14.6325	lipids	10-Nitro-9Z,12Z-octadecadienoic acid	map01212	Fatty acid metabolism
100	4.72_348.1287m/z	CSID23107016	54.8	NA	1-O-[2-(Acetylamino)-2-deoxy-alpha-D-glucopyranosyl]-D-myo-Inositol;///1-(2-Acetamido-2-deoxy-alpha-D-glucopyranosyl)-1D-myo-inositol	C19784	6.79e-09	14.6322		Unknown amino acid sugar	map01230	Biosynthesis of amino acids
101	13.39_354.1749m/z	CSID8697401	36.9	NA	Dihydrozeatin riboside	C16447	4.93e-05	14.6259	purine nucleoside	dihydrozeatin riboside	map00908	Zeatin biosynthesis	map01110	Biosynthesis of secondary metabolites
102	9.64_488.2840m/z	CSID2299354	37.6	NA	Glycodeoxycholate;///Glycodeoxycholic acid;///3alpha,12alpha-Dihydroxy-5beta-cholan-24-oylglycine	C05464	0.0087683	14.5688	Steroid	Glycodeoxycholic acid	map01062	Biosynthesis of terpenoids and steroids
103	15.66_175.1472m/z	CSID553581	38.3	NA	beta-Ionone;///trans-beta-Ionone	C12287	5.2e-07	14.5633	apocarotenoids	(E)-b-Ionone	map00906	Carotenoid biosynthesis	map00900	Terpenoid backbone biosynthesis	map00900	Biosynthesis of terpenoids and polyketides
104	7.56_249.1123m/z	CSID161362	34.1	NA	Picrasin A;///Nigakilactone G	C17049	6.02e-07	14.5528	triterpenoids	Unknown sesquiterpenoid	map00909	Sesquiterpenoid and triterpenoid biosynthesis	map01062	Biosynthesis of terpenoids and steroids	map00900	Terpenoid backbone biosynthesis
105	7.56_458.2220m/z	CSID390355	34.7	NA	Ryanodine;///Ryania	C08705	0.000661445	14.523	Terpenoid alkaloids	Unknown terpene alkaloid	map01066	Biosynthesis of alkaloids derived from terpenoid and polyketide
106	4.21_331.1537m/z	CSID4444826	53.5	NA	Onopordopicrin	C09520	0.000142839	14.5213	Sesquiterpenes	Unknown sesquiterpene	map00909	Sesquiterpenoid and triterpenoid biosynthesis	map01062	Biosynthesis of terpenoids and steroids	map00900	Terpenoid backbone biosynthesis
107	8.04_443.1123m/z	CSID31982	33.4	NA	S-Adenosyl-L-methionine;///S-Adenosylmethionine;///AdoMet;///SAM	C00019	1.85e-10	14.514	sulfonium betaine	S-Adenosyl-L-methionine	map01230	Biosynthesis of amino acids
108	15.47_345.2381m/z	CSID388921	35.9	NA	(R)-2-Hydroxystearate	C03042	0.0011598	14.4901	hydroxy fatty acid	(R)-2-hydroxystearic acid	map01212	Fatty acid metabolism
109	10.01_459.1685m/z	CSID4444874	33.4	NA	Harpagoside	C09783	1.28e-08	14.4798	iridoid glycoside	Harpagoside	map00902	Monoterpenoid biosynthesis	map01062	Biosynthesis of terpenoids and steroids	map00900	Terpenoid backbone biosynthesis
110	15.66_135.0798m/z	CSID21105870	37.1	NA	Cinnamyl alcohol;///3-Phenyl-2-propen-1-ol;///Styrylcarbinol	C02394	3.05e-08	14.4209	Biosynthesis of plant secondary metabolites	Cinnamyl alcohol	map00940	Phenylpropanoid biosynthesis
111	13.49_359.2181m/z	CSID4444498	35.4	NA	(9Z)-(7S,8S)-Dihydroxyoctadecenoic acid;///(Z)-(7S,8S)-Dihydroxyoctadeca-9-enoic acid;///(Z)-(7S,8S)-Dihydroxyoctadeca-9-enoate	C07355	0.000130818	14.4066	fatty acids	Unknown wax	map00073	Cutin, suberine and wax biosynthesis
112	5.46_290.2321m/z	CSID391967	32.2	NA	Tolterodine	C07750	0.00285252	14.3846	benzhydryl	Unknown
113	10.16_573.1929m/z	CSID391153	36.5	NA	Eucommin A;///Medioresinol 4'-O-beta-D-glucopyranoside	C10560	1.01e-05	14.3633	Phenylpropanoids, lignans	Eucommin A	map00940	Phenylpropanoid biosynthesis		lignin
114	13.73_242.0803m/z	CSID83222	37.5	NA	NA	NA	2.35e-06	14.3584	Zeatin biosynthesis, Plant hormone signal transduction	Enadenine	map00908	Zeatin biosynthesis
115	4.43_291.1447m/z	CSID8419423	43.3	NA	Kikkanol E	C17607	1.44e-06	14.3556	germacrane sesquiterpenoid	Unknown Kikkanol	map00909	Sesquiterpenoid and triterpenoid biosynthesis	map01062	Biosynthesis of terpenoids and steroids	map00900	Terpenoid backbone biosynthesis
116	8.47_501.2682m/z	CSID4444185	35.9	NA	N-Caffeoylputrescine	C03002	4.51e-05	14.3501	N-Substituted Putrescine	N-Caffeoylputrescine	map00330	Polyamine
117	14.95_673.4003m/z	CSID148923	33.9	NA	NA	NA	0.000105855	14.3306	Steroid biosynthesis/Cholesterol metabolism	Unknown
118	9.60_160.0754m/z	CSID20085	38.4	NA	Damascenine	C10588	5.59e-08	14.3256	methoxybenzoic acid	Damascenine	map00362	Alkaloid	map01220	Degradation of aromatic compounds
119	8.87_333.2048m/z	CSID142049	37.9	NA	Piquerol A	C09887	2.03e-06	14.3201	monoterpenoid	Unknown Monoterpene	map00902	Monoterpenoid biosynthesis	map01062	Biosynthesis of terpenoids and steroids	map00900	Terpenoid backbone biosynthesis
120	15.66_232.1451n	CSID141917	37	NA	Frullanolide	C09454	8.97e-05	14.3148	sesquiterpenoid	Unknown Sesquiterpene	map00909	Sesquiterpenoid and triterpenoid biosynthesis	map01062	Biosynthesis of terpenoids and steroids	map00900	Terpenoid backbone biosynthesis
121	7.49_276.2530m/z	CSID8039465	30.2	NA	Genisteine;///Genisteine-alkaloid;///alpha-Isosparteine	C17418	0.00394914	14.3147	quinolizidine Alkaloid	Genisteine	map01060	Biosynthesis of alkaloids derived from ornithine, lysine and nicotinic acid
122	9.71_443.1681m/z	CSID23311087	35.2	NA	Eupacunolin	C09428	4.35e-07	14.3113	germacranolide	Eupacunolin	map00909	Sesquiterpenoid and triterpenoid biosynthesis	map01062	Biosynthesis of terpenoids and steroids	map00900	Terpenoid backbone biosynthesis
123	10.01_443.1814m/z	CSID388319	35.3	NA	N-Acetyl-D-glucosamine;///N-Acetylchitosamine;///2-Acetamido-2-deoxy-D-glucose;///GlcNAc	C00140	4.16e-07	14.3094	hexosamine	N-acetyl D-glucosamine	map00520	Amino sugar and nucleotide sugar metabolism	map01100	Metabolic pathways	map02010	ABC transporters
124	5.12_337.1828m/z	CSID1023	37	NA	Pyridoxamine;///PM	C00534	8.37e-09	14.2921	vitamin B6 metabolism	Pyridoxamine	map00750	Vitamin B6 metabolism	map01100	Metabolic pathways	map01120	Microbial metabolism in diverse environments
125	5.50_380.2178m/z	CSID10254833	34.4	NA	NA	NA	1.84e-05	14.2645	terpenoid alkaloids	Songorine	map01066	Biosynthesis of alkaloids derived from terpenoid and polyketide	map01056	Biosynthesis of type II polyketide backbone
126	10.16_284.1280m/z	CSID139262	45.4	NA	7,4'-Dihydroxyflavan	C09641	0.00273752	14.2405	hydroxyflavonoid	7,4'-dihydroxyflavan	map00941	Flavonoid biosynthesis	map00940	Phenylpropanoid biosynthesis
127	13.49_504.2783m/z	CSID30791722	34	NA	Mycalamide A	C17008	0.000194068	14.2381	Pyrans	Unknown steroid	map00100	Steroid biosynthesis		Lipid metabolism
128	1.40_351.1802m/z	CSID4444771	36	NA	Arctiopicrin	C09297	0.000201643	14.217	Germacrane sesquiterpenoids	Arctiopicrine	map00909	Sesquiterpenoid and triterpenoid biosynthesis	map01062	Biosynthesis of terpenoids and steroids	map00900	Terpenoid backbone biosynthesis
129	15.66_243.1741m/z	CSID30778564	36.3	NA	2-Polyprenyl-6-methoxyphenol	C17552	1.33e-07	14.2075	polymer	Wax components	map00073	Cutin, suberine and wax biosynthesis
130	6.41_386.1447m/z	CSID54591	33.4	NA	NA	NA	1.76e-06	14.2013	Amino Acids, Sulfur	Unknown
131	14.65_219.1094m/z	CSID390763	35.1	NA	Polhovolide	C09532	7.09e-05	14.1909	Sesquiterpenoids (C15)	Polhovolide	map00909	Sesquiterpenoid and triterpenoid biosynthesis	map01062	Biosynthesis of terpenoids and steroids	map00900	Terpenoid backbone biosynthesis
131	14.65_219.1094m/z	CSID228679	34.5	NA	Deacetylvindoline;///17-O-Deacetylvindoline;///Desacetylvindoline	C01091	7.09e-05	14.1909	Indole alkaloids	Deacetylvindoline	map00901	Indole alkaloid biosynthesis
132	11.90_361.1997m/z	CSID28488698	35.2	NA	Shiromodiol diacetate	C09725	4.23e-05	14.1793	sesquiterpenoid	Sesquiterpene	map00909	Sesquiterpenoid and triterpenoid biosynthesis	map01062	Biosynthesis of terpenoids and steroids	map00900	Terpenoid backbone biosynthesis
133	11.82_471.1638m/z	CSID24534260	36.2	NA	NA	NA	0.000124562	14.0578	carboxylic ester	Abscisic acid derivative or ABA sugar ester		Hormone metabolism	map01100	Metabolic pathways	map01110	Biosynthesis of secondary metabolites
133	11.82_471.1638m/z	CSID26333237	36.2	NA	Abscisic acid glucose ester;///Abscisic acid-beta-D-glucopyranosyl ester;///beta-D-Glucopyranosyl abscisate	C15970	0.000124562	14.0578	carboxylic ester			Hormone metabolism	map01100	Metabolic pathways	map01110	Biosynthesis of secondary metabolites
134	8.04_527.1724m/z	CSID390593	36.8	NA	Inumakilactone A glycoside	C09114	2.1e-05	14.0569	Diterpenoids (C20)	Inumakilactone A glycoside	map00904	Diterpenoid biosynthesis	map00900	terpenoid backbone biosynthesis	map00900	Biosynthesis of terpenoids and polyketides
135	5.75_343.1372m/z	CSID391558	52.8	NA	7-Deoxyloganate	C11636	0.000699854	14.0411	Monoterpenoid	Terpenoid acid	map00902	Monoterpenoid biosynthesis	map00900	Terpenoid backbone biosynthesis	map01062	Biosynthesis of terpenoids and steroids
136	8.36_406.1340m/z	CSID388404	35.4	NA	N-Acetyllactosamine;///beta-D-Galactosyl-1,4-N-acetyl-D-glucosamine;///beta-D-Galactosyl-1,4-N-acetyl-beta-D-glucosamine	C00611	5.48e-05	13.9832	glucosamine oligosaccharide	N-Acetyllactosamine	map01230	Biosynthesis of amino acids		glucosamine
137	1.67_244.0921m/z	CSID29368601	37	NA	gamma-Glutamyl-beta-cyanoalanine	C05711	0.000720034	13.9713	dipeptide	Unknown
138	16.42_346.2069m/z	CSID4593720	41.8	NA	(-)-Jasmonoyl-L-isoleucine;///(-)-JA-L-Ile	C18699	0.00472257	13.9691	N-acyl-amino acid	(-)-Jasmonoyl-L-isoleucine		Hormone metabolism
139	9.98_481.1672m/z	CSID130313	35.6	NA	Dihydroflavonol	C15570	0.00235808	13.957	monohydroxyflavanone	Unknown Flavanone	M00137	Flavanone biosynthesis	map00941	Flavonoid biosynthesis	map00940	Phenylpropanoid biosynthesis
140	5.46_380.2619m/z	CSID5428241	34.4	NA	11beta,17beta-Dihydroxy-9alpha-fluoro-17alpha-methyl-5beta-androstan-3-one	C15444	2.84e-07	13.9422		Unknown
141	15.34_342.2627m/z	CSID219123	28.4	NA	17beta-[Bis(2-hydroxyethyl)amino]androst-5-en-3beta-ol	C14966	0.0063916	13.9371		Unknown 3-Hydroxy Steroid	map00100	Steroid biosynthesis	map00900	Terpenoid backbone biosynthesis	map00900	Biosynthesis of terpenoids and polyketides
142	6.02_297.1706m/z	CSID390823	35.8	NA	Graphinone;///Ovalicin	C09674	0.000299538	13.9112	Sesquiterpenes	Graphinone	map00909	Sesquiterpenoid and triterpenoid biosynthesis	map01062	Biosynthesis of terpenoids and steroids	map00900	Terpenoid backbone biosynthesis
143	14.49_320.2275m/z	CSID10628122	32.7	NA	NA	NA	0.000124304	13.8853	hydroxy monounsaturated fatty acid anion	Fatty acid metabolite	map01212	Fatty acid metabolism
144	8.36_297.1248m/z	CSID23215724	36.2	NA	Cicutoxin	C08402	2.22e-08	13.8719	phytotoxin, fatty acid	Fatty acid metabolite	map01212	Fatty acid metabolism
145	12.21_105.0333m/z	CSID123	38.2	4-HYDROXYBENZALDEHYDE	4-Hydroxybenzaldehyde;///p-Hydroxybenzaldehyde	C00633	6.5e-07	13.8405	vanillin biosynthesis I||dhurrin degradation||4-hydroxybenzoate biosynthesis IV||Amaryllidacea alkaloids biosynthesis||taxiphyllin bioactivation	4-Hydroxybenzaldehyde	map00363	Bisphenol degradation	map00623	Toluene degradation	map00627 Aminobenzoate degradation
146	7.30_254.2115m/z	CSID9644750	37.3	NA	cis-11-Methyl-2-dodecenoic acid	C18206	0.00180228	13.8299	medium-chain fatty acid	Unknown medium chain fatty acid	map01212	Fatty acid metabolism
147	4.43_193.1335m/z	CSID390189	38	NA	D-Cathine;///Cathine;///(+)-Norpseudoephedrine	C08300	7.28e-08	13.8112	amphetamines	Unknown
148	4.31_207.1125m/z	CSID156351	47.9	NA	5-(3-Pyridyl)-2-hydroxytetrahydrofuran	C19578	0.00188362	13.7798		5-(3-Pyridinyl)tetrahydro-2-furanol	map00980	Metabolism of xenobiotics by cytochrome P450	map05204	Chemical carcinogenesis
148	4.31_207.1125m/z	CSID96966	47.5	NA	4-Hydroxy-1-(3-pyridinyl)-1-butanone	C19565	0.00188362	13.7798	aromatic ketone	4-hydroxy-1-(3-pyridyl)-1-butanone	map00980	Metabolism of xenobiotics by cytochrome P450	map05204	Chemical carcinogenesis
149	7.56_319.1753m/z	CSID10234071	36.1	NA	alpha-Obscurine	C09889	0.00472363	13.7096	sesquiterpenoid.	Unknown sesquiterpenoid	map00909	Sesquiterpenoid and triterpenoid biosynthesis	map01062	Biosynthesis of terpenoids and steroids	map00900	Terpenoid backbone biosynthesis
150	6.41_413.0823m/z	CSID7975151	36	NA	5-O-Feruloylquinic acid;///O-Feruloylquinate;///3-O-Feruloylquinic acid	C02572	2.06e-05	13.652		3-O-feruloyl-D-quinic acid	map00941	Flavonoid biosynthesis	map00940	Phenylpropanoid biosynthesis
151	6.37_231.0174m/z	CSID8268	36.5	NA	Sodium ortho-phenylphenate	C19298	0.000903182	13.6343	organic molecular entity	Unknown
152	6.06_271.1548m/z	CSID391355	32.8	NA	25-Hydroxy-24-epi-brassinolide	C11050	0.00101832	13.6208	brassinosteroid	Brassinosteroid compound	map00905	Brassinosteroid biosynthesis	map00900	Terpenoid backbone biosynthesis	map00100	Sterol biosynthesis
152	6.06_271.1548m/z	CSID391356	32.8	NA	26-Hydroxy-24-epi-brassinolide	C11051	0.00101832	13.6208	brassinosteroid		map00905	Brassinosteroid biosynthesis	map00900	Terpenoid backbone biosynthesis	map00100	Sterol biosynthesis
153	12.10_303.2313m/z	CSID10127	35.6	NA	Abietate;///Abietic acid	C06087	4.71e-05	13.5332	diterpenoid	(-)-Abietic acid	map00904	Diterpenoid biosynthesis	map00900	terpenoid backbone biosynthesis	map00900	Biosynthesis of terpenoids and polyketides
154	14.99_207.6009m/z	CSID145743	36.4	NA	NA	NA	4.47e-06	13.5322		Unknown
155	1.03_213.9152m/z	CSID22871	28.8	NA	NA	NA	0.00189186	13.2831	Metal Sulfate	Unknown
156	6.02_217.0713m/z	CSID28639099	37.1	NA	(R)-(Homo)3-citrate;///(R)-2-Hydroxy-1,2,6-hexanetricarboxylate;///(R)-2-Hydroxy-1,2,6-hexanetricarboxylic acid	C16598	5.43e-08	13.2561	tricarboxylic acid	(2R)-trihomocitric acid	map01212	Fatty acid metabolism
157	8.85_533.2328m/z	CSID391639	43.3	NA	Demethylalangiside	C11813	7.2e-09	13.1704	glycoside	Unknown
158	6.29_119.0493m/z	CSID10181341	37.9	NA	Phenylacetic acid;///Benzylformic acid;///Phenylacetate;///Benzeneacetic acid	C07086	0.000253284	13.0967	monocarboxylic acid	Phenylacetic acid		Hormone metabolism		auxin metabolism
158	6.29_119.0493m/z	CSID28969	37.9	NA	Phenyl acetate	C15583	0.000253284	13.0967	Phenyl Acetates	m-Methoxybenzaldehyde	?
159	15.71_191.1049m/z	CSID10194720	36.9	CPD-8661	NA	NA	4.16e-06	13.0779	apocarotenoid, crocetin biosynthesis	3β-hydroxy-β-cyclocitral	map00906	Carotenoid biosynthesis	map01100	Metabolic pathways	map01110	Biosynthesis of secondary metabolites
160	14.69_362.2682m/z	CSID197091	48.8	NA	17-Methylandrost-5-ene-3beta,11beta,17beta-triol	C15041	5.51e-07	13.0288	3-hydroxy steroid	Unknown 3-hydroxy steroid	map00100	Steroid biosynthesis	map00900	Terpenoid backbone biosynthesis	map00900	Biosynthesis of terpenoids and polyketides
161	11.94_221.1891m/z	CSID1379451	36	NA	Caryophyllene epoxide;///Caryophyllene oxide	C16908	0.000398427	13.0069	sesquiterpenoid	(-)-β-Caryophyllene epoxide	map00909	Sesquiterpenoid and triterpenoid biosynthesis	map01062	Biosynthesis of terpenoids and steroids	map00900	Terpenoid backbone biosynthesis
161	11.94_221.1891m/z	CSID13115338	36	NA	Artemisinic alcohol	C20307	0.000398427	13.0069	primary allylic alcohol/ monocarboxylic acid	(+)-artemisinic alcohol	?
162	14.45_268.0962m/z	CSID4445204	36.5	NA	4-Dihydroxyethyl-8,9-epoxy-enediyne	C11446	0.00883041	12.9686	polyol	Unknown
163	15.47_243.2097m/z	CSID4444436	37.1	NA	(6Z,9Z,12Z)-Octadecatrienoic acid;///6,9,12-Octadecatrienoic acid;///gamma-Linolenic acid;///Gamolenic acid	C06426	1.49e-07	12.8852	fatty acid	Linolenic acid	map01212	Fatty acid metabolism
164	3.35_154.0277m/z	CSID3353991	36.8	3-4-DIHYDROXYBENZOATE	NA	NA	0.00328035	12.8773		3-4-DIHYDROXYBENZOATE	map00940	Phenylpropanoid biosynthesis
165	15.66_317.2470m/z	CSID212475	57	NA	3-Ethynyl-5alpha-androstane-3beta,17beta-diol	C15199	9.49e-08	12.3933	3-hydroxy steroid.	Steroid compound	map00100	Steroid biosynthesis	map00900	Terpenoid backbone biosynthesis	map00900	Biosynthesis of terpenoids and polyketides
166	3.30_255.1332m/z	CSID15961	38.5	NA	NA	NA	0.00758375	12.3518	pyrrolidinone and a dicarboximide.	Unknown
167	14.40_286.2244m/z	CSID6236	33.8	NA	NA	NA	0.00531749	12.0448	alkylbenzene	Unknown
168	9.01_402.2846m/z	CSID4445304	40.6	NA	Myxalamid B	C12159	0.0037411	11.9335	fatty amide.	Unknown
169	14.65_655.3952m/z	CSID24785415	49.3	CPD-9472	NA	NA	9.55e-06	11.8884		gypsogenin-28-beta-D-glucoside	PMN	saponin biosynthesis III
170	4.43_352.2228m/z	CSID205435	46.7	NA	3-Hydroxy-2-(4-morpholinylmethyl)estra-1,3,5(10)-trien-17-one;///2-Morpholinomethylestrone	C14926	3.65e-10	11.7901	3-hydroxy steroid.	Unknown sterol	map00100	Steroid biosynthesis	map00900	Terpenoid backbone biosynthesis	map00900	Biosynthesis of terpenoids and polyketides
171	6.37_434.2751m/z	CSID4445264	41.3	NA	Methymycin	C11996	0.0017437	11.7627	macrolide antibiotic	Unknown
172	13.89_285.2206m/z	CSID139649	53.8	NA	Oryzalexin A	C09148	4.01e-10	11.7378	Diterpenoid	Oryzalexin A	map00904	Diterpenoid biosynthesis	map00900	Terpenoid backbone biosynthesis	map01062	Biosynthesis of terpenoids and steroids
173	10.27_241.1101n	CSID65655	44.7	NA	N-Methylflindersine;///5H-Pyrano(3,2-c)quinolin-5-one, 2,6-dihydro-2,2,6-trimethyl-	C10731	8.68e-08	11.6491	is an oxacycle, an organic heterotricyclic compound and an organonitrogen heterocyclic compound	Unknown
174	2.41_324.1296m/z	CSID21395593	41.7	NA	6-(alpha-D-Glucosaminyl)-1D-myo-inositol	C15658	0.00122046	11.4648	D-Glucosaminide	Unknown trisaccharide		sugars
175	7.66_469.1311m/z	CSID10128133	44.7	NA	Flavonol 3-O-(6-O-malonyl-beta-D-glucoside)	C04385	1.59e-05	11.2927	Glicosides - Flavones and flavonols	Flavonol 3-O-(6-O-malonyl-β-D-glucoside)	map00944	Flavone and flavonol biosynthesis	map00941	Flavonoid biosynthesis
176	12.21_551.2409m/z	CSID20145579	48.3	NA	NA	NA	8.01e-08	10.8561		Unknown
177	6.19_364.2229m/z	CSID58897	49.5	NA	beta-Zearalanol;///Taleranol	C14753	8.16e-07	10.5568	macrolide	Unknown
178	14.40_348.2165m/z	CSID4445433	54.1	NA	10-Nitrolinoleic acid;///10-nitro-9-cis,12-cis-octadecadienoic acid;///10-nitro-9-cis,12-cis-octadecadienoate;///(9E,12Z)-10-Nitrooctadeca-9,12-dienoic acid	C13800	1.63e-09	10.2071	lipid	10-Nitro-9Z,12Z-octadecadienoic acid	map01212	Fatty acid metabolism
179	15.66_257.2256m/z	CSID211834	48.8	NA	5alpha-Androstan-3beta,17beta-diol	C12525	4.31e-08	10.1221	3beta-hydroxy steroid	Steroid compound	map00100	Steroid biosynthesis	map00900	Terpenoid backbone biosynthesis	map00900	Biosynthesis of terpenoids and polyketides
180	14.65_564.2599n	CSID30791912	35.6	NA	NA	NA	8.88e-11	9.99334	Benzoates	Unknown
181	6.29_600.3148n	CSID10128276	50.2	NA	5-Oxoavermectin ''2a'' aglycone	C11970	5.92e-08	9.90148		Unknown
182	2.11_350.1730n	CSID10128107	46.7	NA	Vomilenine	C01761	6.35e-09	9.68633	indole alkaloid	vomilenine	map00901	Indole alkaloid biosynthesis
183	7.52_514.2544m/z	CSID30792012	45.9	NA	Progeldanamycin	C15823	1.09e-05	9.51345	lactam and an azamacrocycle.	Unknown
184	9.87_439.2120m/z	CSID4477337	53.9	NA	Kuraridinol	C17445	0.000130539	9.45037	chalcones	Kuraridinol	map00941	Flavonoid biosynthesis
185	14.40_226.0994m/z	CSID4514262	36.3	NA	NA	NA	0.00223667	9.42254	Phenethylamines	Unknown
186	14.65_407.1809m/z	CSID10748	38.1	NA	18-Hydroxycorticosterone	C01124	1.73e-05	9.42193	corticosteroid	Steroid compound	map00100	Steroid biosynthesis	map00900	Terpenoid backbone biosynthesis	map00900	Biosynthesis of terpenoids and polyketides
187	14.52_281.1867m/z	CSID3905	38.3	NA	NA	NA	9.25e-06	9.37366	methoxybenzenes	Unknown
188	3.98_282.1194m/z	CSID66048	42	NA	O6-Methyl-2'-deoxyguanosine	C05031	2.14e-06	9.24376	Deoxyribonucleosides	O(6)-Methyl-2'-deoxyguanosine		nucleic acid
189	14.65_715.3502m/z	CSID390016	48.7	NA	NA	NA	0.0073903	9.22364	quinolines	Unknown
190	13.15_147.0437m/z	CSID13848793	47.2	COUMARIN	Coumarin;///Coumarine;///Cumarin;///2H-1-Benzopyran-2-one;///1,2-Benzopyrone;///2-Propenoic acid, 3-(2-hydroxyphenyl)-, delta-lactone;///5,6-Benzo-2-pyrone;///Benzo-alpha-pyrone;///cis-o-Coumarinic acid lactone;///Coumarinic anhydride;///o-Hydroxycinnamic acid lactone;///Rattex;///Tonka bean camphor	C05851	1.37e-08	9.20154	coumarins	Coumarin	map01061	Biosynthesis of phenylpropanoids
191	15.71_408.1754m/z	CSID28527801	33.9	NA	O-Methylandrocymbine	C16709	6.82e-07	9.17347	isoquinoline alkaloid	Unknown
192	15.47_271.2049m/z	CSID10128395	35.6	NA	17beta-Methylestra-1,3,5(10)-trien-3-ol	C15020	1.37e-07	9.10166	3-hydroxy steroid	Steroid compound	map00100	Steroid biosynthesis	map00900	Terpenoid backbone biosynthesis	map00900	Biosynthesis of terpenoids and polyketides
193	7.91_514.2544m/z	CSID65281	51.2	NA	Tubulosine	C09248	7.47e-07	9.06175	beta-carbolines	Unknown
194	10.01_313.1198m/z	CSID10203371	36.2	NA	2-Polyprenyl-6-methoxy-1,4-benzoquinone	C17560	1.01e-06	9.03655	prenylquinone	Unknown
195	9.50_322.1318n	CSID391401	44.6	NA	6-(3,3-Dimethylallyl)chrysin;///6-(3,3-DMA)chrysin	C11324	3.88e-10	8.98509	dihydroxyflavone	Flavonoid compound	map00941	Flavonoid biosynthesis	map00940	Phenylpropanoid biosynthesis
196	5.87_202.0973m/z	CSID4514939	48.1	NA	NA	NA	1.13e-05	8.94043	Naphthyridines	Unknown
197	15.47_165.1269m/z	CSID1266012	38.1	NA	Jasmone;///cis-Jasmone	C08490	1.01e-08	8.93896	cyclic ketone	cis-Jasmone		jasmonic acid synthesis	map00592	alpha-Linolenic acid metabolism
198	8.07_266.1231m/z	CSID7851711	36.4	NA	CGP 28014	C15477	1.48e-08	8.92312		Unknown
199	15.66_135.1163m/z	CSID10128119	37.6	NA	6-endo-Hydroxycineole;///2-endo-Hydroxy-1,8-cineole	C03092	7.14e-07	8.91956	p-menthane monoterpenoid	monoterpenoid compound	map00902	Monoterpenoid biosynthesis	map00900	Terpenoid backbone biosynthesis	map01062	Biosynthesis of terpenoids and steroids
200		CSID24684690						8.9124		cembra-2,7,11-triene-4,6-diol/unknown
