# Supplementary material for: Integrated Transcriptomic and Metabolomic Analyses Reveal the Importance of the Terpenoid, Fatty Acid, and Flavonoid Pathways in Rice Cell Death and Defense
Source: Plants (Basel). 2025 Feb 21;14(5):665. doi: 10.3390/plants14050665 (PMC11901969; doi:10.3390/plants14050665)
Supplement: Supplementary file 1 [file plants-14-00665-s001.zip › Table S4 Up-regulated metabolites-2.xlsx]

## Sheet: Sheet1
Nº	MZ	pvalue	logFC	putative ID	Pathway 1		Pathway 2		Pathway 3
						Terpenoids
6	5.50_556.2910n	5.81e-07	18.7855	Cucurbitacin E	map00909	Sesquiterpenoid and triterpenoid biosynthesis	map01062	Biosynthesis of terpenoids and steroids	map00900	Terpenoid backbone biosynthesis
10	7.52_497.2177m/z	7.33e-08	17.94	Picrasin A	map00909	Sesquiterpenoid and triterpenoid biosynthesis	map01062	Biosynthesis of terpenoids and steroids	map00900	Terpenoid backbone biosynthesis
15	5.55_493.2804m/z	5.03e-09	17.1953	Convallagenin A	map00909	Sesquiterpenoid and triterpenoid biosynthesis	map01062	Biosynthesis of terpenoids and steroids	map00900	Terpenoid backbone biosynthesis
28	12.07_523.2867m/z	5.45e-07	16.6375	Propapyriogenin A2	map00909	Sesquiterpenoid and triterpenoid biosynthesis	map01062	Biosynthesis of terpenoids and steroids	map00900	Terpenoid backbone biosynthesis
43	4.31_161.1070m/z	5.67e-06	16.1215	Unknonwn sesquiterpenoid	map00909	Sesquiterpenoid and triterpenoid biosynthesis	map01062	Biosynthesis of terpenoids and steroids	map00900	Terpenoid backbone biosynthesis
49	5.83_247.1447m/z	2.51e-08	15.9523	Convallagenin A	map00909	Sesquiterpenoid and triterpenoid biosynthesis	map01062	Biosynthesis of terpenoids and steroids	map00900	Terpenoid backbone biosynthesis
54	10.91_219.1740m/z	5.28e-08	15.7218	Artemisinic aldehyde	map00909	Sesquiterpenoid and triterpenoid biosynthesis	map01062	Biosynthesis of terpenoids and steroids	map00900	Terpenoid backbone biosynthesis
62	2.82_292.2016m/z	0.000278087	15.4988	(-)-heliannuol A	map00909	Sesquiterpenoid and triterpenoid biosynthesis	map01062	Biosynthesis of terpenoids and steroids	map00900	Terpenoid backbone biosynthesis
69	3.77_305.1154m/z	5.01e-05	15.2571	(2S,5R)-2-(2-hydroxypropan-2-yl)-5,9-dimethyl-1-oxaspiro[5.5]undec-8-ene-7,10-dione	map00909	Sesquiterpenoid and triterpenoid biosynthesis	map01062	Biosynthesis of terpenoids and steroids	map00900	Terpenoid backbone biosynthesis
79	6.37_385.1752m/z	3.71e-05	15.036	Unknown sesquiterpenoid	map00909	Sesquiterpenoid and triterpenoid biosynthesis	map01062	Biosynthesis of terpenoids and steroids	map00900	Terpenoid backbone biosynthesis
104	7.56_249.1123m/z	6.02e-07	14.5528	Unknown sesquiterpenoid	map00909	Sesquiterpenoid and triterpenoid biosynthesis	map01062	Biosynthesis of terpenoids and steroids	map00900	Terpenoid backbone biosynthesis
106	4.21_331.1537m/z	0.000142839	14.5213	Unknown sesquiterpene	map00909	Sesquiterpenoid and triterpenoid biosynthesis	map01062	Biosynthesis of terpenoids and steroids	map00900	Terpenoid backbone biosynthesis
115	4.43_291.1447m/z	1.44e-06	14.3556	Unknown Kikkanol	map00909	Sesquiterpenoid and triterpenoid biosynthesis	map01062	Biosynthesis of terpenoids and steroids	map00900	Terpenoid backbone biosynthesis
120	15.66_232.1451n	8.97e-05	14.3148	Unknown Sesquiterpene	map00909	Sesquiterpenoid and triterpenoid biosynthesis	map01062	Biosynthesis of terpenoids and steroids	map00900	Terpenoid backbone biosynthesis
122	9.71_443.1681m/z	4.35e-07	14.3113	Eupacunolin	map00909	Sesquiterpenoid and triterpenoid biosynthesis	map01062	Biosynthesis of terpenoids and steroids	map00900	Terpenoid backbone biosynthesis
128	1.40_351.1802m/z	0.000201643	14.217	Arctiopicrine	map00909	Sesquiterpenoid and triterpenoid biosynthesis	map01062	Biosynthesis of terpenoids and steroids	map00900	Terpenoid backbone biosynthesis
131	14.65_219.1094m/z	7.09e-05	14.1909	Polhovolide	map00909	Sesquiterpenoid and triterpenoid biosynthesis	map01062	Biosynthesis of terpenoids and steroids	map00900	Terpenoid backbone biosynthesis
132	11.90_361.1997m/z	4.23e-05	14.1793	Sesquiterpene	map00909	Sesquiterpenoid and triterpenoid biosynthesis	map01062	Biosynthesis of terpenoids and steroids	map00900	Terpenoid backbone biosynthesis
142	6.02_297.1706m/z	0.000299538	13.9112	Graphinone	map00909	Sesquiterpenoid and triterpenoid biosynthesis	map01062	Biosynthesis of terpenoids and steroids	map00900	Terpenoid backbone biosynthesis
149	7.56_319.1753m/z	0.00472363	13.7096	Unknown sesquiterpenoid	map00909	Sesquiterpenoid and triterpenoid biosynthesis	map01062	Biosynthesis of terpenoids and steroids	map00900	Terpenoid backbone biosynthesis
161	11.94_221.1891m/z	0.000398427	13.0069	(-)-β-Caryophyllene epoxide	map00909	Sesquiterpenoid and triterpenoid biosynthesis	map01062	Biosynthesis of terpenoids and steroids	map00900	Terpenoid backbone biosynthesis
90	14.82_218.1014m/z	2.87e-05	14.8569	Rehmaionoside A	map01062	Biosynthesis of terpenoids and steroids
94	2.92_459.2324m/z	2.78e-05	14.7104	Hellebrigenin 3-acetate	map01062	Biosynthesis of terpenoids and steroids
102	9.64_488.2840m/z	0.0087683	14.5688	Glycodeoxycholic acid	map01062	Biosynthesis of terpenoids and steroids
45	9.01_481.2233m/z	0.000133729	16.0884	Unknonwn terpenoid	map01062	Biosynthesis of terpenoids and steroids	map00900	Terpenoid backbone biosynthesis
49	5.83_247.1447m/z	2.51e-08	15.9523	Digitogenin	map01062	Biosynthesis of terpenoids and steroids
70	3.05_423.2597m/z	8.24e-06	15.2483	Unknown terpenoid	map01062	Biosynthesis of terpenoids and steroids	map00900	Terpenoid backbone biosynthesis
134	8.04_527.1724m/z	2.1e-05	14.0569	Inumakilactone A glycoside	map00904	Diterpenoid biosynthesis	map00900	terpenoid backbone biosynthesis	map00900	Biosynthesis of terpenoids and polyketides
153	12.10_303.2313m/z	4.71e-05	13.5332	(-)-Abietic acid	map00904	Diterpenoid biosynthesis	map00900	terpenoid backbone biosynthesis	map00900	Biosynthesis of terpenoids and polyketides
1	14.40_683.3544m/z	7.21e-09	20.2303	Taxine A	map00904	Diterpenoid biosynthesis	map00900	Terpenoid backbone biosynthesis	map01062	Biosynthesis of terpenoids and steroids
172	13.89_285.2206m/z	4.01e-10	11.7378	Oryzalexin A	map00904	Diterpenoid biosynthesis	map00900	Terpenoid backbone biosynthesis	map01062	Biosynthesis of terpenoids and steroids
109	10.01_459.1685m/z	1.28e-08	14.4798	Harpagoside	map00902	Monoterpenoid biosynthesis	map01062	Biosynthesis of terpenoids and steroids	map00900	Terpenoid backbone biosynthesis
119	8.87_333.2048m/z	2.03e-06	14.3201	Unknown Monoterpene	map00902	Monoterpenoid biosynthesis	map01062	Biosynthesis of terpenoids and steroids	map00900	Terpenoid backbone biosynthesis
135	5.75_343.1372m/z	0.000699854	14.0411	Terpenoid acid	map00902	Monoterpenoid biosynthesis	map00900	Terpenoid backbone biosynthesis	map01062	Biosynthesis of terpenoids and steroids
199	15.66_135.1163m/z	7.14e-07	8.91956	monoterpenoid compound	map00902	Monoterpenoid biosynthesis	map00900	Terpenoid backbone biosynthesis	map01062	Biosynthesis of terpenoids and steroids
103	15.66_175.1472m/z	5.2e-07	14.5633	(E)-b-Ionone	map00906	Carotenoid biosynthesis	map00900	Terpenoid backbone biosynthesis	map00900	Biosynthesis of terpenoids and polyketides
159	15.71_191.1049m/z	4.16e-06	13.0779	3β-hydroxy-β-cyclocitral	map00906	Carotenoid biosynthesis	map01100	Metabolic pathways	map01110	Biosynthesis of secondary metabolites
36	14.40_376.2475m/z	2.6e-09	16.2517	6β,7β-Dihydroxykaurenoic acid	map00900	Biosynthesis of terpenoids and polyketides	map00904	Diterpenoid biosynthesis	map01110	Biosynthesis of secondary metabolites
						Steroids
127	13.49_504.2783m/z	0.000194068	14.2381	Unknown steroid	map00100	Steroid biosynthesis		Lipid metabolism
9	14.95_671.3902m/z	6.5e-09	17.9627	castasterone 23-O-α-D-glucoside	map00100	Steroid biosynthesis	map00900	Terpenoid backbone biosynthesis	map00900	Biosynthesis of terpenoids and polyketides
27	17.74_271.2419m/z	0.0006942	16.6829	Unknown steroid	map00100	Steroid biosynthesis	map00900	Terpenoid backbone biosynthesis	map00900	Biosynthesis of terpenoids and polyketides
33	14.13_315.2305m/z	3.8e-09	16.3986	Unknown steroid	map00100	Steroid biosynthesis	map00900	Terpenoid backbone biosynthesis	map00900	Biosynthesis of terpenoids and polyketides
34	5.17_390.2484m/z	0.00879623	16.3227	21-Fluoro-11β-hydroxyprogesterone	map00100	Steroid biosynthesis	map00900	Terpenoid backbone biosynthesis	map00900	Biosynthesis of terpenoids and polyketides
37	14.49_501.2453m/z	1.91e-06	16.2363	Unknown steroid	map00100	Steroid biosynthesis	map00900	Terpenoid backbone biosynthesis	map00900	Biosynthesis of terpenoids and polyketides
38	5.65_587.3064m/z	1.77e-06	16.2338	Unknown Cardenolide	map00100	Steroid biosynthesis	map00900	Terpenoid backbone biosynthesis	map00900
39	16.62_345.2029m/z	0.00605806	16.2222	Cortisol	map00100	Steroid biosynthesis	map00900	Terpenoid backbone biosynthesis	map00900	Biosynthesis of terpenoids and polyketides
48	12.58_585.2879m/z	3.25e-07	16.015	Unknonwn sterol	map00100	Steroid biosynthesis	map00900	Terpenoid backbone biosynthesis	map00900	Biosynthesis of terpenoids and polyketides
68	14.40_269.1891m/z	7.11e-11	15.3122	Unknown steroid	map00100	Steroid biosynthesis	map00900	Terpenoid backbone biosynthesis	map00900	Biosynthesis of terpenoids and polyketides
78	5.99_479.1728m/z	1.21e-06	15.0502	Unknown steroid	map00100	Steroid biosynthesis	map00900	Terpenoid backbone biosynthesis	map00900	Biosynthesis of terpenoids and polyketides
141	15.34_342.2627m/z	0.0063916	13.9371	Unknown 3-Hydroxy Steroid	map00100	Steroid biosynthesis	map00900	Terpenoid backbone biosynthesis	map00900	Biosynthesis of terpenoids and polyketides
160	14.69_362.2682m/z	5.51e-07	13.0288	Unknown 3-hydroxy steroid	map00100	Steroid biosynthesis	map00900	Terpenoid backbone biosynthesis	map00900	Biosynthesis of terpenoids and polyketides
165	15.66_317.2470m/z	9.49e-08	12.3933	Steroid compound	map00100	Steroid biosynthesis	map00900	Terpenoid backbone biosynthesis	map00900	Biosynthesis of terpenoids and polyketides
170	4.43_352.2228m/z	3.65e-10	11.7901	Unknown sterol	map00100	Steroid biosynthesis	map00900	Terpenoid backbone biosynthesis	map00900	Biosynthesis of terpenoids and polyketides
179	15.66_257.2256m/z	4.31e-08	10.1221	Steroid compound	map00100	Steroid biosynthesis	map00900	Terpenoid backbone biosynthesis	map00900	Biosynthesis of terpenoids and polyketides
186	14.65_407.1809m/z	1.73e-05	9.42193	Steroid compound	map00100	Steroid biosynthesis	map00900	Terpenoid backbone biosynthesis	map00900	Biosynthesis of terpenoids and polyketides
192	15.47_271.2049m/z	1.37e-07	9.10166	Steroid compound	map00100	Steroid biosynthesis	map00900	Terpenoid backbone biosynthesis	map00900	Biosynthesis of terpenoids and polyketides
87	14.40_671.3886m/z	0.00106573	14.9533	castasterone 23-O-α-D-glucoside	M00371	Castasterone biosynthesis	map00905	Brassinosteroid biosynthesis	map00100	Sterol biosynthesis
29	8.85_558.2799m/z	1.15e-05	16.5908	Norcholestenol iodomethyl (131 I)	map04979	Cholesterol metabolism	map00140	Steroid hormone biosynthesis	map04975	Fat digestion and absorption
						Hormones
101	13.39_354.1749m/z	4.93e-05	14.6259	dihydrozeatin riboside	map00908	Zeatin biosynthesis	map01110	Biosynthesis of secondary metabolites
21	4.58_393.1914m/z	0.000282138	17.0478	N-glycosylzeatin	map00908	Zeatin biosynthesis	map00900	Terpenoid backbone biosynthesis	map00900	Biosynthesis of terpenoids and polyketides
114	13.73_242.0803m/z	2.35e-06	14.3584	Enadenine	map00908	Zeatin biosynthesis
152	6.06_271.1548m/z	0.00101832	13.6208	Brassinosteroid compound	map00905	Brassinosteroid biosynthesis	map00900	Terpenoid backbone biosynthesis	map00100	Sterol biosynthesis
152	6.06_271.1548m/z	0.00101832	13.6208		map00905	Brassinosteroid biosynthesis	map00900	Terpenoid backbone biosynthesis	map00100	Sterol biosynthesis
98	8.87_349.1984m/z	1.62e-05	14.6461	Gibberellin A53	M00928	Gibberellin A4/A1 biosynthesis, GA12 => GA4 / GA53 => GA1	map00904	Diterpenoid biosynthesis	map00900	Terpenoid backbone biosynthesis
158	6.29_119.0493m/z	0.000253284	13.0967	Phenylacetic acid		Hormone metabolism		auxin metabolism
138	16.42_346.2069m/z	0.00472257	13.9691	(-)-Jasmonoyl-L-isoleucine		Hormone metabolism
57	3.39_347.1474m/z	1.33e-07	15.5739	Gibberellin A34-catabolite		Hormone metabolism	map00900	Terpenoid backbone biosynthesis	map00900	Biosynthesis of terpenoids and polyketides
133	11.82_471.1638m/z	0.000124562	14.0578	Abscisic acid derivative or ABA sugar ester		Hormone metabolism	map01100	Metabolic pathways	map01110	Biosynthesis of secondary metabolites
133	11.82_471.1638m/z	0.000124562	14.0578			Hormone metabolism	map01100	Metabolic pathways	map01110	Biosynthesis of secondary metabolites
47	14.99_207.1376m/z	0.00608348	16.0335	Methyl Jasmonate		Hormone metabolism
197	15.47_165.1269m/z	1.01e-08	8.93896	cis-Jasmone		jasmonic acid synthesis	map00592	alpha-Linolenic acid metabolism			Biosynthesis of terpenoids and polyketides
17	15.66_161.0958m/z	9.46e-08	17.0965	3,6-Nonadienal	map00592	alpha-Linolenic acid metabolism	M00113	Jasmonic acid biosynthesis	map00061	Fatty acid biosynthesis
83	12.87_130.0648m/z	0.00120216	14.9849	Indole-3-carbinol	PMN	indole glucosinolate activation
						Fatty acid metabolism
26	7.25_272.2217m/z	0.00120586	16.8315	16-Hydroxyhexadecanoate	map00061	Fatty acid biosynthesis
73	11.00_303.1954m/z	1.48e-05	15.1586	12-Hydroxyheptadecatrienoic acid	map00061	Fatty acid metabolism
88	16.24_267.2305m/z	0.00385814	14.9262	2-methoxy-5Z-hexadecenoic acid	map01212	Fatty acid metabolism
93	14.61_345.2386m/z	9.93e-05	14.7289	(R)-2-hydroxystearic acid	map01212	Fatty acid metabolism
99	13.39_348.2162m/z	0.000256165	14.6325	10-Nitro-9Z,12Z-octadecadienoic acid	map01212	Fatty acid metabolism
108	15.47_345.2381m/z	0.0011598	14.4901	(R)-2-hydroxystearic acid	map01212	Fatty acid metabolism
143	14.49_320.2275m/z	0.000124304	13.8853	Fatty acid metabolite	map01212	Fatty acid metabolism
144	8.36_297.1248m/z	2.22e-08	13.8719	Fatty acid metabolite	map01212	Fatty acid metabolism
146	7.30_254.2115m/z	0.00180228	13.8299	Unknown medium chain fatty acid	map01212	Fatty acid metabolism
156	6.02_217.0713m/z	5.43e-08	13.2561	(2R)-trihomocitric acid	map01212	Fatty acid metabolism
163	15.47_243.2097m/z	1.49e-07	12.8852	Linolenic acid	map01212	Fatty acid metabolism
178	14.40_348.2165m/z	1.63e-09	10.2071	10-Nitro-9Z,12Z-octadecadienoic acid	map01212	Fatty acid metabolism
111	13.49_359.2181m/z	0.000130818	14.4066	Unknown wax	map00073	Cutin, suberine and wax biosynthesis
129	15.66_243.1741m/z	1.33e-07	14.2075	Wax components	map00073	Cutin, suberine and wax biosynthesis
						Flavonoids
126	10.16_284.1280m/z	0.00273752	14.2405	7,4'-dihydroxyflavan	map00941	Flavonoid biosynthesis	map00940	Phenylpropanoid biosynthesis
184	9.87_439.2120m/z	0.000130539	9.45037	Kuraridinol	map00941	Flavonoid biosynthesis
30	13.35_287.0909m/z	4.09e-05	16.5544	(-)-(S)-Sakuranetin	map00941	Flavonoid biosynthesis	map00940	Phenylpropanoid biosynthesis
44	8.14_655.1851m/z	4.23e-07	16.0917	Unknown flavonoid	map00941	Flavonoid biosynthesis	map00940	Phenylpropanoid biosynthesis
67	6.41_439.0811m/z	3.46e-08	15.3594	Unknown flavonoid	map00941	Flavonoid biosynthesis	map00940	Phenylpropanoid biosynthesis
150	6.41_413.0823m/z	2.06e-05	13.652	3-O-feruloyl-D-quinic acid	map00941	Flavonoid biosynthesis	map00940	Phenylpropanoid biosynthesis
195	9.50_322.1318n	3.88e-10	8.98509	Flavonoid compound	map00941	Flavonoid biosynthesis	map00940	Phenylpropanoid biosynthesis
5	9.01_439.2124m/z	4.45e-08	18.9383	kurarinol	M00137	Flavanone biosynthesis	map00941	Flavonoid biosynthesis	map00940	Phenylpropanoid biosynthesis
139	9.98_481.1672m/z	0.00235808	13.957	Unknown Flavanone	M00137	Flavanone biosynthesis	map00941	Flavonoid biosynthesis	map00940	Phenylpropanoid biosynthesis
11	9.12_400.1032n	3.2e-05	17.906	7-β-D-Glucosyloxyflavone	map00944	Flavone and flavonol biosynthesis	map00941	Flavonoid biosynthesis	map00940	Phenylpropanoid biosynthesis
175	7.66_469.1311m/z	1.59e-05	11.2927	Flavonol 3-O-(6-O-malonyl-β-D-glucoside)	map00944	Flavone and flavonol biosynthesis	map00941	Flavonoid biosynthesis
						Alkaloids
82	11.73_645.2718m/z	0.00421681	14.9868	N-coumaroyl serotonin	map01063	Biosynthesis of alkaloids derived from shikimate pathway
71	4.86_388.2326m/z	0.00595677	15.2479	Anthorine	map01066	Biosynthesis of alkaloids derived from terpenoid and polyketide
105	7.56_458.2220m/z	0.000661445	14.523	Unknown terpene alkaloid	map01066	Biosynthesis of alkaloids derived from terpenoid and polyketide
125	5.50_380.2178m/z	1.84e-05	14.2645	Songorine	map01066	Biosynthesis of alkaloids derived from terpenoid and polyketide	map01056	Biosynthesis of type II polyketide backbone
1	14.40_683.3544m/z	7.21e-09	20.2303	Vobtusine	map00901	Indole alkaloid biosynthesis	map01110	Biosynthesis of secondary metabolites
84	12.18_306.1235m/z	1.62e-07	14.9794	Perlolyrine	map00901	Indole alkaloid biosynthesis
131	14.65_219.1094m/z	7.09e-05	14.1909	Deacetylvindoline	map00901	Indole alkaloid biosynthesis
182	2.11_350.1730n	6.35e-09	9.68633	vomilenine	map00901	Indole alkaloid biosynthesis
121	7.49_276.2530m/z	0.00394914	14.3147	Genisteine	map01060	Biosynthesis of alkaloids derived from ornithine, lysine and nicotinic acid
92	14.95_675.4189m/z	1.6e-05	14.7347	(-)-Lobeline	map00960	Tropane, piperidine and pyridine alkaloid biosynthesis	map01064	Biosynthesis of alkaloids derived from ornithine, lysine and nicotinic acid	map01110	Biosynthesis of secondary metabolites
118	9.60_160.0754m/z	5.59e-08	14.3256	Damascenine	map00362	Alkaloid	map01220	Degradation of aromatic compounds
						Phenylpropanoid biosynthesis
35	7.91_769.1847m/z	7.82e-09	16.2761	quercetin 3-O-(3-O-p-coumaroyl, 6-O-feruloyl)-glucoside	map00940	Phenylpropanoid biosynthesis
89	3.35_177.0545m/z	1.46e-10	14.9095	Herniarin	map00940	Phenylpropanoid biosynthesis
110	15.66_135.0798m/z	3.05e-08	14.4209	Cinnamyl alcohol	map00940	Phenylpropanoid biosynthesis
113	10.16_573.1929m/z	1.01e-05	14.3633	Eucommin A	map00940	Phenylpropanoid biosynthesis		lignin
164	3.35_154.0277m/z	0.00328035	12.8773	3-4-DIHYDROXYBENZOATE	map00940	Phenylpropanoid biosynthesis
25	11.82_417.1546m/z	8.44e-10	16.8544	6-methoxymellein	map00940	Phenylpropanoid biosynthesis
190	13.15_147.0437m/z	1.37e-08	9.20154	Coumarin	map01061	Biosynthesis of phenylpropanoids
50	2.52_324.1901m/z	0.000394119	15.9331	Mestilbol	map00945	Stilbenoid, diarylheptanoid and gingerol biosynthesis	map00940	Phenylpropanoid biosynthesis
80	7.25_386.1788m/z	5.88e-07	15.0332	dihydroconiferyl alcohol glucoside	PMNid	monolignol glucosides biosynthesis	map00940	Phenylpropanoid biosynthesis		biosynthesis of lignin
						Biosynthesis of amino acids
2	8.28_402.2848m/z	0.00367544	19.2302	Myriocin	map01230	Biosynthesis of amino acids	map00061	Fatty acid biosynthesis
56	13.15_284.0921m/z	1.53e-08	15.622	Cucumopine	map01230	Biosynthesis of amino acids
59	14.65_513.3041m/z	0.00932284	15.5639	Unknown Kukoamine	map01230	Biosynthesis of amino acids
72	16.45_323.2213m/z	0.00793441	15.1726	Carnitine	map01230	Biosynthesis of amino acids
100	4.72_348.1287m/z	6.79e-09	14.6322	Unknown amino acid sugar	map01230	Biosynthesis of amino acids
107	8.04_443.1123m/z	1.85e-10	14.514	S-Adenosyl-L-methionine	map01230	Biosynthesis of amino acids
136	8.36_406.1340m/z	5.48e-05	13.9832	N-Acetyllactosamine	map01230	Biosynthesis of amino acids		glucosamine
						Sugar
123	10.01_443.1814m/z	4.16e-07	14.3094	N-acetyl D-glucosamine	map00520	Amino sugar and nucleotide sugar metabolism	map01100	Metabolic pathways	map02010	ABC transporters
174	2.41_324.1296m/z	0.00122046	11.4648	Unknown trisaccharide		sugars
22	14.32_751.2338m/z	1.87e-05	17.0277	Unknown Oligosaccharide	map01057	Biosynthesis of type II polyketide products	map01110	Biosynthesis of secondary metabolites
						Avermectin biosynthesis
14	6.75_585.3274m/z	1.09e-09	17.3056	Unknown Avermectin	M00777	Avermectin biosynthesis	map00522	Biosynthesis of 12-, 14- and 16-membered macrolides	map00900	Biosynthesis of terpenoids and polyketides
55	6.19_571.3127m/z	4.8e-06	15.7197	Avermectin B2b aglycone	M00777	Avermectin biosynthesis	map00522	Biosynthesis of 12-, 14- and 16-membered macrolides	map00900	Biosynthesis of terpenoids and polyketides
						Drugs
148	4.31_207.1125m/z	0.00188362	13.7798	5-(3-Pyridinyl)tetrahydro-2-furanol	map00980	Metabolism of xenobiotics by cytochrome P450	map05204	Chemical carcinogenesis
148	4.31_207.1125m/z	0.00188362	13.7798	4-hydroxy-1-(3-pyridyl)-1-butanone	map00980	Metabolism of xenobiotics by cytochrome P450	map05204	Chemical carcinogenesis
						Receptor
64	8.87_621.2483m/z	8.59e-07	15.4634	Porphyrin	map04080	Neuroactive ligand-receptor interaction
19	3.01_353.1967m/z	1.55e-07	17.075	Serotonin	map07211	Serotonin receptor agonists/antagonists	map04976	Bile secretion	map04750	Inflammatory mediator regulation of TRP channels
86	3.30_354.0707m/z	0.00182485	14.9606	5-P-RIBOSYL-N-FORMYLGLYCINEAMIDE	PMN	5-aminoimidazole ribonucleotide biosynthesis I
76	4.12_333.1335m/z	3.14e-07	15.1234	Ethylvanillin	map00627	Aminobenzoate degradation	map00998	Biosynthesis of various secondary metabolites - part 2	map01061	Biosynthesis of phenylpropanoids
116	8.47_501.2682m/z	4.51e-05	14.3501	N-Caffeoylputrescine	map00330	Poliamine
						Miscellaneous
8	6.70_555.3169m/z	2e-09	18.3242	6,8a-Seco-6,8a-deoxy-5-oxoavermectin ''1b'' aglycone	map00522	Biosynthesis of 12-, 14- and 16-membered macrolides	map07020	Macrolides and ketolides	map00900	Biosynthesis of terpenoids and polyketides
145	12.21_105.0333m/z	6.5e-07	13.8405	4-Hydroxybenzaldehyde	map00363	Bisphenol degradation	map00623	Toluene degradation	map00627 Aminobenzoate degradation
61	6.41_486.2224m/z	0.000370982	15.5422	Unknown kanamycins	map00524	Neomycin, kanamycin and gentamicin biosynthesis
188	3.98_282.1194m/z	2.14e-06	9.24376	O(6)-Methyl-2'-deoxyguanosine		nucleic acid
84	12.18_306.1235m/z	1.62e-07	14.9794	Bialaphos	map00440	Phosphonate and phosphinate metabolism	map01110	Biosynthesis of secondary metabolites
94	2.92_459.2324m/z	2.78e-05	14.7104	casimiroedine	M00902	Podophyllotoxin biosynthesis, coniferyl alcohol => podophyllotoxin	M00998	Biosynthesis of other secondary metabolites - part 2
169	14.65_655.3952m/z	9.55e-06	11.8884	gypsogenin-28-beta-D-glucoside	PMN	saponin biosynthesis III
7	7.35_530.2490m/z	2.41e-05	18.6809	(−)-Epothilone B	ko01052	Type I polyketide structures	map01056	Biosynthesis of type II polyketide backbone
124	5.12_337.1828m/z	8.37e-09	14.2921	Pyridoxamine	map00750	Vitamin B6 metabolism	map01100	Metabolic pathways	map01120	Microbial metabolism in diverse environments
63	2.25_615.0339m/z	0.00185623	15.4806	Unknown sulfonamide	?
158	6.29_119.0493m/z	0.000253284	13.0967	m-Methoxybenzaldehyde	?
161	11.94_221.1891m/z	0.000398427	13.0069	(+)-artemisinic alcohol	?
4	7.98_544.2646m/z	3.69e-06	19.0653	Unknown
12	6.61_516.2332m/z	0.000124896	17.4796	Unknown
13	7.25_385.1752m/z	2.91e-08	17.3626	Unknonwn
20	6.65_500.2385m/z	0.000141528	17.0723	Unknonwn
23	5.79_502.2177m/z	0.000476061	16.958	Unknonwn
24	6.49_496.2434m/z	1e-07	16.921	Unknonwn
31	4.40_366.2020m/z	0.000195034	16.5467	Unknonwn
32	14.18_673.4047m/z	1.35e-09	16.4702	Unknonwn
40	6.37_759.2090m/z	5.52e-06	16.1771	Unknonwn
42	8.18_442.1744n	1.08e-07	16.1708	Unknonwn
46	14.45_667.2869m/z	6.55e-07	16.0549	Unknonwn
52	4.43_657.1234m/z	9.16e-09	15.7742	Unknonwn
53	13.15_503.2612m/z	2.24e-08	15.7718	Unknonwn
58	9.12_418.1342m/z	0.000164472	15.5692	Unknown
60	2.30_437.9722m/z	0.000306881	15.5461	Unknown
65	2.87_382.1970m/z	3.14e-08	15.4609	Unknown
66	15.98_330.3359m/z	2.23e-05	15.3784	Unknown
74	4.72_451.2911m/z	0.000578531	15.1369	Unknown
75	1.82_316.1595m/z	4.55e-08	15.1301	Unknown
77	5.12_501.2437m/z	0.000983648	15.0626	Unknown
81	6.53_767.2712m/z	0.000974558	15.0234	Unknown
91	13.60_663.2966m/z	0.00325548	14.8454	Unknown
95	3.52_265.0853m/z	2.56e-07	14.6993	Unknown
96	5.12_337.1507m/z	1.27e-09	14.6608	Unknown
97	3.30_272.1026m/z	1.91e-05	14.6463	Unknown
112	5.46_290.2321m/z	0.00285252	14.3846	Unknown
117	14.95_673.4003m/z	0.000105855	14.3306	Unknown
130	6.41_386.1447m/z	1.76e-06	14.2013	Unknown
137	1.67_244.0921m/z	0.000720034	13.9713	Unknown
140	5.46_380.2619m/z	2.84e-07	13.9422	Unknown
147	4.43_193.1335m/z	7.28e-08	13.8112	Unknown
151	6.37_231.0174m/z	0.000903182	13.6343	Unknown
154	14.99_207.6009m/z	4.47e-06	13.5322	Unknown
155	1.03_213.9152m/z	0.00189186	13.2831	Unknown
157	8.85_533.2328m/z	7.2e-09	13.1704	Unknown
162	14.45_268.0962m/z	0.00883041	12.9686	Unknown
166	3.30_255.1332m/z	0.00758375	12.3518	Unknown
167	14.40_286.2244m/z	0.00531749	12.0448	Unknown
168	9.01_402.2846m/z	0.0037411	11.9335	Unknown
171	6.37_434.2751m/z	0.0017437	11.7627	Unknown
173	10.27_241.1101n	8.68e-08	11.6491	Unknown
176	12.21_551.2409m/z	8.01e-08	10.8561	Unknown
177	6.19_364.2229m/z	8.16e-07	10.5568	Unknown
180	14.65_564.2599n	8.88e-11	9.99334	Unknown
181	6.29_600.3148n	5.92e-08	9.90148	Unknown
183	7.52_514.2544m/z	1.09e-05	9.51345	Unknown
185	14.40_226.0994m/z	0.00223667	9.42254	Unknown
187	14.52_281.1867m/z	9.25e-06	9.37366	Unknown
189	14.65_715.3502m/z	0.0073903	9.22364	Unknown
191	15.71_408.1754m/z	6.82e-07	9.17347	Unknown
193	7.91_514.2544m/z	7.47e-07	9.06175	Unknown
194	10.01_313.1198m/z	1.01e-06	9.03655	Unknown
196	5.87_202.0973m/z	1.13e-05	8.94043	Unknown
198	8.07_266.1231m/z	1.48e-08	8.92312	Unknown
16	14.65_753.3950m/z	5.06e-06	17.1086
16	14.65_753.3950m/z	5.06e-06	17.1086
16	14.65_753.3950m/z	5.06e-06	17.1086	Unknown
16	14.65_753.3950m/z	5.06e-06	17.1086
16	14.65_753.3950m/z	5.06e-06	17.1086
18	4.67_542.2744n	3.36e-06	17.0815	Unknown
41	2.11_167.5806m/z	6.41e-08	16.1756	2-Naphthyl N-acetylphenylalaninate
85	12.21_267.1407m/z	3.05e-08	14.9665	Unknown
85	12.21_267.1407m/z	3.05e-08	14.9665
85	12.21_267.1407m/z	3.05e-08	14.9665
85	12.21_267.1407m/z	3.05e-08	14.9665
85	12.21_267.1407m/z	3.05e-08	14.9665
