# Supplementary material for: Integrated Transcriptomic and Metabolomic Analyses Reveal the Importance of the Terpenoid, Fatty Acid, and Flavonoid Pathways in Rice Cell Death and Defense
Source: Plants (Basel). 2025 Feb 21;14(5):665. doi: 10.3390/plants14050665 (PMC11901969; doi:10.3390/plants14050665)
Supplement: Supplementary file 1 [file plants-14-00665-s001.zip › Table S5 Down-regulated metabolites-1.xlsx]

## Sheet: Sheet1
No	MZ	chemspiderID	score	PMNid	keggname	keggid	pvalue	logFC	group	putative ID	Pathway 1		Pathway 2		Pathway 3
1	11.31_633.2713m/z	CSID154046	43.5	NA	NA	NA	0.00497872	-14.9408	peptide
2	7.85_1167.2761m/z	CSID30791315	47	NA	UDP-N-acetylmuramoyl-L-alanyl-D-gamma-glutamyl-meso-2,6-diaminopimeloyl-D-alanine;///UDP-N-acetylmuramoyl-L-Ala-D-gamma-Glu-6-carboxy-L-Lys-D-Ala;///UDP-N-acetylmuramoyl-L-alanyl-D-gamma-glutamyl-6-carboxy-L-lysyl-D-alanine	C04804	0.00603758	-14.8326		unknown
3	9.87_593.1511m/z	CSID29814731	50.7	NA	Quercetin 3-O-rhamnoside 7-O-glucoside	C19796	5.07e-06	-14.685	trihydroxyflavone.	quercetin 3-O-rhamnoside-7-O-glucoside or unknown flavonoid glycoside	map00944	Flavone and flavonol biosynthesis	map00941	Flavonoid biosynthesis	map00940	Phenylpropanoid biosynthesis
4	1.67_335.0186m/z	CSID24785354	37.5	4-P-PANTOTHENATE	NA	NA	3.45e-07	-14.2493	amidoalkyl phosphate	Phaseolic acid/ ABA degradation product		Hormone metabolism	map01100	Metabolic pathways	map01110	Biosynthesis of secondary metabolites
5	1.75_271.9846m/z	CSID51954	38	NA	NA	NA	0.00603944	-13.1239
6	1.03_105.9625m/z	CSID749	34.5	HCO3	HCO3-;///Bicarbonate;///Hydrogen carbonate;///Acid carbonate	C00288	1.57e-08	-7.04192	carbon oxoanion	Carbamoylphosphate	map00220	Arginine biosynthesis	map00230	Purine metabolism	map00240	Pyrimidine metabolism
7	8.54_465.1650m/z	CSID390143	35.5	NA	NA	NA	3.45e-05	-6.73749	Hormones/ Hydroxycorticosteroids	Unknown
8	15.03_271.2412m/z	CSID24684690	54.4	NA	2,7,11-Cembratrien-4,6-diol	C09072	1.8e-08	-6.68283	cembrane diterpenoid	Unknown diterpene	map00904	Diterpenoid biosynthesis	map00900	terpenoid backbone biosynthesis	map00900	Biosynthesis of terpenoids and polyketides
9	12.21_830.2258m/z	CSID4445363	48.1	NA	Quercetin 3-O-beta-D-glucosyl-(1->2)-beta-D-glucosyl-(1->2)-beta-D-glucoside;///Quercetin 3-sophorotrioside	C12668	0.000904871	-6.5117	quercetin O-glucoside, a tetrahydroxyflavone and a trisaccharide derivative.	flavonoid glycoside	map00941	Flavonoid biosynthesis	map00940	Phenylpropanoid biosynthesis
10	1.82_177.9559m/z	CSID22849	36.5	NA	NA	NA	0.000217102	-6.37649	calcium phosphate	unknown
11	13.39_257.1127m/z	CSID4444599	38.5	NA	Cucurbic acid	C08482	0.00018251	-6.01091	hydroxy monocarboxylic acid	fatty acid, potentially JA derivative	M00113	Jasmonic acid biosynthesis	map00061	Fatty acid biosynthesis
12	1.35_783.2142m/z	CSID389640	31.6	NA	NA	NA	7.45e-07	-5.94795		unknown
13	4.99_397.1098m/z	CSID30791729	47.9	NA	Gardoside	C16963	4.8e-06	-5.94702	glycoside	iridoid monoterpenoid glycoside	map00902	Monoterpenoid biosynthesis	map01062	Biosynthesis of terpenoids and steroids	map00900	Terpenoid backbone biosynthesis
14	5.79_859.2095m/z	CSID24784864	37	NA	NA	NA	0.00160378	-5.75441	hormone	cis-zeatin riboside monophosphate	map00908	Zeatin biosynthesis	map00900	Terpenoid backbone biosynthesis	map00900	Biosynthesis of terpenoids and polyketides
15	1.35_603.1517m/z	CSID24785025	38.2	CPD-7072	NA	NA	1.62e-05	-5.54867	trihydroxyflavanone	trihydroxyflavanone	map00944	Flavone and flavonol biosynthesis	map00941	Flavonoid biosynthesis	map00940	Phenylpropanoid biosynthesis
16	7.05_216.1591m/z	CSID94028	39.2	NA	Ethyl 3-(N-butylacetamido)propionate;///Ethyl butylacetylaminopropionate	C18830	0.00409198	-5.49606	Ethyl butylacetylaminopropionate	germacrane sesquiterpenoid	map00909	Sesquiterpenoid and triterpenoid biosynthesis	map01062	Biosynthesis of terpenoids and steroids	map00900	Terpenoid backbone biosynthesis
17	8.04_369.0823m/z	CSID18679	38.9	NA	3-O-Methylgallate;///3-O-Methylgallic acid	C05616	5.67e-06	-5.36744	catechols and a member of benzoic acids	3,4-Dihydroxy-5-methoxybenzoic acid	map00627	Aminobenzoate degradation	map01120	Microbial metabolism in diverse environments	map00361 Chlorocyclohexane and chlorobenzene degradation
18	12.45_1076.2853m/z	CSID24784904	35.1	NA	NA	NA	0.000139588	-5.33271		Unknown
19	2.30_150.0761m/z	CSID26332135	38.7	NA	N,N-Dihydroxy-L-valine	C20314	3.72e-05	-5.19715	N,N-dihydroxy-alpha-amino acid and a L-valine derivative.	Methyladenine		?
20	11.82_260.1097m/z	CSID59557	35	NA	NA	NA	1.5e-05	-5.15321	drug	unknown
21	5.83_187.0596m/z	CSID19071365	37.5	NA	3-O-Ethyl-L-ascorbic acid;///L-Ascorbic acid ethyl ester	C18342	0.000197941	-4.59482	butenolide	Complex sugar; cell wall component?		?
22	11.26_660.3416m/z	CSID30792040	43	NA	Septacidin	C15754	0.00193279	-4.48141	N-acyl-amino acid	unknown
23	1.67_176.0317n	CSID18793610	50.3	NA	D-Glucurono-6,2-lactone	C03387	1.09e-10	-4.36524		glucuronolactone	map00053	Ascorbate and aldarate metabolism		Carbohydrate metabolism
24	1.67_95.0124m/z	CSID789	47.2	NA	Itaconate;///Itaconic acid;///Methylenesuccinic acid	C00490	2.22e-10	-4.31061	dicarboxylic acid	dicarboxylic acid	map00660	C5-Branched dibasic acid metabolism
25	12.63_316.1582m/z	CSID10202249	43.2	NA	Retrorsine	C10364	1.11e-06	-4.30781	macrolide	Unknown
26	7.17_1183.2722m/z	CSID4445280	49.1	NA	Thiocillin	C12052	7.72e-06	-4.29914	azamacrocycle and a lactam	Unknown
27	10.01_521.2556m/z	CSID20162	34.4	NA	NA	NA	0.000450768	-4.05849	aminopyrimidine	Unknown
28	2.68_169.9763m/z	CSID30549	38.5	NA	Calcium oxalate	C17478	8.42e-09	-3.89251	calcium salt of oxalic acid	Calcium oxalate		?
29	7.17_600.1232m/z	CSID10272879	36	NA	Cinnamtannin A2	C17625	0.000336051	-3.81161	proanthocyanidin	proanthocyanidin	map00941	Flavonoid biosynthesis	map00940	Phenylpropanoid biosynthesis
30	8.91_583.1631m/z	CSID140123	37.5	NA	NA	NA	0.000743089	-3.80991	quinolines, a carbamate ester and a member of (trifluoromethyl)benzenes.	flavonol glycoside	map00944	Flavone and flavonol biosynthesis	map00941	Flavonoid biosynthesis	map00940	Phenylpropanoid biosynthesis
31	5.99_665.2043m/z	CSID145391	41.5	NA	Haemocorin	C09932	3.1e-08	-3.7847	naphthalenes, a ring assembly and a member of benzenes	Unknown
32	8.04_355.0664m/z	CSID2302061	36.7	NA	NA	NA	1.04e-05	-3.77437	drug	2-Caffeoylisocitrate		?
33	17.71_620.2620n	CSID390447	41.8	NA	Scilliroside;///Scillirosidin 3-O-beta-D-glucoside	C08880	0.00154432	-3.75602	steroid-bufanolide derivates	unknown sterol derivative	map00100	Steroid biosynthesis	map00900	Terpenoid backbone biosynthesis	map00900	Biosynthesis of terpenoids and polyketides
34	1.35_231.0970m/z	CSID168916	37.6	NA	L-2-Amino-6-oxoheptanedioate;///L-2-Amino-6-oxopimelate	C03871	7.57e-08	-3.7067	oxo dicarboxylic acid	oxo dicarboxylic acid or N-acyl-L-amino acid	map00220	Arginine biosynthesis		Amino acid metabolism
35	10.20_1499.3690m/z	CSID20352	27.2	NA	NA	NA	2.01e-05	-3.68729		Unknown
36	1.70_247.0016m/z	CSID4437972	36.9	NA	Fraxetin	C09265	2.66e-10	-3.68631	hydroxycoumarin and an aromatic ether	2-(2-methylthioethyl)malic acid	map00966	Glucosinolate biosynthesis	map01110	Biosynthesis of secondary metabolites
37	14.65_488.2991m/z	CSID388682	36.5	NA	NA	NA	1.62e-10	-3.46206		Unknown sterol derivative	map00100	Steroid biosynthesis	map00900	Terpenoid backbone biosynthesis	map00900	Biosynthesis of terpenoids and polyketides
38	5.79_442.2001m/z	CSID391395	50.9	NA	S-Octyl GSH;///S-Octyl glutathione	C11302	0.000362448	-3.45332	drug- oligopeptides	Unknown
39	13.10_573.1734m/z	CSID90827	47.3	NA	Arctiin	C16915	1.56e-06	-3.4279	glycoside and a lignan	Arctiin/lignan	map00940	Phenylpropanoid biosynthesis		Lignan glycosides
40	7.66_1037.1776m/z	CSID10128089	46.4	NA	CoA-glutathione;///Coenzyme A-glutathione mixed disulfide	C00920	1.46e-05	-3.34289	organic disulfide and a glutathione derivative	CoA-glutathione	map00770	Pantothenate and CoA biosynthesis		Metabolism of cofactors and vitamins
41	13.28_598.3208m/z	CSID4444696	45.6	NA	Cucurbitacin E	C08797	7.08e-07	-3.28559	cucurbitacin and a tertiary alpha-hydroxy ketone	Cucurbitacin E	map01062	Biosynthesis of terpenoids and steroids	map00900	Terpenoid backbone biosynthesis
42	13.49_149.1319m/z	CSID10771160	37.3	NA	Undecylenic acid;///Undecenoic acid	C13910	2.9e-05	-3.28303	undecenoic acid	?
43	9.45_561.1579m/z	CSID11208702	45.5	CPD1F-462	NA	NA	6.28e-10	-3.25399		Kaempferitrin	map00944	Flavone and flavonol biosynthesis	map00941	Flavonoid biosynthesis	map00940	Phenylpropanoid biosynthesis
44	13.01_201.1487m/z	CSID10644	31.9	NA	Metabutethamine	C17723	0.0011211	-3.24494	benzoate ester.	?
45	8.01_617.1466m/z	CSID17283650	50.7	NA	Isoorientin 2''-O-rhamnoside	C03870	2.41e-05	-3.16425	It is a tetrahydroxyflavone and a flavone C-glycoside.	unknown glycosyloxyisoflavone	map00944	Flavone and flavonol biosynthesis	map00941	Flavonoid biosynthesis	map00940	Phenylpropanoid biosynthesis
46	9.16_1271.3255m/z	CSID30791426	51.5	NA	Phosphomannan;///Phosphomannan backbone	C02347	1.85e-09	-3.04693		Unknown
47	6.57_466.1107n	CSID151954	52.3	NA	Plantagoside	C17531	3.61e-06	-3.01578	flavanone glycoside	Plantagoside	map00944	Flavone and flavonol biosynthesis	map00941	Flavonoid biosynthesis	map00940	Phenylpropanoid biosynthesis
48	10.79_771.2123m/z	CSID4445363	52.4	NA	Quercetin 3-O-beta-D-glucosyl-(1->2)-beta-D-glucosyl-(1->2)-beta-D-glucoside;///Quercetin 3-sophorotrioside	C12668	7.01e-06	-3.00279	quercetin O-glucoside, a tetrahydroxyflavone and a trisaccharide derivative	delphinidin 3-O-glucosyl-5-O-caffeoylglucoside	map00941	Flavonoid biosynthesis	map00940	Phenylpropanoid biosynthesis
49	6.19_292.1179m/z	CSID24808168	49.3	NA	2-(5'-Methylthio)pentylmalic acid;///2-(5'-Methylthio)pentylmalate	C17222	7.18e-08	-2.89953	dicarboxylic acid	?
50	15.47_724.4464m/z	CSID24785160	46.6	NA	NA	NA	1.07e-08	-2.82145		Unknown
51	14.45_331.1528m/z	CSID24785078	36.3	CPD-9583	NA	NA	7.96e-06	-2.8103		Aminoacid derivative	map01230	Biosynthesis of amino acids
52	13.77_75.0439m/z	CSID733	38.7	GLYCEROL	Glycerol;///Glycerin;///1,2,3-Trihydroxypropane;///1,2,3-Propanetriol	C00116	0.00263779	-2.78777	trihydroxyalcohol	Glycerol		?
53	11.26_341.1378m/z	CSID321828	32.4	NA	Thalsimine	C09661	0.00149579	-2.72034	isoquinolines	isoquinoline alkaloid	map00950	Isoquinoline alkaloid biosynthesis
54	1.40_100.9882m/z	CSID9727	36.8	NA	Oxomalonate;///Oxomalonic acid;///Ketomalonic acid;///Mesoxalic acid	C00830	4.45e-08	-2.71712	oxo dicarboxylic acid.	Unknown
55	15.58_692.4195m/z	CSID10218300	52.3	NA	Chivosazole F	C15733	6.38e-05	-2.71488	oxazole.	Mycinamicin II	M00934	Mycinamicin biosynthesis	map00522	Biosynthesis of 12-, 14- and 16-membered macrolides	map07020 Macrolides and ketolides
56	5.04_364.1003m/z	CSID20126649	42.3	NA	Nocardicin F	C17354	1.66e-06	-2.70835	nocardicin and a monocarboxylic acid.	?
57	15.26_761.4275m/z	CSID29111	47.6	NA	Fludrocortisone	C07004	0.000343413	-2.70481	synthetic corticosteroid	Soyasaponin III	map00909	Sesquiterpenoid and triterpenoid biosynthesis	map01062	Biosynthesis of terpenoids and steroids	map00900	Terpenoid backbone biosynthesis
58	15.06_665.3490m/z	CSID4953372	36.2	NA	NA	NA	0.00258571	-2.63577		Unknown
59	16.71_430.3669n	CSID66133	34.4	NA	Solanocapsine	C10821	0.00205517	-2.57294		Vitamin E	M00112	Tocopherol/tocotorienol biosynthesis	map00130	Ubiquinone and other terpenoid-quinone biosynthesis
60	3.25_151.0600m/z	CSID111589	38.5	NA	beta-D-Xylose	C02096	4.98e-06	-2.53888	carbohydrate	carbohydrate derivatives		Carbohydrate metabolism
61	9.91_351.0707m/z	CSID395503	36.4	NA	Glutathione amide;///L-gamma-Glutamyl-L-cysteinylglycinamide	C19689	0.000101621	-2.52974	dicarboxylic acid monoamide arising	O-Feruloylgalactaric acid	map00053	Ascorbate and aldarate metabolism		Carbohydrate metabolism
62	9.53_611.1609m/z	CSID10306203	46.7	NA	Kaempferol 3-O-beta-D-glucosyl-(1->2)-beta-D-glucoside;///Kaempferol 3-O-beta-D-sophoroside;///Sophoraflavonoloside	C12634	0.000428136	-2.52596	trihydroxyflavone and a sophoroside	Unknown Flavonoid	map00941	Flavonoid biosynthesis	map00940	Phenylpropanoid biosynthesis
63	13.39_267.0683m/z	CSID34439	38.2	NA	NA	NA	0.000718422	-2.523		Unknown
64	10.08_629.1314m/z	CSID134142	38.4	NA	Linalyl diphosphate;///LPP	C05308	0.000189846	-2.46621	monoterpenyl phosphate	Unknown
65	17.02_524.3696m/z	CSID20148061	32.1	NA	NA	NA	0.00300459	-2.43323		Unknown
66	9.50_479.1178m/z	CSID148126	49.5	NA	NA	NA	3.74e-09	-2.42349	synthetic derivative of pterins	isorhamnetin 3-glucoside	map00944	Flavone and flavonol biosynthesis	map00941	Flavonoid biosynthesis	map00940	Phenylpropanoid biosynthesis
67	9.34_771.2456m/z	CSID30646675	37.9	NA	Nocardicin G	C17355	0.000203636	-2.38761	monobactam, a polyphenol, an oxo monocarboxylic acid and a secondary amino compound.	amino acid derivative	map01230	Biosynthesis of amino acids
68	5.04_382.1718m/z	CSID24784932	56.1	NA	NA	NA	9.62e-14	-2.36885		zeatin compound (phytohormone)	map00908	Zeatin biosynthesis		Hormone
69	1.35_441.0995m/z	CSID24785136	35.9	R-4-PHOSPHOPANTOTHENOYL-L-CYSTEINE	NA	NA	1.08e-09	-2.3671	drug	unknown
70	8.01_337.0553m/z	CSID58837586	50.8	NA	NA	NA	2.24e-06	-2.32221		unknown
71	7.49_152.0418m/z	CSID2766269	34.4	2K-4CH3-PENTANOATE	NA	NA	0.00847842	-2.31995	carboxylic acid	unknown
72
73	1.15_1005.5178m/z	CSID30792042	31.5	NA	Aeruginopeptin 917S-C	C15750	3.19e-05	-2.31251	cyclodepsipeptide	triterpene	map00909	Sesquiterpenoid and triterpenoid biosynthesis	map01062	Biosynthesis of terpenoids and steroids	map00900	Terpenoid backbone biosynthesis
74	8.54_773.1904m/z	CSID24785343	47.8	CPD-8068	NA	NA	0.00147691	-2.28626		Unknown Flavonoid	map00944	Flavone and flavonol biosynthesis	map00941	Flavonoid biosynthesis	map00940	Phenylpropanoid biosynthesis
75	11.08_306.0743n	CSID389677	37.3	NA	Leucocyanidin;///2-(3,4-Dihydroxyphenyl)-3,4-dihydro-2H-1-benzopyran-3,4,5,7-tetrol;///3,3',4,4',5,7-Flavanhexol;///3,4-Cyanidiol;///Leucoanthocyanidol;///Leucocianidol;///Leucocyanidol;///Leukocyanidine;///Procyanidol;///Resivit;///2,3-trans-3,4-cis-Leucocyanidin	C05906	4.18e-06	-2.25205	leucocyanidin	(+)-Gallocatechin	map00941	Flavonoid biosynthesis	map00940	Phenylpropanoid biosynthesis
76	1.21_479.0220m/z	CSID5293513	34.9	NA	NA	NA	0.000846509	-2.24231	drugs	Unknown
77	6.10_248.0917m/z	CSID571136	48.3	NA	cis-1,2-Dihydroxy-1,2-dihydro-8-carboxynaphthalene	C14092	1.91e-06	-2.22732		Unknown
78	7.70_471.1828m/z	CSID4470760	42.6	NA	NA	NA	1.42e-13	-2.22264	drug	Unknown
79	14.61_281.1724m/z	CSID62138	46.9	NA	NA	NA	3.77e-05	-2.21372	It is a sesquiterpenoid, a cyclic acetal, an organic peroxide, an artemisinin derivative and a semisynthetic derivative.	cis-1,2-dihydro-3-ethylcatechol	map00642	Ethylbenzene degradation	map01220	Degradation of aromatic compound
80	9.34_449.1075m/z	CSID102753	52.2	NA	Isoorientin;///Homoorientin	C01821	1.59e-05	-2.16682	It is a tetrahydroxyflavone and a flavone C-glycoside	Unknown Flavonoids	map00941	Flavonoid biosynthesis	map00940	Phenylpropanoid biosynthesis
81	2.38_224.0071m/z	CSID24785204	33	DGDP	NA	NA	1.27e-07	-2.15951		2'-deoxyguanosine-5'-diphosphate		?
82	4.76_184.1330m/z	CSID46764	42.6	NA	NA	NA	4.44e-06	-2.14829	synthetic	Unknown Fatty acid	map01212	Fatty acid metabolism
83	2.41_142.5073m/z	CSID5055	37.4	NA	Risedronic acid;///Risedronate	C08233	1.8e-06	-2.14778	pyridines	Unknown
84	11.16_355.1719m/z	CSID9969413	43.2	NA	NA	NA	1.11e-08	-2.13519	21-hydroxy steroid	dihydroxyflavone	map00941	Flavonoid biosynthesis	map00940	Phenylpropanoid biosynthesis
85	11.82_498.2904m/z	CSID20152952	55.1	NA	Netilmicin	C07657	0.000126889	-2.13269	semisynthetic	Unknown
86	7.05_354.0946m/z	CSID24785397	44.1	NA	NA	NA	4.05e-06	-2.12709	monocarboxylic acid anion	caffeoylquinate	map00945	Stilbenoid, diarylheptanoid and gingerol biosynthesis	map00941	Flavonoid biosynthesis	map00940	Phenylpropanoid biosynthesis
87	8.87_398.0761m/z	CSID388547	30.8	NA	NA	NA	6.14e-07	-2.12636		Unknown
88	4.31_216.9666m/z	CSID43109	33.3	NA	Arsenobetaine	C19331	4.81e-08	-2.10433	organic salt.	Unknown
89	7.77_471.0865m/z	CSID332569	25.9	12346-PENTAKIS-O-GALLOYL-BETA-D-GLUC	NA	NA	4.91e-09	-2.10359		Unknown
90	12.42_357.1816m/z	CSID203587	37.1	NA	3-Hydroxy-2-nitroestra-1,3,5(10)-trien-17-one;///2-Nitroestrone	C15018	0.00253257	-2.10354	3-hydroxy steroid	3-hydroxy steroid	map00100	Steroid biosynthesis	map00900	Terpenoid backbone biosynthesis
91	7.43_433.1135m/z	CSID24785429	31.7	NA	NA	NA	5.63e-11	-2.06603		Cinnamtannin derivative	map00941	Flavonoid biosynthesis	map00940	Phenylpropanoid biosynthesis
92	11.82_489.2301m/z	CSID30791439	45.2	NA	NA	NA	7.4e-05	-2.06484	Peptides	Unknown
93	1.24_176.8940m/z	CSID478	32.8	NA	NA	NA	3.74e-08	-2.06234	sulfur oxoacid.	Unknown
94	1.21_321.2005m/z	CSID144334	38.9	NA	NA	NA	0.000482805	-2.05898		Unknown
95	1.46_119.0342m/z	CSID10649	38.8	NA	Methyl oxalate	C10900	4.58e-09	-2.04193	dicarboxylic acids	L-threonic acid		?
96	1.21_212.8517m/z	CSID22858	37.1	NA	Potassium dibasic phosphate	C13197	0.000459351	-2.03671		Unknown
97	14.40_659.1383m/z	CSID58830019	35.4	NA	NA	NA	4.43e-06	-2.02262		Unknown
98	12.38_434.1210n	CSID58837759	54.9	NA	NA	NA	4.47e-07	-2.01363		Phlorizin chalcone	map00941	Flavonoid biosynthesis	map00940	Phenylpropanoid biosynthesis
99	13.39_244.1677n	CSID871	44.6	NA	[N-(6-Aminohexanoyl)]n;///6-Aminohexanoate oligomer;///Nylon-6 oligomer	C20988	3.5e-05	-2.01029		Leu-Leu	map01230	Biosynthesis of amino acids
100	7.56_549.1571m/z	CSID390593	55.1	NA	Inumakilactone A glycoside	C09114	7.39e-09	-2.00854	organooxygen compound and an organic heterotricyclic compound.	Unknown
101	1.24_174.8956m/z	CSID22914	38	NA	NA	NA	1.48e-16	-2.00437		Phosphate		?
102	5.04_406.1339m/z	CSID388404	47.8	NA	N-Acetyllactosamine;///beta-D-Galactosyl-1,4-N-acetyl-D-glucosamine;///beta-D-Galactosyl-1,4-N-acetyl-beta-D-glucosamine	C00611	1.07e-06	-2.00044		Unknown
103	8.98_1211.3043m/z	CSID4444500	31.1	NA	NA	NA	8.13e-14	-1.99155	synthetic propylpiperazine derivative	Unknown
104	13.49_235.1303m/z	CSID4444610	47.6	NA	Putaminoxin	C08509	6.67e-05	-1.9874	oxacycle.	short-chain fatty acid	map01212	Fatty acid metabolism
105	11.82_466.2639m/z	CSID10128409	49.2	NA	3beta-Hydroxy-16-phosphonopregn-5-en-20-one monoethyl ester;///(3beta-Hydroxy-20-oxopregn-5-en-16-yl)phosphonic acid monoethyl ester	C15173	0.000182259	-1.98362	corticosteroid hormone.	Unknown
106	8.60_655.1859m/z	CSID8028296	47	NA	NA	NA	6.94e-05	-1.98019	flavonol, a type of flavonoid.	flavanol	map00941	Flavonoid biosynthesis	map00940	Phenylpropanoid biosynthesis
107	12.34_659.1383m/z	CSID58830019	51.4	NA	NA	NA	2.03e-10	-1.97244		xylogalacturonan		Carbohydrate
108	10.12_433.1093m/z	CSID141670	47.4	NA	Secologanin;///(-)-Secologanin	C01852	9.54e-07	-1.97038	iridoid monoterpenoid	terpenoid derivative	map00900	Terpenoid backbone biosynthesis
109	11.26_665.2973m/z	CSID54842	47.2	NA	Zanamivir	C08095	0.000300571	-1.96066	drug	Unknown
110	17.09_704.4837m/z	CSID21864912	42.3	NA	Erythromycin D	C06633	0.00419235	-1.95665	erythromycin.	Unknown
111	1.24_235.0213m/z	CSID10240	38.6	NA	D-Gluconic acid;///D-Gluconate;///D-gluco-Hexonic acid	C00257	8.66e-06	-1.94704	Sugar Acids	D-gluconic or D-galactonic acid	map00052	Galactose metabolism		Carbohydrate metabolism
112	2.92_204.0501m/z	CSID396785	45.5	NA	NA	NA	6.73e-08	-1.92604	Carbohydrates	D-4-hydroxy-2-oxoglutaric acid	map00630	Glyoxylate and dicarboxylate metabolism		Carbohydrate metabolism
113	7.82_302.0548m/z	CSID15331	32.6	NA	NA	NA	0.00168349	-1.91803		Unknown
114	15.03_697.3750m/z	CSID390488	49.2	NA	Cimicifugoside	C08935	2.6e-06	-1.91658	triterpenoid	Unknown
115	1.75_272.1126m/z	CSID66273	37	NA	Deidaclin;///NSC 370273	C08329	0.00015487	-1.91361	cyanogenic glycoside	6-hydroxy-indol-3-yl)acetyl-L-valine		?
116	9.34_593.1477m/z	CSID20117948	35.1	NA	Aspulvinone E;///(5Z)-4-Hydroxy-3-(4-hydroxyphenyl)-5-[(4-hydroxyphenyl)methylene]-2(5H)-furanone	C02006	1.18e-06	-1.91248	polyphenol	flavone	map00941	Flavonoid biosynthesis	map00940	Phenylpropanoid biosynthesis
117	2.87_187.1443m/z	CSID6278	38.1	NA	NA	NA	0.00106603	-1.88862	carbamate ester.	Unknown
118	5.99_351.1052m/z	CSID10283118	40.1	NA	Anisatin	C09294	2.78e-07	-1.87901	drug	Unknown
119	11.61_727.2554m/z	CSID65333	48.7	NA	9-Aminocamptothecin	C16822	0.000583903	-1.86831	pyranoindolizinoquinoline.	Unknown
120	1.40_95.0486m/z	CSID12791	37.8	NA	2-Hydroxyethyl methacrylate;///HEMA	C14530	1.05e-06	-1.86495		Unknown Fatty acids	map01212	Fatty acid metabolism
121	8.94_468.1264n	CSID30791345	46.3	NA	8-D-Olivosyl-landomycin;///Landomycin I	C18778	2.19e-10	-1.86077	anthraquinone	Unknown
122	11.44_317.0290m/z	CSID24784762	54.3	CPD-602	NA	NA	0.00271374	-1.85424		p-Coumaroyltriacetic acid lactone		?
123	10.39_508.1215n	CSID21251443	42.4	NA	NA	NA	8.81e-13	-1.85144	tetracycline	Unknown
124	11.73_441.1742m/z	CSID8633097	51.8	NA	Kanokoside A	C17428	7.04e-09	-1.83528	glycoside.	Unknown
125	8.01_189.0127m/z	CSID392380	34.4	NA	Purine mononucleotide	C05325	2.87e-07	-1.8314
126	8.28_610.1533n	CSID10306127	58.1	NA	NA	NA	5.07e-08	-1.81724		kaempferol derivative	map00941	Flavonoid biosynthesis	map00940	Phenylpropanoid biosynthesis
127	11.82_503.1570m/z	CSID391078	37.9	NA	Chryso-obtusin glucoside	C10313	0.000612141	-1.81335	anthraquinone	Unknown
128	13.46_195.1372m/z	CSID4444610	51	NA	Putaminoxin	C08509	5.8e-05	-1.80787	oxacycle	Cucurbic acid	M00113	Jasmonic acid biosynthesis	map00061	Fatty acid biosynthesis
129	9.16_1128.3121m/z	CSID146482	30.3	NA	NA	NA	1.84e-05	-1.79246	semisynthetic	Unknown
130	3.01_93.9991m/z	CSID7668	33	NA	Cyanuric acid	C06554	4.79e-07	-1.78479	1,3,5-triazines and a heteroaryl hydroxy compound.	Unknown
131	9.45_609.1829m/z	CSID4444932	50.3	NA	Diosmin;///Diosmetin 7-O-rutinoside	C10039	1.91e-08	-1.77979	glycosyloxyflavone, a rutinoside, a disaccharide derivative, a monomethoxyflavone and a dihydroxyflavanone	kaempferol 3-glucopyranosyl-2'-rhamnoside	map00941	Flavonoid biosynthesis	map00940	Phenylpropanoid biosynthesis
132	8.47_202.0895m/z	CSID389023	44.7	NA	NA	NA	1.9e-06	-1.77969	L-arginine derivative	Nitro-L-arginine	map01230	Biosynthesis of amino acids
133	8.68_152.0705m/z	CSID11600	38.4	NA	5-Methyl-2-furaldehyde;///5-Methyl-2-furfural	C11115	1.12e-05	-1.7678	arenecarbaldehyde	Catechol or resorcinol	map00361	Chlorocyclohexane and chlorobenzene degradation	map01220	Degradation of aromatic compounds
134	1.24_258.1100m/z	CSID46764	53	NA	NA	NA	3e-05	-1.76532	synthetic	5-Methylcytidine		?
135	12.18_404.1102n	CSID8629286	50.2	NA	NA	NA	4.07e-07	-1.7632	glycoside	Unknown
136	15.47_729.4011m/z	CSID142946	52.6	NA	Resiniferonol	C09178	1.16e-05	-1.75529	diterpenoid	Unknown
137	11.82_503.2459m/z	CSID8067945	53.9	NA	Eriojaposide A	C17888	1.02e-05	-1.75051	drug	Unknown
138	1.15_921.5557m/z	CSID30783462	30.6	NA	Spiramycin III	C18844	8.94e-06	-1.73646	amino oligosaccharide	18:2-18:3-DGDG	map00561	Glycerolipid metabolism
139	13.01_299.1833m/z	CSID213135	47.9	NA	9-Fluoro-11beta,17beta-dihydroxy-16alpha-methylandrosta-1,4-dien-3-one	C15092	5.06e-05	-1.73326	3-hydroxy steroid	3-hydroxy steroid	map00100	Steroid biosynthesis	map00900	Terpenoid backbone biosynthesis	map00900	Biosynthesis of terpenoids and polyketides
140	1.35_423.0892m/z	CSID109086	38.5	NA	alpha,alpha'-Trehalose 6-phosphate;///Trehalose 6-phosphate	C00689	2.59e-09	-1.70793	trehalose phosphate.	sugar phosphate		sugar
141	8.57_277.0284m/z	CSID114471	36.3	NA	NA	NA	3.06e-06	-1.70763	heteroarene and an aromatic amide	Unknown
142	9.91_742.2614m/z	CSID16735998	50.2	NA	Rifamycin;///Rifamycin SV	C12044	0.000116645	-1.70211	rifamycin	Unknown
143	14.74_226.1569n	CSID58829769	50.6	NA	NA	NA	7.74e-05	-1.69907	Cyclohexanols	grasshopper ketone		?
144	8.51_448.1004n	CSID30791217	55.6	NA	Carthamone	C08598	1.63e-07	-1.6976	hydroxycinnamic acid	Unknown Flavonoid	map00941	Flavonoid biosynthesis	map00940	Phenylpropanoid biosynthesis
145	8.85_810.1117n	CSID28528690	25.5	NA	NA	NA	0.000377346	-1.69571	drugs	Unknown
146	9.98_711.1887m/z	CSID23107011	38	NA	2,5-Diamino-6-(5-phospho-D-ribitylamino)pyrimidin-4(3H)-one;///2,5-Diamino-6-(1-D-ribitylamino)pyrimidin-4(3H)-one 5'-phosphate	C18910	9.03e-05	-1.68447	-glycosyl compound, an aminopyrimidine, a pyrimidone and a ribitol phosphate.	Oligosaccharides		sugar
147	9.56_409.0716n	CSID28817	27.9	NA	NA	NA	5.96e-06	-1.68233	drug	Unknown
148	12.21_437.1211m/z	CSID140536	37.8	NA	Baldrinal	C16811	0.000137219	-1.66939	arenecarbaldehyde	(4Z)-2-Hydroxy-6-oxo-6-phenyl-2,4-hexadienoic acid		?
149	1.12_84.9109m/z	CSID56181	33.6	NA	Rubidium hydroxide	C13515	3.15e-05	-1.66087	alkali metal hydroxide and a rubidium molecular entity	Unknown
150	7.05_168.0654m/z	CSID10229807	45.3	NA	Triacetate lactone;///4-Hydroxy-6-methyl-2-pyrone	C02752	3.39e-09	-1.6583	2-pyranones	Unknown
151	7.43_451.1231m/z	CSID390865	46.7	NA	Ipolamiide	C09784	1.38e-11	-1.65775	terpene glycoside	terpene glycoside	map00900	Terpenoid backbone biosynthesis
152	7.05_332.1128m/z	CSID389678	52.7	NA	Luteoforol;///3-Deoxyleucocyanidin	C05907	1.75e-09	-1.65594		Catechin	map00941	Flavonoid biosynthesis	map00940	Phenylpropanoid biosynthesis
153	1.35_278.0407n	CSID8441068	28.6	NA	Alcoifosfamide	C16558	1.98e-11	-1.65107	phosphorodiamide	Unknown
154	11.82_448.2307n	CSID24534181	55.5	NA	Atractyloside A	C17858	5.96e-06	-1.64828	terpene glycoside	terpene glycoside	map00900	Terpenoid backbone biosynthesis
155	8.11_600.1230m/z	CSID10272879	34.5	NA	Cinnamtannin A2	C17625	2.52e-05	-1.64704	proanthocyanidin	proanthocyanidin	map00941	Flavonoid biosynthesis	map00940	Phenylpropanoid biosynthesis
156	7.17_580.1427n	CSID390981	55.6	NA	Carlinoside	C10026	1.55e-07	-1.62741	tetrahydroxyflavone and a C-glycosyl compound	tetrahydroxyflavone	map00941	Flavonoid biosynthesis	map00940	Phenylpropanoid biosynthesis
157	16.96_702.4681m/z	CSID75735	43.5	NA	Erythromycin C	C06616	0.00679244	-1.61675	erythromycin	Unknown
158	8.87_756.1901n	CSID58829835	57.4	NA	NA	NA	9.12e-07	-1.61628	anthocyanidin	pelargonidin-3,5-diglucoside-5-O-caffeoylglucoside	map00942	Anthocyanin biosynthesis	map00941	Flavonoid biosynthesis
159	11.94_451.1078m/z	CSID389963	33.3	NA	7-Hydroxylpradimicin A	C06782	0.000449691	-1.61063	tetracenes and a member of p-quinones.	Unknown
160	9.45_480.1258m/z	CSID391784	35.5	NA	Petunidin 3-O-glucoside;///Petunidin 3-glucoside	C12139	0.000209402	-1.59971	It is an anthocyanin cation, a beta-D-glucoside and an aromatic ether	Riboflavin cyclic-4',5'-phosphate	map00740	Riboflavin metabolism
161	15.66_667.3612m/z	CSID61835	41.1	NA	Primidolol	C11774	0.00123803	-1.59838	aromatic ether	Unknown
162	11.94_885.2403m/z	CSID8733119	44.6	NA	Cassiaside B2	C17674	8.09e-06	-1.5975	oligosaccharide	oligosaccharide		sugar
163	9.16_624.1690n	CSID58829956	49.5	NA	NA	NA	6.95e-10	-1.58758		isorhamnetin 3-O-(3-O-p-coumaroyl)-glucoside	map00941	Flavonoid biosynthesis	map00940	Phenylpropanoid biosynthesis
164	7.70_485.1618m/z	CSID4483963	35.2	NA	Lumichrome;///7,8-Dimethylalloxazine	C01727	0.000849712	-1.57818	Flavins	Unknown flavin	map00740	Riboflavin metabolism
165	12.50_341.1927m/z	CSID389225	53.7	NA	(+)-Neomenthyl O-beta-D-glucoside	C04165	4.23e-05	-1.57252	beta-D-glucoside.	(+)-Neomenthyl O-beta-D-glucoside	map00902	Monoterpenoid biosynthesis	map01062	Biosynthesis of terpenoids and steroids	map00900	Terpenoid backbone biosynthesis
166	11.82_259.0921m/z	CSID8002804	35.7	NA	NA	NA	0.00304648	-1.56856		Unknown
167	8.32_635.1305m/z	CSID102656	50.2	NA	Neoeriocitrin;///Eriodictyol 7-O-neohesperidoside	C09805	6.7e-13	-1.5546	flavanone glycoside	Neoeriocitrin	map00941	Flavonoid biosynthesis	map00940	Phenylpropanoid biosynthesis
168	7.05_165.0544m/z	CSID1266072	37.6	NA	cis-p-Coumarate	C06738	2.12e-08	-1.55169	4-coumaric acid	cis-p-Coumarate	map01110	Biosynthesis of secondary metabolites	map01061	Biosynthesis of phenylpropanoids
169	1.94_258.0188m/z	CSID389294	37.5	NA	S-Methyl-3-phospho-1-thio-D-glycerate	C04399	0.000292739	-1.5312	carbohydrate acid ester, an aldonate ester phosphate and a thioester	S-Methyl-3-phospho-1-thio-D-glycerate		?
170	15.58_697.3752m/z	CSID4447574	53.8	NA	NA	NA	1.73e-05	-1.52371	synthetic alkylamine	Unknown
171	8.60_399.1431m/z	CSID64985	35.9	NA	NA	NA	1.65e-05	-1.51598
172	8.32_626.1193n	CSID58829991	47.2	NA	NA	NA	1.54e-06	-1.51196		Quercetin 3-O-sophoroside	map00941	Flavonoid biosynthesis	map00940	Phenylpropanoid biosynthesis
173	1.35_225.0155m/z	CSID388511	46.5	NA	D-Fructose 1-phosphate	C01094	1.12e-11	-1.51076		D-Fructose 1-phosphate		sugar
174	3.52_198.9842m/z	CSID389294	36.1	NA	S-Methyl-3-phospho-1-thio-D-glycerate	C04399	0.000246115	-1.50801	aldonate ester phosphate	Unknown
175	2.16_164.0728m/z	CSID23916	36	NA	Ethionine	C11227	5.2e-10	-1.50785	drug	amino acid derivative	map01230	Biosynthesis of amino acids
176	2.96_132.0629n	CSID55553	39.4	NA	Methylenediurea	C06381	1.72e-09	-1.50533		amino acid derivative	map01230	Biosynthesis of amino acids
177	12.67_519.1254m/z	CSID29273167	46.5	NA	Albiflorin	C17457	4.12e-10	-1.49266		Unknown
178	9.23_432.1054n	CSID142556	52.7	NA	Isovitexin;///Saponaretin;///Apigenin-6-C-glucoside;///6-C-Glucosylapigenin;///Apigenin 6-C-glucoside	C01714	7.61e-09	-1.49244	It is a C-glycosyl compound and a trihydroxyflavone.	Genistin/apigetrin/isovitexin	map00941	Flavonoid biosynthesis	map00940	Phenylpropanoid biosynthesis
179	7.39_357.1160m/z	CSID4444897	45.4	NA	Zearalenone	C09981	0.000100619	-1.4827	drugs	Unknown
180	9.95_259.1112m/z	CSID40130	45.9	NA	Captopril	C06867	0.000170469	-1.47781	drugs-Proline	Unknown
181	7.98_595.1651m/z	CSID2339749	53.7	NA	Genipin 1-beta-gentiobioside	C16965	1.81e-09	-1.47764	terpene glycoside.	Genipin 1-beta-gentobioside/terpene glycoside	map00900	Terpenoid backbone biosynthesis
182	8.51_641.1109m/z	CSID141906	37.7	NA	Dihydromyricetin;///Ampelopsin;///(+)-Dihydromyricetin;///(+)-Ampelopsin	C02906	2.33e-06	-1.47669	Flavonoids	Dihydromyricetin	map00941	Flavonoid biosynthesis	map00940	Phenylpropanoid biosynthesis
183	1.63_293.0084m/z	CSID61442	41.1	NA	L-Djenkolic acid;///Djenkolic acid	C08275	6.78e-05	-1.47429		Unknown
184	2.92_191.1016m/z	CSID13595	37.5	NA	1,2-Octanediol;///1,2-Dihydroxyoctane	C14273	0.00262967	-1.47272	octanediol.	short-chain fatty acid diol	map01212	Fatty acid metabolism
185	2.72_307.0838m/z	CSID58835	43.7	NA	Glutathione disulfide;///GSSG;///Oxiglutatione;///Oxidized glutathione	C00127	2.71e-11	-1.46239	tripeptide	Glutathione	map00480	Glutathione metabolism
186	9.45_462.1155n	CSID390983	54.2	NA	Isoscoparine;///Isoscoparin;///C-Glucosyl-6 chrysoeriol;///Chrysoeriol 6-C-glucoside	C05990	5.71e-10	-1.45765	trihydroxyflavone, a monomethoxyflavone, a monosaccharide derivative and a C-glycosyl compound.	glycosylflavone	M00137	Flavanone biosynthesis	map00941	Flavonoid biosynthesis	map00940	Phenylpropanoid biosynthesis
187	7.77_1151.2822m/z	CSID58829839	44	NA	NA	NA	2.43e-05	-1.45606	anthocyanidin glycoside	gentiodelphin	map00942	Anthocyanin biosynthesis
188	9.45_485.3099m/z	CSID221047	35.1	NA	17-[[3-(1-Pyrrolidinyl)propyl]imino]androst-5-en-3beta-ol acetate	C14928	1.62e-06	-1.45395		anthocyanidin glycoside	map00942	Anthocyanin biosynthesis
189	2.52_321.1645m/z	CSID21864764	36.4	NA	beta-Cyclopiazonate;///beta-Cyclopiazonic acid	C02899	5.65e-05	-1.44118		Coumarins	map01061	Biosynthesis of phenylpropanoids
190	2.52_321.1645m/z	CSID4444397	37.2	NA	all-trans-Dehydroretinal;///Dehydroretinaldehyde;///Dehydroretinaldehyd;///(all-E)-3,7-Dimethyl-9-(2,6,6-trimethyl-1,3-cyclohexadien-1-yl)-2,4,6,8-nonatetraenal;///alpha-Retinene;///3,4-Didehydroretinal;///3-Dehydroretinal;///all-trans-3-Dehydroretinal;///3-Dehydroretinaldehyde;///all-trans-3,4-Dehydroretinal;///Dehydroretinal;///Retinene 2;///trans-3-Dehydroretinal;///Vitamin A2 aldehyde	C05918	5.65e-05	-1.44118	drug	Unknown
191	8.11_1183.2725m/z	CSID4445280	47.2	NA	Thiocillin	C12052	1.66e-08	-1.43099	azamacrocycle and a lactam	Unknown
192	2.96_219.0125m/z	CSID200337	38.3	NA	Tetrahydroxypteridine	C03178	0.000123116	-1.42239	pteridines.	?
193	2.96_212.0916m/z	CSID389941	47.1	NA	1,6-Dihydroxy-5-methylcyclohexa-2,4-dienecarboxylate;///1,2-Dihydroxy-3-methylcyclohexa-3,5-dienecarboxylate	C06720	2.83e-06	-1.41394		1,6-dihydroxy-5-methylcyclohexa-2,4-dienecarboxylate or 1,6-Dihydroxy-4-methyl-2,4-cyclohexadiene-1-carboxylic acid	map00622	Xylene degradation	map01220	Degradation of aromatic compounds
194	8.28_325.0579m/z	CSID24785448	45.4	CPD-7844	NA	NA	2.89e-06	-1.41067		flavonoid - anthocyanin	map00941	Flavonoid biosynthesis	map00940	Phenylpropanoid biosynthesis
195	9.56_355.0923m/z	CSID164186	36.7	NA	3',5'-Cyclic dAMP	C00968	2.22e-10	-1.40354		Dopaxanthin	map00965	Betalain biosynthesis	map01230	Biosynthesis of amino acids
196	7.21_310.0525m/z	CSID24785529	39.2	NA	NA	NA	0.000104275	-1.40131		4-sinapoyloxybutylglucosinolate		?
197	3.93_220.1181m/z	CSID30791957	48.3	NA	D-Thevetose	C16287	6.76e-08	-1.39641	drug	trans-Zeatin	map00908	Zeatin biosynthesis	map00900	Terpenoid backbone biosynthesis	map00900	Biosynthesis of terpenoids and polyketides
198	7.70_481.1322m/z	CSID389662	37.9	NA	NA	NA	1.18e-07	-1.39092		Unknown
199	15.66_665.3493m/z	CSID30792070	52.7	NA	Chalcomycin	C15678	3.49e-05	-1.38273	drugs - Macrolide	Gibberellin A4	map04075	Plant hormone signal transduction	M00928	Gibberellin A4/A1 biosynthesis, GA12 => GA4 / GA53 => GA1	map00904	Diterpenoid biosynthesis
200	8.32_549.1576m/z	CSID390593	49.6	NA	Inumakilactone A glycoside	C09114	4.59e-07	-1.37982	organic heterotricyclic compound	Unknown
	8.60_399.1431m/z	CSID4111	35.4	NA	NA	NA	1.65e-05	-1.51598	synthetic benzamide	(-)-deoxypodophyllotoxin	map00940	Phenylpropanoid biosynthesis	map01110 Biosynthesis of secondary metabolites
