# Supplementary material for: Integrated Transcriptomic and Metabolomic Analyses Reveal the Importance of the Terpenoid, Fatty Acid, and Flavonoid Pathways in Rice Cell Death and Defense
Source: Plants (Basel). 2025 Feb 21;14(5):665. doi: 10.3390/plants14050665 (PMC11901969; doi:10.3390/plants14050665)
Supplement: Supplementary file 1 [file plants-14-00665-s001.zip › Table S6 Down-regulated metabolites-2.xlsx]

## Sheet: Sheet1
No	MZ	pvalue	logFC	putative ID	Pathway 1		Pathway 2		Pathway 3
						Flavonoids
186	9.45_462.1155n	5.71e-10	-1.45765	glycosylflavone	M00137	Flavanone biosynthesis	map00941	Flavonoid biosynthesis	map00940	Phenylpropanoid biosynthesis
74	8.54_773.1904m/z	0.00147691	-2.28626	Unknown Flavonoid	map00944	Flavone and flavonol biosynthesis	map00941	Flavonoid biosynthesis	map00940	Phenylpropanoid biosynthesis
3	9.87_593.1511m/z	5.07e-06	-14.685	quercetin 3-O-rhamnoside-7-O-glucoside or unknown flavonoid glycoside	map00944	Flavone and flavonol biosynthesis	map00941	Flavonoid biosynthesis	map00940	Phenylpropanoid biosynthesis
15	1.35_603.1517m/z	1.62e-05	-5.54867	trihydroxyflavanone	map00944	Flavone and flavonol biosynthesis	map00941	Flavonoid biosynthesis	map00940	Phenylpropanoid biosynthesis
30	8.91_583.1631m/z	0.000743089	-3.80991	flavonol glycoside	map00944	Flavone and flavonol biosynthesis	map00941	Flavonoid biosynthesis	map00940	Phenylpropanoid biosynthesis
43	9.45_561.1579m/z	6.28e-10	-3.25399	Kaempferitrin	map00944	Flavone and flavonol biosynthesis	map00941	Flavonoid biosynthesis	map00940	Phenylpropanoid biosynthesis
45	8.01_617.1466m/z	2.41e-05	-3.16425	unknown glycosyloxyisoflavone	map00944	Flavone and flavonol biosynthesis	map00941	Flavonoid biosynthesis	map00940	Phenylpropanoid biosynthesis
47	6.57_466.1107n	3.61e-06	-3.01578	Plantagoside	map00944	Flavone and flavonol biosynthesis	map00941	Flavonoid biosynthesis	map00940	Phenylpropanoid biosynthesis
66	9.50_479.1178m/z	3.74e-09	-2.42349	isorhamnetin 3-glucoside	map00944	Flavone and flavonol biosynthesis	map00941	Flavonoid biosynthesis	map00940	Phenylpropanoid biosynthesis
144	8.51_448.1004n	1.63e-07	-1.6976	Unknown Flavonoid	map00941	Flavonoid biosynthesis	map00940	Phenylpropanoid biosynthesis
9	12.21_830.2258m/z	0.000904871	-6.5117	flavonoid glycoside	map00941	Flavonoid biosynthesis	map00940	Phenylpropanoid biosynthesis
29	7.17_600.1232m/z	0.000336051	-3.81161	proanthocyanidin	map00941	Flavonoid biosynthesis	map00940	Phenylpropanoid biosynthesis
48	10.79_771.2123m/z	7.01e-06	-3.00279	delphinidin 3-O-glucosyl-5-O-caffeoylglucoside	map00941	Flavonoid biosynthesis	map00940	Phenylpropanoid biosynthesis
62	9.53_611.1609m/z	0.000428136	-2.52596	Unknown Flavonoid	map00941	Flavonoid biosynthesis	map00940	Phenylpropanoid biosynthesis
75	11.08_306.0743n	4.18e-06	-2.25205	(+)-Gallocatechin	map00941	Flavonoid biosynthesis	map00940	Phenylpropanoid biosynthesis
80	9.34_449.1075m/z	1.59e-05	-2.16682	Unknown Flavonoids	map00941	Flavonoid biosynthesis	map00940	Phenylpropanoid biosynthesis
84	11.16_355.1719m/z	1.11e-08	-2.13519	dihydroxyflavone	map00941	Flavonoid biosynthesis	map00940	Phenylpropanoid biosynthesis
86	7.05_354.0946m/z	4.05e-06	-2.12709	caffeoylquinate	map00945	Stilbenoid, diarylheptanoid and gingerol biosynthesis	map00941	Flavonoid biosynthesis	map00940	Phenylpropanoid biosynthesis
91	7.43_433.1135m/z	5.63e-11	-2.06603	Cinnamtannin derivative	map00941	Flavonoid biosynthesis	map00940	Phenylpropanoid biosynthesis
98	12.38_434.1210n	4.47e-07	-2.01363	Phlorizin chalcone	map00941	Flavonoid biosynthesis	map00940	Phenylpropanoid biosynthesis
106	8.60_655.1859m/z	6.94e-05	-1.98019	flavanol	map00941	Flavonoid biosynthesis	map00940	Phenylpropanoid biosynthesis
116	9.34_593.1477m/z	1.18e-06	-1.91248	flavone	map00941	Flavonoid biosynthesis	map00940	Phenylpropanoid biosynthesis
126	8.28_610.1533n	5.07e-08	-1.81724	kaempferol derivative	map00941	Flavonoid biosynthesis	map00940	Phenylpropanoid biosynthesis
131	9.45_609.1829m/z	1.91e-08	-1.77979	kaempferol 3-glucopyranosyl-2'-rhamnoside	map00941	Flavonoid biosynthesis	map00940	Phenylpropanoid biosynthesis
152	7.05_332.1128m/z	1.75e-09	-1.65594	Catechin	map00941	Flavonoid biosynthesis	map00940	Phenylpropanoid biosynthesis
155	8.11_600.1230m/z	2.52e-05	-1.64704	proanthocyanidin	map00941	Flavonoid biosynthesis	map00940	Phenylpropanoid biosynthesis
156	7.17_580.1427n	1.55e-07	-1.62741	tetrahydroxyflavone	map00941	Flavonoid biosynthesis	map00940	Phenylpropanoid biosynthesis
163	9.16_624.1690n	6.95e-10	-1.58758	isorhamnetin 3-O-(3-O-p-coumaroyl)-glucoside	map00941	Flavonoid biosynthesis	map00940	Phenylpropanoid biosynthesis
167	8.32_635.1305m/z	6.7e-13	-1.5546	Neoeriocitrin	map00941	Flavonoid biosynthesis	map00940	Phenylpropanoid biosynthesis
172	8.32_626.1193n	1.54e-06	-1.51196	Quercetin 3-O-sophoroside	map00941	Flavonoid biosynthesis	map00940	Phenylpropanoid biosynthesis
178	9.23_432.1054n	7.61e-09	-1.49244	Genistin/apigetrin/isovitexin	map00941	Flavonoid biosynthesis	map00940	Phenylpropanoid biosynthesis
182	8.51_641.1109m/z	2.33e-06	-1.47669	Dihydromyricetin	map00941	Flavonoid biosynthesis	map00940	Phenylpropanoid biosynthesis
194	8.28_325.0579m/z	2.89e-06	-1.41067	flavonoid - anthocyanin	map00941	Flavonoid biosynthesis	map00940	Phenylpropanoid biosynthesis
						Terpenoids
41	13.28_598.3208m/z	7.08e-07	-3.28559	Cucurbitacin E	map01062	Biosynthesis of terpenoids and steroids	map00900	Terpenoid backbone biosynthesis
8	15.03_271.2412m/z	1.8e-08	-6.68283	Unknown diterpene	map00904	Diterpenoid biosynthesis	map00900	terpenoid backbone biosynthesis	map00900	Biosynthesis of terpenoids and polyketides
165	12.50_341.1927m/z	4.23e-05	-1.57252	(+)-Neomenthyl O-beta-D-glucoside	map00902	Monoterpenoid biosynthesis	map01062	Biosynthesis of terpenoids and steroids	map00900	Terpenoid backbone biosynthesis
13	4.99_397.1098m/z	4.8e-06	-5.94702	iridoid monoterpenoid glycoside	map00902	Monoterpenoid biosynthesis	map01062	Biosynthesis of terpenoids and steroids	map00900	Terpenoid backbone biosynthesis
73	1.15_1005.5178m/z	3.19e-05	-2.31251	triterpene	map00909	Sesquiterpenoid and triterpenoid biosynthesis	map01062	Biosynthesis of terpenoids and steroids	map00900	Terpenoid backbone biosynthesis
57	15.26_761.4275m/z	0.000343413	-2.70481	Soyasaponin III	map00909	Sesquiterpenoid and triterpenoid biosynthesis	map01062	Biosynthesis of terpenoids and steroids	map00900	Terpenoid backbone biosynthesis
181	7.98_595.1651m/z	1.81e-09	-1.47764	Genipin 1-beta-gentobioside/terpene glycoside	map00900	Terpenoid backbone biosynthesis
154	11.82_448.2307n	5.96e-06	-1.64828	terpene glycoside	map00900	Terpenoid backbone biosynthesis
151	7.43_451.1231m/z	1.38e-11	-1.65775	terpene glycoside	map00900	Terpenoid backbone biosynthesis
108	10.12_433.1093m/z	9.54e-07	-1.97038	terpenoid derivative	map00900	Terpenoid backbone biosynthesis
16	7.05_216.1591m/z	0.00409198	-5.49606	germacrane sesquiterpenoid	map00909	Sesquiterpenoid and triterpenoid biosynthesis	map01062	Biosynthesis of terpenoids and steroids	map00900	Terpenoid backbone biosynthesis
						Carbohydrate
173	1.35_225.0155m/z	1.12e-11	-1.51076	D-Fructose 1-phosphate		sugar
162	11.94_885.2403m/z	8.09e-06	-1.5975	oligosaccharide		sugar
146	9.98_711.1887m/z	9.03e-05	-1.68447	Oligosaccharides		sugar
140	1.35_423.0892m/z	2.59e-09	-1.70793	sugar phosphate		sugar
111	1.24_235.0213m/z	8.66e-06	-1.94704	D-gluconic or D-galactonic acid	map00052	Galactose metabolism		Carbohydrate metabolism
107	12.34_659.1383m/z	2.03e-10	-1.97244	xylogalacturonan		Carbohydrate
60	3.25_151.0600m/z	4.98e-06	-2.53888	carbohydrate derivatives		Carbohydrate metabolism
112	2.92_204.0501m/z	6.73e-08	-1.92604	D-4-hydroxy-2-oxoglutaric acid	map00630	Glyoxylate and dicarboxylate metabolism		Carbohydrate metabolism
						Amino acids
176	2.96_132.0629n	1.72e-09	-1.50533	amino acid derivative	map01230	Biosynthesis of amino acids
175	2.16_164.0728m/z	5.2e-10	-1.50785	amino acid derivative	map01230	Biosynthesis of amino acids
132	8.47_202.0895m/z	1.9e-06	-1.77969	Nitro-L-arginine	map01230	Biosynthesis of amino acids
99	13.39_244.1677n	3.5e-05	-2.01029	Leu-Leu	map01230	Biosynthesis of amino acids
67	9.34_771.2456m/z	0.000203636	-2.38761	amino acid derivative	map01230	Biosynthesis of amino acids
51	14.45_331.1528m/z	7.96e-06	-2.8103	Aminoacid derivative	map01230	Biosynthesis of amino acids
34	1.35_231.0970m/z	7.57e-08	-3.7067	oxo dicarboxylic acid or N-acyl-L-amino acid	map00220	Arginine biosynthesis		Amino acid metabolism
						Hormones
4	1.67_335.0186m/z	3.45e-07	-14.2493	Phaseolic acid/ ABA degradation product		Hormone metabolism	map01100	Metabolic pathways	map01110	Biosynthesis of secondary metabolites
128	13.46_195.1372m/z	5.8e-05	-1.80787	Cucurbic acid	M00113	Jasmonic acid biosynthesis	map00061	Fatty acid biosynthesis
11	13.39_257.1127m/z	0.00018251	-6.01091	fatty acid, potentially JA derivative	M00113	Jasmonic acid biosynthesis	map00061	Fatty acid biosynthesis
197	3.93_220.1181m/z	6.76e-08	-1.39641	trans-Zeatin	map00908	Zeatin biosynthesis	map00900	Terpenoid backbone biosynthesis	map00900	Biosynthesis of terpenoids and polyketides
68	5.04_382.1718m/z	9.62e-14	-2.36885	zeatin compound (phytohormone)	map00908	Zeatin biosynthesis		Hormone
14	5.79_859.2095m/z	0.00160378	-5.75441	cis-zeatin riboside monophosphate	map00908	Zeatin biosynthesis	map00900	Terpenoid backbone biosynthesis	map00900	Biosynthesis of terpenoids and polyketides
199	15.66_665.3493m/z	3.49e-05	-1.38273	Gibberellin A4	map04075	Plant hormone signal transduction	M00928	Gibberellin A4/A1 biosynthesis, GA12 => GA4 / GA53 => GA1	map00904	Diterpenoid biosynthesis
						Fatty acid metabolism
184	2.92_191.1016m/z	0.00262967	-1.47272	short-chain fatty acid diol	map01212	Fatty acid metabolism
120	1.40_95.0486m/z	1.05e-06	-1.86495	Unknown Fatty acids	map01212	Fatty acid metabolism
104	13.49_235.1303m/z	6.67e-05	-1.9874	short-chain fatty acid	map01212	Fatty acid metabolism
82	4.76_184.1330m/z	4.44e-06	-2.14829	Unknown Fatty acid	map01212	Fatty acid metabolism
						Phenylpropanoid biosynthesis
	8.60_399.1431m/z	1.65e-05	-1.51598	(-)-deoxypodophyllotoxin	map00940	Phenylpropanoid biosynthesis	map01110	Biosynthesis of secondary metabolites
189	2.52_321.1645m/z	5.65e-05	-1.44118	Coumarins	map01061	Biosynthesis of phenylpropanoids
168	7.05_165.0544m/z	2.12e-08	-1.55169	cis-p-Coumarate	map01110	Biosynthesis of secondary metabolites	map01061	Biosynthesis of phenylpropanoids
39	13.10_573.1734m/z	1.56e-06	-3.4279	Arctiin/lignan	map00940	Phenylpropanoid biosynthesis		Lignan glycosides
						Steroids
139	13.01_299.1833m/z	5.06e-05	-1.73326	3-hydroxy steroid	map00100	Steroid biosynthesis	map00900	Terpenoid backbone biosynthesis	map00900	Biosynthesis of terpenoids and polyketides
90	12.42_357.1816m/z	0.00253257	-2.10354	3-hydroxy steroid	map00100	Steroid biosynthesis	map00900	Terpenoid backbone biosynthesis
37	14.65_488.2991m/z	1.62e-10	-3.46206	Unknown sterol derivative	map00100	Steroid biosynthesis	map00900	Terpenoid backbone biosynthesis	map00900	Biosynthesis of terpenoids and polyketides
33	17.71_620.2620n	0.00154432	-3.75602	unknown sterol derivative	map00100	Steroid biosynthesis	map00900	Terpenoid backbone biosynthesis	map00900	Biosynthesis of terpenoids and polyketides
						Anthocyanin biosynthesis
188	9.45_485.3099m/z	1.62e-06	-1.45395	anthocyanidin glycoside	map00942	Anthocyanin biosynthesis
187	7.77_1151.2822m/z	2.43e-05	-1.45606	gentiodelphin	map00942	Anthocyanin biosynthesis
158	8.87_756.1901n	9.12e-07	-1.61628	pelargonidin-3,5-diglucoside-5-O-caffeoylglucoside	map00942	Anthocyanin biosynthesis	map00941	Flavonoid biosynthesis
						Riboflavin
164	7.70_485.1618m/z	0.000849712	-1.57818	Unknown flavin	map00740	Riboflavin metabolism
160	9.45_480.1258m/z	0.000209402	-1.59971	Riboflavin cyclic-4',5'-phosphate	map00740	Riboflavin metabolism
						Alkaloids
53	11.26_341.1378m/z	0.00149579	-2.72034	isoquinoline alkaloid	map00950	Isoquinoline alkaloid biosynthesis
						Others
193	2.96_212.0916m/z	2.83e-06	-1.41394	1,6-dihydroxy-5-methylcyclohexa-2,4-dienecarboxylate or 1,6-Dihydroxy-4-methyl-2,4-cyclohexadiene-1-carboxylic acid	map00622	Xylene degradation	map01220	Degradation of aromatic compounds
36	1.70_247.0016m/z	2.66e-10	-3.68631	2-(2-methylthioethyl)malic acid	map00966	Glucosinolate biosynthesis	map01110	Biosynthesis of secondary metabolites
185	2.72_307.0838m/z	2.71e-11	-1.46239	Glutathione	map00480	Glutathione metabolism
40	7.66_1037.1776m/z	1.46e-05	-3.34289	CoA-glutathione	map00770	Pantothenate and CoA biosynthesis		Metabolism of cofactors and vitamins
6	1.03_105.9625m/z	1.57e-08	-7.04192	Carbamoylphosphate	map00220	Arginine biosynthesis	map00230	Purine metabolism	map00240	Pyrimidine metabolism
61	9.91_351.0707m/z	0.000101621	-2.52974	O-Feruloylgalactaric acid	map00053	Ascorbate and aldarate metabolism		Carbohydrate metabolism
23	1.67_176.0317n	1.09e-10	-4.36524	glucuronolactone	map00053	Ascorbate and aldarate metabolism		Carbohydrate metabolism
195	9.56_355.0923m/z	2.22e-10	-1.40354	Dopaxanthin	map00965	Betalain biosynthesis	map01230	Biosynthesis of amino acids
24	1.67_95.0124m/z	2.22e-10	-4.31061	dicarboxylic acid	map00660	C5-Branched dibasic acid metabolism
133	8.68_152.0705m/z	1.12e-05	-1.7678	Catechol or resorcinol	map00361	Chlorocyclohexane and chlorobenzene degradation	map01220	Degradation of aromatic compounds
79	14.61_281.1724m/z	3.77e-05	-2.21372	cis-1,2-dihydro-3-ethylcatechol	map00642	Ethylbenzene degradation	map01220	Degradation of aromatic compound
138	1.15_921.5557m/z	8.94e-06	-1.73646	18:2-18:3-DGDG	map00561	Glycerolipid metabolism
55	15.58_692.4195m/z	6.38e-05	-2.71488	Mycinamicin II	M00934	Mycinamicin biosynthesis	map00522	Biosynthesis of 12-, 14- and 16-membered macrolides	map07020 Macrolides and ketolides
59	16.71_430.3669n	0.00205517	-2.57294	Vitamin E	M00112	Tocopherol/tocotorienol biosynthesis	map00130	Ubiquinone and other terpenoid-quinone biosynthesis
17	8.04_369.0823m/z	5.67e-06	-5.36744	3,4-Dihydroxy-5-methoxybenzoic acid	map00627	Aminobenzoate degradation	map01120	Microbial metabolism in diverse environments	map00361 Chlorocyclohexane and chlorobenzene degradation
148	12.21_437.1211m/z	0.000137219	-1.66939	(4Z)-2-Hydroxy-6-oxo-6-phenyl-2,4-hexadienoic acid		?
122	11.44_317.0290m/z	0.00271374	-1.85424	p-Coumaroyltriacetic acid lactone		?
115	1.75_272.1126m/z	0.00015487	-1.91361	6-hydroxy-indol-3-yl)acetyl-L-valine		?
101	1.24_174.8956m/z	1.48e-16	-2.00437	Phosphate		?
95	1.46_119.0342m/z	4.58e-09	-2.04193	L-threonic acid		?
81	2.38_224.0071m/z	1.27e-07	-2.15951	2'-deoxyguanosine-5'-diphosphate		?
52	13.77_75.0439m/z	0.00263779	-2.78777	Glycerol		?
32	8.04_355.0664m/z	1.04e-05	-3.77437	2-Caffeoylisocitrate		?
28	2.68_169.9763m/z	8.42e-09	-3.89251	Calcium oxalate		?
21	5.83_187.0596m/z	0.000197941	-4.59482	Complex sugar; cell wall component?		?
196	7.21_310.0525m/z	0.000104275	-1.40131	4-sinapoyloxybutylglucosinolate		?
169	1.94_258.0188m/z	0.000292739	-1.5312	S-Methyl-3-phospho-1-thio-D-glycerate		?
143	14.74_226.1569n	7.74e-05	-1.69907	grasshopper ketone		?
134	1.24_258.1100m/z	3e-05	-1.76532	5-Methylcytidine		?
19	2.30_150.0761m/z	3.72e-05	-5.19715	Methyladenine		?
						Unknown
200	8.32_549.1576m/z	4.59e-07	-1.37982	Unknown
198	7.70_481.1322m/z	1.18e-07	-1.39092	Unknown
192	2.96_219.0125m/z	0.000123116	-1.42239	?
191	8.11_1183.2725m/z	1.66e-08	-1.43099	Unknown
190	2.52_321.1645m/z	5.65e-05	-1.44118	Unknown
183	1.63_293.0084m/z	6.78e-05	-1.47429	Unknown
180	9.95_259.1112m/z	0.000170469	-1.47781	Unknown
179	7.39_357.1160m/z	0.000100619	-1.4827	Unknown
177	12.67_519.1254m/z	4.12e-10	-1.49266	Unknown
174	3.52_198.9842m/z	0.000246115	-1.50801	Unknown
171	8.60_399.1431m/z	1.65e-05	-1.51598
170	15.58_697.3752m/z	1.73e-05	-1.52371	Unknown
166	11.82_259.0921m/z	0.00304648	-1.56856	Unknown
161	15.66_667.3612m/z	0.00123803	-1.59838	Unknown
159	11.94_451.1078m/z	0.000449691	-1.61063	Unknown
157	16.96_702.4681m/z	0.00679244	-1.61675	Unknown
153	1.35_278.0407n	1.98e-11	-1.65107	Unknown
150	7.05_168.0654m/z	3.39e-09	-1.6583	Unknown
149	1.12_84.9109m/z	3.15e-05	-1.66087	Unknown
147	9.56_409.0716n	5.96e-06	-1.68233	Unknown
145	8.85_810.1117n	0.000377346	-1.69571	Unknown
142	9.91_742.2614m/z	0.000116645	-1.70211	Unknown
141	8.57_277.0284m/z	3.06e-06	-1.70763	Unknown
137	11.82_503.2459m/z	1.02e-05	-1.75051	Unknown
136	15.47_729.4011m/z	1.16e-05	-1.75529	Unknown
135	12.18_404.1102n	4.07e-07	-1.7632	Unknown
130	3.01_93.9991m/z	4.79e-07	-1.78479	Unknown
129	9.16_1128.3121m/z	1.84e-05	-1.79246	Unknown
127	11.82_503.1570m/z	0.000612141	-1.81335	Unknown
125	8.01_189.0127m/z	2.87e-07	-1.8314
124	11.73_441.1742m/z	7.04e-09	-1.83528	Unknown
123	10.39_508.1215n	8.81e-13	-1.85144	Unknown
121	8.94_468.1264n	2.19e-10	-1.86077	Unknown
119	11.61_727.2554m/z	0.000583903	-1.86831	Unknown
118	5.99_351.1052m/z	2.78e-07	-1.87901	Unknown
117	2.87_187.1443m/z	0.00106603	-1.88862	Unknown
114	15.03_697.3750m/z	2.6e-06	-1.91658	Unknown
113	7.82_302.0548m/z	0.00168349	-1.91803	Unknown
110	17.09_704.4837m/z	0.00419235	-1.95665	Unknown
109	11.26_665.2973m/z	0.000300571	-1.96066	Unknown
105	11.82_466.2639m/z	0.000182259	-1.98362	Unknown
103	8.98_1211.3043m/z	8.13e-14	-1.99155	Unknown
102	5.04_406.1339m/z	1.07e-06	-2.00044	Unknown
100	7.56_549.1571m/z	7.39e-09	-2.00854	Unknown
97	14.40_659.1383m/z	4.43e-06	-2.02262	Unknown
96	1.21_212.8517m/z	0.000459351	-2.03671	Unknown
94	1.21_321.2005m/z	0.000482805	-2.05898	Unknown
93	1.24_176.8940m/z	3.74e-08	-2.06234	Unknown
92	11.82_489.2301m/z	7.4e-05	-2.06484	Unknown
89	7.77_471.0865m/z	4.91e-09	-2.10359	Unknown
88	4.31_216.9666m/z	4.81e-08	-2.10433	Unknown
87	8.87_398.0761m/z	6.14e-07	-2.12636	Unknown
85	11.82_498.2904m/z	0.000126889	-2.13269	Unknown
83	2.41_142.5073m/z	1.8e-06	-2.14778	Unknown
78	7.70_471.1828m/z	1.42e-13	-2.22264	Unknown
77	6.10_248.0917m/z	1.91e-06	-2.22732	Unknown
76	1.21_479.0220m/z	0.000846509	-2.24231	Unknown
71	7.49_152.0418m/z	0.00847842	-2.31995	unknown
70	8.01_337.0553m/z	2.24e-06	-2.32221	unknown
69	1.35_441.0995m/z	1.08e-09	-2.3671	unknown
65	17.02_524.3696m/z	0.00300459	-2.43323	Unknown
64	10.08_629.1314m/z	0.000189846	-2.46621	Unknown
63	13.39_267.0683m/z	0.000718422	-2.523	Unknown
58	15.06_665.3490m/z	0.00258571	-2.63577	Unknown
56	5.04_364.1003m/z	1.66e-06	-2.70835	?
54	1.40_100.9882m/z	4.45e-08	-2.71712	Unknown
50	15.47_724.4464m/z	1.07e-08	-2.82145	Unknown
49	6.19_292.1179m/z	7.18e-08	-2.89953	?
46	9.16_1271.3255m/z	1.85e-09	-3.04693	Unknown
44	13.01_201.1487m/z	0.0011211	-3.24494	?
42	13.49_149.1319m/z	2.9e-05	-3.28303	?
38	5.79_442.2001m/z	0.000362448	-3.45332	Unknown
35	10.20_1499.3690m/z	2.01e-05	-3.68729	Unknown
31	5.99_665.2043m/z	3.1e-08	-3.7847	Unknown
27	10.01_521.2556m/z	0.000450768	-4.05849	Unknown
26	7.17_1183.2722m/z	7.72e-06	-4.29914	Unknown
25	12.63_316.1582m/z	1.11e-06	-4.30781	Unknown
22	11.26_660.3416m/z	0.00193279	-4.48141	unknown
20	11.82_260.1097m/z	1.5e-05	-5.15321	unknown
18	12.45_1076.2853m/z	0.000139588	-5.33271	Unknown
12	1.35_783.2142m/z	7.45e-07	-5.94795	unknown
10	1.82_177.9559m/z	0.000217102	-6.37649	unknown
7	8.54_465.1650m/z	3.45e-05	-6.73749	Unknown
5	1.75_271.9846m/z	0.00603944	-13.1239
2	7.85_1167.2761m/z	0.00603758	-14.8326	unknown
1	11.31_633.2713m/z	0.00497872	-14.9408
